# Supplementary material for: Structure of the {U13} polyoxo cluster U13O8Cl x (MeO)38–x (x = 2.3, MeO = methoxide)
Source: Acta Crystallogr E Crystallogr Commun. 2021 Jul 30;77(Pt 8):847–52. doi: 10.1107/S2056989021007623 (PMC8340969; doi:10.1107/S2056989021007623)
Supplement: Supplementary file 1 [file e-77-00847-sup1.cif]

##############################################################################
#                                                                            #
# This CIF contains the data in a paper accepted for publication in          #
# Acta Crystallographica Section E. It conforms to the requirements of       #
# Notes for Authors for Acta Crystallographica Section E, and has been       #
# peer reviewed under the auspices of the IUCr Commission on Journals.       #
#                                                                            #
# Full details of the Crystallographic Information File format               #
# are given in the paper "The Crystallographic Information File (CIF):       #
# a New Standard Archive File for Crystallography" by S. R. Hall, F. H.      #
# Allen and I. D. Brown [Acta Cryst. (1991), A47, 655-685].                  #
#                                                                            #
# The current version of the core CIF dictionary is obtainable from          #
# ftp://ftp.iucr.org/pub/cif_core.dic.                                       #
#                                                                            #
# Software is freely available for graphical display of the structure(s)     #
# in this CIF. For information consult the CIF software page                 #
# http://www.iucr.org/resources/cif/software.                                #
#                                                                            #
# This file may be used for bona fide research purposes within the           #
# scientific community so long as proper attribution is given to the journal # 
# article from which it was obtained.                                        #
#                                                                            #
##############################################################################
data_global
_audit_creation_method     'APEX3 v2016.9-0'
_journal_date_recd_electronic     2021-06-29
_journal_date_accepted     2021-07-26
_journal_name_full     'Acta Crystallographica, Section E'
_journal_year     2021
_journal_volume     77
_journal_issue      8
_journal_page_first     847
_journal_page_last     852
_journal_paper_category     GM
_journal_paper_doi     10.1107/S2056989021007623
_journal_coeditor_code     YZ2009
_publ_contact_author_name     'Ikeda-Ohno, Atsushi'
_publ_contact_author_address     JAEA
_publ_contact_author_email     ikeda.atsushi16@jaea.go.jp
_publ_contact_author_fax     ?
_publ_contact_author_phone     ?
_publ_section_title
;
Structure of the {U~13~} polyoxo cluster
U~13~O~8~Cl<i>~x~</i>(MeO)~38-~<i>~x~</i> (<i>x</i> = 2.3, MeO = methoxide)
;
_publ_section_title_footnote     .
loop_
    _publ_author_name
    _publ_author_footnote
    _publ_author_address
    'Fichter, Sebastian' .
;
Helmholtz-Zentrum Dresden-Rossendorf (HZDR), Institute of Resource Ecology,
Bautzner Landstrasse 400, 01328 Dresden, Germany
;
    'Radoske, Thomas' .
;
Helmholtz-Zentrum Dresden-Rossendorf (HZDR), Institute of Resource Ecology,
Bautzner Landstrasse 400, 01328 Dresden, Germany
;
    'Ikeda-Ohno, Atsushi' .
;
Collaborative Laboratories for Advanced Decommissioning Science (CLADS),
Japan Atomic Energy Agency (JAEA), 2-4 Shirakata, Tokai-mura, Naka-gun,
319-1195 Ibaraki-ken, Japan
;
_publ_section_synopsis
;
A new type of uranium polyoxo cluster complex consisting of thirteen uranium
atoms, [U~13~(\m~4~-O~oxo~)~8~Cl<i>~x~</i>(MeO)~38-~<i>~x~</i>] (<i>x</i> =
2.3, MeO: methoxide), was synthesized and structurally characterized by
single crystal X-ray diffraction.
;
data_I
_chemical_name_systematic
;
Dichloridooctacosa-\m~2~-methanolato-octakis(methanolato)octa-\m~4~-oxido-\
tridecauranium
;
_chemical_name_common     ?
_chemical_formula_moiety     'C35.66 H106.98 Cl2.34 O43.66 U13'
_chemical_formula_sum     'C35.66 H106.98 Cl2.34 O43.66 U13'
_chemical_formula_iupac     '[U13 (C H3 O)35.7 Cl2.3 O8]'
_chemical_formula_weight     4412.01
_chemical_melting_point     ?
_space_group_crystal_system     triclinic
_space_group_name_H-M_alt     'P -1'
_space_group_name_Hall     '-P 1'
loop_
    _space_group_symop_operation_xyz
    'x, y, z'
    '-x, -y, -z'
_cell_length_a     12.8598(6)
_cell_length_b     14.0014(6)
_cell_length_c     14.6311(6)
_cell_angle_alpha     117.339(2)
_cell_angle_beta     113.186(2)
_cell_angle_gamma     92.373(2)
_cell_volume     2069.95(16)
_cell_formula_units_Z     1
_cell_measurement_reflns_used     529
_cell_measurement_theta_min     2.1519
_cell_measurement_theta_max     29.1071
_cell_measurement_temperature     100.(2)
_exptl_crystal_description     block
_exptl_crystal_colour     black
_exptl_crystal_size_max     0.123
_exptl_crystal_size_mid     0.105
_exptl_crystal_size_min     0.081
_exptl_crystal_density_diffrn     3.539
_exptl_crystal_density_meas     ?
_exptl_crystal_density_method     'not measured'
_exptl_crystal_F_000     1906
_exptl_absorpt_coefficient_mu     25.478
_exptl_absorpt_correction_type     multi-scan
_exptl_absorpt_process_details
;
(Krause <i>et al.</i>,  2015)
;
_exptl_absorpt_correction_T_min     0.3943
_exptl_absorpt_correction_T_max     0.7461
_exptl_special_details
;
;
_diffrn_ambient_temperature     100.(2)
_diffrn_source     ?
_diffrn_radiation_type     'Mo K\a'
_diffrn_radiation_wavelength     0.71073
_diffrn_radiation_monochromator     ?
_diffrn_measurement_device_type     'Bruker D8 Venture'
_diffrn_measurement_method     'generic \f and \o scans'
_diffrn_detector_area_resol_mean     10.4167
_diffrn_reflns_number     55319
_diffrn_reflns_av_R_equivalents     0.0516
_diffrn_reflns_av_unetI/netI     0.0275
_diffrn_reflns_theta_min     2.721
_diffrn_reflns_theta_max     25.026
_diffrn_reflns_theta_full     25.026
_diffrn_measured_fraction_theta_max     0.998
_diffrn_measured_fraction_theta_full     0.998
_diffrn_reflns_limit_h_min     -15
_diffrn_reflns_limit_h_max     15
_diffrn_reflns_limit_k_min     -16
_diffrn_reflns_limit_k_max     16
_diffrn_reflns_limit_l_min     -17
_diffrn_reflns_limit_l_max     17
_refine_special_details
;
 Reflections were merged by SHELXL according to the crystal
 class for the calculation of statistics and refinement.
 _reflns_Friedel_fraction is defined as the number of unique
 Friedel pairs measured divided by the number that would be
 possible theoretically, ignoring centric projections and
 systematic absences.
;
_reflns_number_total     7304
_reflns_number_gt     6185
_reflns_threshold_expression     'I > 2\s(I)'
_refine_ls_structure_factor_coef     Fsqd
_refine_ls_matrix_type     full
_refine_ls_R_factor_all     0.0488
_refine_ls_R_factor_gt     0.0378
_refine_ls_wR_factor_gt     0.0950
_refine_ls_wR_factor_ref     0.1028
_refine_ls_goodness_of_fit_ref     1.088
_refine_ls_restrained_S_all     1.083
_refine_ls_number_reflns     7304
_refine_ls_number_parameters     488
_refine_ls_number_restraints     145
_refine_ls_number_constraints     ?
_refine_ls_hydrogen_treatment     constr
_refine_ls_weighting_scheme     calc
_refine_ls_weighting_details
             'w=1/[\s^2^(Fo^2^)+(0.0373P)^2^+70.4290P] where P=(Fo^2^+2Fc^2^)/3'
_atom_sites_solution_hydrogens     geom
_atom_sites_solution_primary     dual
_atom_sites_solution_secondary     difmap
_refine_ls_shift/su_max     0.001
_refine_ls_shift/su_mean     0.000
_refine_diff_density_max     5.021
_refine_diff_density_min     -3.407
_refine_ls_extinction_method     none
_refine_ls_extinction_coef     ?
loop_
    _atom_type_symbol
    _atom_type_description
    _atom_type_scat_dispersion_real
    _atom_type_scat_dispersion_imag
    _atom_type_scat_source
    'C' 'C' 0.0033 0.0016
                         'International Tables Vol C Tables 4.2.6.8 and 6.1.1.4'
    'H' 'H' 0.0000 0.0000
                         'International Tables Vol C Tables 4.2.6.8 and 6.1.1.4'
    'O' 'O' 0.0106 0.0060
                         'International Tables Vol C Tables 4.2.6.8 and 6.1.1.4'
    'U' 'U' -9.6767 9.6646
                         'International Tables Vol C Tables 4.2.6.8 and 6.1.1.4'
    'Cl' 'Cl' 0.1484 0.1585
                         'International Tables Vol C Tables 4.2.6.8 and 6.1.1.4'
_computing_data_collection
;
SAINT (Bruker, 2016)
;
_computing_cell_refinement
;
APEX3 (Bruker, 2016)
;
_computing_data_reduction
;
SAINT (Bruker, 2016)
;
_computing_structure_solution
;
<i>SHELXT2014/5</i> (Sheldrick, 2015a)
;
_computing_structure_refinement
;
<i>SHELXL2014/7</i> (Sheldrick, 2015b)
;
_computing_molecular_graphics
;
<i>shelXle</i> (H\"ubschle et al., 2011)
;
_computing_publication_material     ?
loop_
    _atom_site_type_symbol
    _atom_site_label
    _atom_site_fract_x
    _atom_site_fract_y
    _atom_site_fract_z
    _atom_site_U_iso_or_equiv
    _atom_site_adp_type
    _atom_site_calc_flag
    _atom_site_occupancy
    _atom_site_disorder_assembly
    _atom_site_disorder_group
    U U1 0.69331(4) 0.29727(4) 0.47526(4) 0.01860(12) Uani d 1 . .
    Cl Cl1 0.8241(9) 0.1509(8) 0.4746(9) 0.035(3) Uani d 0.43(2) A 1
    O O1M 0.785(2) 0.1771(16) 0.4625(19) 0.030(4) Uani d 0.57(2) A 2
    C C1M 0.841(2) 0.098(2) 0.458(3) 0.036(5) Uani d 0.57(2) A 2
    H H1MA 0.806513 0.050267 0.477592 0.054 Uiso calc 0.57(2) A 2
    H H1MB 0.924380 0.132515 0.514146 0.054 Uiso calc 0.57(2) A 2
    H H1MC 0.832297 0.051765 0.379736 0.054 Uiso calc 0.57(2) A 2
    U U4 0.64636(4) 0.81258(4) 0.69281(4) 0.01947(12) Uani d 1 . .
    Cl Cl3 0.7477(10) 1.0349(10) 0.8252(9) 0.040(4) Uani d 0.41(2) B 1
    O O3M 0.7246(19) 0.9836(15) 0.7937(19) 0.032(4) Uani d 0.59(2) B 2
    C C3M 0.781(3) 1.092(2) 0.860(3) 0.049(7) Uani d 0.59(2) B 2
    H H3MA 0.845576 1.105852 0.843624 0.074 Uiso calc 0.59(2) B 2
    H H3MB 0.813585 1.115315 0.942153 0.074 Uiso calc 0.59(2) B 2
    H H3MC 0.726548 1.135521 0.843028 0.074 Uiso calc 0.59(2) B 2
    U U5 0.83654(4) 0.60227(4) 0.66263(4) 0.02061(12) Uani d 1 . .
    Cl Cl2 1.0679(11) 0.6808(10) 0.7997(11) 0.026(4) Uani d 0.33(2) C 1
    O O2M 1.0187(16) 0.6605(18) 0.7652(17) 0.031(4) Uani d 0.67(2) C 2
    C C2M 1.1339(19) 0.710(2) 0.841(2) 0.038(5) Uani d 0.67(2) C 2
    H H2MA 1.158316 0.684020 0.895857 0.056 Uiso calc 0.67(2) C 2
    H H2MB 1.147384 0.791002 0.882719 0.056 Uiso calc 0.67(2) C 2
    H H2MC 1.179729 0.689926 0.797759 0.056 Uiso calc 0.67(2) C 2
    C C1 0.6604(16) 0.1259(13) 0.2091(13) 0.042(4) Uani d 1 . .
    H H1A 0.580311 0.076297 0.157510 0.062 Uiso calc 1 . .
    H H1B 0.708247 0.094877 0.253749 0.062 Uiso calc 1 . .
    H H1C 0.694874 0.132614 0.162608 0.062 Uiso calc 1 . .
    O O1 0.6573(9) 0.2307(8) 0.2848(8) 0.027(2) Uani d 1 . .
    U U2 0.53611(4) 0.33105(4) 0.22261(4) 0.01968(12) Uani d 1 . .
    C C2 0.5492(17) 0.1741(14) -0.0359(14) 0.047(4) Uani d 1 . .
    H H2A 0.604596 0.221469 -0.038860 0.071 Uiso calc 1 . .
    H H2B 0.471759 0.148096 -0.102995 0.071 Uiso calc 1 . .
    H H2C 0.577377 0.109680 -0.037517 0.071 Uiso calc 1 . .
    O O2 0.5407(9) 0.2342(8) 0.0640(8) 0.034(2) Uani d 1 . .
    O O3 0.3774(9) 0.3831(8) 0.1168(7) 0.028(2) Uani d 1 . .
    U U3 0.33989(4) 0.53469(4) 0.24238(4) 0.01995(12) Uani d 1 . .
    C C3 0.3303(17) 0.3378(14) -0.0051(12) 0.045(4) Uani d 1 . .
    H H3A 0.259405 0.276313 -0.046428 0.068 Uiso calc 1 . .
    H H3B 0.388827 0.309662 -0.029874 0.068 Uiso calc 1 . .
    H H3C 0.310385 0.396091 -0.022861 0.068 Uiso calc 1 . .
    C C4 0.176(2) 0.564(2) 0.0362(19) 0.072(7) Uani d 1 . .
    H H4A 0.210964 0.567796 -0.011211 0.109 Uiso calc 1 . .
    H H4B 0.152555 0.631791 0.070049 0.109 Uiso calc 1 . .
    H H4C 0.107557 0.498654 -0.012561 0.109 Uiso calc 1 . .
    O O4 0.2354(11) 0.5561(10) 0.0995(11) 0.050(3) Uani d 1 . .
    C C5 0.299(3) 0.7886(17) 0.341(2) 0.079(7) Uani d 1 . .
    H H5A 0.355197 0.797934 0.314725 0.119 Uiso calc 1 . .
    H H5B 0.316529 0.856905 0.414566 0.119 Uiso calc 1 . .
    H H5C 0.218974 0.773996 0.282663 0.119 Uiso calc 1 . .
    O O5 0.3068(9) 0.6959(8) 0.3598(8) 0.031(2) Uani d 1 . .
    U U6 0.500000 0.500000 0.500000 0.01170(13) Uani d 1 . .
    C C6 0.5010(17) 0.7108(18) 0.2245(17) 0.055(5) Uani d 1 . .
    H H6A 0.529374 0.671008 0.167916 0.082 Uiso calc 1 . .
    H H6B 0.552564 0.786931 0.280803 0.082 Uiso calc 1 . .
    H H6C 0.420795 0.713713 0.183990 0.082 Uiso calc 1 . .
    O O6 0.5011(9) 0.6532(8) 0.2841(8) 0.030(2) Uani d 1 . .
    O O8 0.4733(8) 0.8554(8) 0.6182(8) 0.028(2) Uani d 1 . .
    U U7 0.67893(4) 0.63767(4) 0.41143(4) 0.01923(12) Uani d 1 . .
    C C7 0.674(2) 0.9055(14) 0.5289(17) 0.056(5) Uani d 1 . .
    H H7A 0.672716 0.882038 0.454018 0.085 Uiso calc 1 . .
    H H7B 0.746083 0.965425 0.591635 0.085 Uiso calc 1 . .
    H H7C 0.605458 0.932710 0.529703 0.085 Uiso calc 1 . .
    O O7 0.6722(9) 0.8130(7) 0.5454(8) 0.031(2) Uani d 1 . .
    C C8 0.4640(16) 0.9651(13) 0.6393(19) 0.055(5) Uani d 1 . .
    H H8A 0.399752 0.958181 0.570164 0.083 Uiso calc 1 . .
    H H8B 0.537977 1.008320 0.656340 0.083 Uiso calc 1 . .
    H H8C 0.447980 1.003278 0.705612 0.083 Uiso calc 1 . .
    C C9 0.6967(15) 0.8979(12) 0.9640(12) 0.038(4) Uani d 1 . .
    H H9A 0.758341 0.867307 0.996900 0.057 Uiso calc 1 . .
    H H9B 0.649611 0.915329 1.005438 0.057 Uiso calc 1 . .
    H H9C 0.732922 0.966174 0.972065 0.057 Uiso calc 1 . .
    O O9 0.6228(8) 0.8175(7) 0.8437(7) 0.027(2) Uani d 1 . .
    O O10 0.8303(9) 0.7880(8) 0.7769(8) 0.031(2) Uani d 1 . .
    C C10 0.9266(13) 0.8800(13) 0.8746(14) 0.041(4) Uani d 1 . .
    H H10A 1.000438 0.860863 0.880182 0.062 Uiso calc 1 . .
    H H10B 0.921494 0.897387 0.945424 0.062 Uiso calc 1 . .
    H H10C 0.924250 0.945163 0.865598 0.062 Uiso calc 1 . .
    O O11 0.8253(9) 0.5933(8) 0.8157(8) 0.030(2) Uani d 1 . .
    C C11 0.9024(16) 0.6711(15) 0.9356(13) 0.048(4) Uani d 1 . .
    H H11A 0.974037 0.708951 0.943703 0.072 Uiso calc 1 . .
    H H11B 0.922856 0.631307 0.977792 0.072 Uiso calc 1 . .
    H H11C 0.863204 0.726483 0.967794 0.072 Uiso calc 1 . .
    O O12 0.8746(9) 0.4274(8) 0.6120(9) 0.032(2) Uani d 1 . .
    C C12 0.9709(14) 0.4066(14) 0.6837(16) 0.051(5) Uani d 1 . .
    H H12A 0.974763 0.437853 0.760510 0.077 Uiso calc 1 . .
    H H12B 1.043906 0.441831 0.691664 0.077 Uiso calc 1 . .
    H H12C 0.960644 0.325887 0.648404 0.077 Uiso calc 1 . .
    O O13 0.8658(9) 0.6767(8) 0.5580(9) 0.031(2) Uani d 1 . .
    C C13 0.9615(15) 0.7636(15) 0.6003(15) 0.046(4) Uani d 1 . .
    H H13A 0.963114 0.766412 0.535197 0.069 Uiso calc 1 . .
    H H13B 1.034609 0.750442 0.642451 0.069 Uiso calc 1 . .
    H H13C 0.953693 0.834756 0.653022 0.069 Uiso calc 1 . .
    O O14 0.7675(11) 0.7281(10) 0.3648(9) 0.045(3) Uani d 1 . .
    C C14 0.8158(16) 0.7802(17) 0.3389(18) 0.062(6) Uani d 1 . .
    H H14A 0.834364 0.728577 0.278184 0.093 Uiso calc 1 . .
    H H14B 0.888592 0.834229 0.407567 0.093 Uiso calc 1 . .
    H H14C 0.763666 0.819879 0.310097 0.093 Uiso calc 1 . .
    O O15 0.6499(9) 0.4803(8) 0.2400(8) 0.027(2) Uani d 1 . .
    C C15 0.6596(19) 0.4833(15) 0.1523(15) 0.054(5) Uani d 1 . .
    H H15A 0.689802 0.421427 0.114854 0.082 Uiso calc 1 . .
    H H15B 0.713903 0.554408 0.183615 0.082 Uiso calc 1 . .
    H H15C 0.582226 0.476164 0.095123 0.082 Uiso calc 1 . .
    O O16 0.7331(8) 0.4585(8) 0.4341(8) 0.027(2) Uani d 1 . .
    C C16 0.8348(19) 0.4483(16) 0.4207(16) 0.063(6) Uani d 1 . .
    H H16A 0.831414 0.369029 0.378368 0.094 Uiso calc 1 . .
    H H16B 0.904029 0.486089 0.497337 0.094 Uiso calc 1 . .
    H H16C 0.840162 0.482610 0.376880 0.094 Uiso calc 1 . .
    O O17 0.6641(8) 0.4672(7) 0.5997(7) 0.0200(18) Uani d 1 . .
    O O18 0.5061(8) 0.5022(7) 0.3469(7) 0.0191(18) Uani d 1 . .
    O O19 0.4861(7) 0.6687(7) 0.6212(7) 0.0168(17) Uani d 1 . .
    O O20 0.6572(7) 0.6365(7) 0.5677(7) 0.0176(17) Uani d 1 . .
loop_
    _atom_site_aniso_label
    _atom_site_aniso_U_11
    _atom_site_aniso_U_22
    _atom_site_aniso_U_33
    _atom_site_aniso_U_12
    _atom_site_aniso_U_13
    _atom_site_aniso_U_23
    U1 0.0266(3) 0.0149(2) 0.0179(2) 0.00949(19) 0.0113(2) 0.01012(19)
    Cl1 0.035(6) 0.028(6) 0.045(5) 0.017(4) 0.019(4) 0.020(4)
    O1M 0.033(7) 0.028(7) 0.032(6) 0.018(5) 0.016(6) 0.016(6)
    C1M 0.032(10) 0.034(11) 0.052(11) 0.020(8) 0.030(9) 0.019(10)
    U4 0.0294(3) 0.0112(2) 0.0149(2) 0.00420(19) 0.0090(2) 0.00584(18)
    Cl3 0.050(7) 0.023(7) 0.023(7) -0.004(6) 0.012(5) 0.000(5)
    O3M 0.036(7) 0.015(6) 0.019(7) -0.002(7) 0.005(6) -0.001(6)
    C3M 0.047(13) 0.021(9) 0.032(12) -0.008(11) 0.003(10) -0.007(11)
    U5 0.0247(3) 0.0175(2) 0.0164(2) 0.00476(19) 0.0066(2) 0.00890(19)
    Cl2 0.011(7) 0.028(6) 0.024(7) -0.007(6) 0.003(5) 0.007(5)
    O2M 0.022(6) 0.032(7) 0.024(7) -0.002(6) 0.004(6) 0.010(5)
    C2M 0.013(7) 0.052(11) 0.034(11) -0.002(9) 0.013(7) 0.011(9)
    C1 0.065(11) 0.034(9) 0.027(8) 0.027(8) 0.026(8) 0.012(7)
    O1 0.043(6) 0.024(5) 0.029(5) 0.020(4) 0.025(5) 0.016(4)
    U2 0.0328(3) 0.0153(2) 0.0148(2) 0.0093(2) 0.0140(2) 0.00798(19)
    C2 0.076(13) 0.035(9) 0.041(9) 0.026(9) 0.046(10) 0.010(8)
    O2 0.048(6) 0.029(5) 0.030(5) 0.011(5) 0.020(5) 0.017(5)
    O3 0.045(6) 0.026(5) 0.013(4) 0.012(4) 0.013(4) 0.010(4)
    U3 0.0284(3) 0.0195(2) 0.0147(2) 0.0087(2) 0.0088(2) 0.01164(19)
    C3 0.070(12) 0.045(10) 0.012(7) 0.019(9) 0.012(7) 0.014(7)
    C4 0.089(17) 0.075(15) 0.051(12) -0.002(13) 0.026(11) 0.039(12)
    O4 0.052(8) 0.042(7) 0.040(6) 0.006(6) 0.023(6) 0.009(5)
    C5 0.17(2) 0.056(11) 0.081(14) 0.063(14) 0.092(16) 0.056(11)
    O5 0.051(6) 0.026(5) 0.028(5) 0.017(5) 0.022(5) 0.020(4)
    U6 0.0178(3) 0.0086(3) 0.0095(3) 0.0054(2) 0.0062(2) 0.0053(2)
    C6 0.051(11) 0.076(14) 0.065(12) 0.019(10) 0.024(10) 0.058(12)
    O6 0.044(6) 0.029(5) 0.032(5) 0.015(5) 0.020(5) 0.024(5)
    O8 0.034(5) 0.023(5) 0.032(5) 0.010(4) 0.014(5) 0.018(4)
    U7 0.0278(3) 0.0162(2) 0.0172(2) 0.00635(19) 0.0118(2) 0.01013(19)
    C7 0.103(16) 0.037(10) 0.058(11) 0.025(10) 0.046(12) 0.038(9)
    O7 0.057(7) 0.011(4) 0.030(5) 0.012(4) 0.024(5) 0.013(4)
    C8 0.047(10) 0.023(8) 0.085(14) 0.007(7) 0.016(10) 0.031(9)
    C9 0.053(10) 0.023(7) 0.015(7) -0.010(7) 0.011(7) -0.001(6)
    O9 0.037(6) 0.018(5) 0.015(4) 0.002(4) 0.006(4) 0.006(4)
    O10 0.037(6) 0.022(5) 0.014(4) -0.005(4) 0.005(4) 0.001(4)
    C10 0.030(8) 0.036(9) 0.044(9) -0.006(7) 0.012(7) 0.016(8)
    O11 0.038(6) 0.029(5) 0.014(4) 0.009(4) 0.006(4) 0.010(4)
    C11 0.048(10) 0.047(10) 0.027(8) -0.003(8) 0.009(8) 0.011(8)
    O12 0.032(5) 0.022(5) 0.037(6) 0.012(4) 0.009(5) 0.017(5)
    C12 0.031(9) 0.037(9) 0.050(10) 0.014(7) 0.000(8) 0.013(8)
    O13 0.033(5) 0.029(5) 0.038(6) 0.005(4) 0.016(5) 0.022(5)
    C13 0.044(10) 0.060(11) 0.047(10) 0.004(8) 0.026(8) 0.033(9)
    O14 0.055(8) 0.043(7) 0.027(6) 0.021(6) 0.015(6) 0.013(5)
    C14 0.034(10) 0.058(13) 0.055(12) 0.008(9) 0.015(9) 0.004(10)
    O15 0.045(6) 0.024(5) 0.022(5) 0.012(4) 0.023(5) 0.013(4)
    C15 0.080(14) 0.036(9) 0.045(10) -0.006(9) 0.040(10) 0.011(8)
    O16 0.030(5) 0.030(5) 0.030(5) 0.012(4) 0.019(4) 0.016(4)
    C16 0.086(16) 0.047(12) 0.042(11) 0.002(11) 0.030(11) 0.015(9)
    O17 0.027(5) 0.020(4) 0.015(4) 0.007(4) 0.007(4) 0.014(4)
    O18 0.029(5) 0.016(4) 0.014(4) 0.011(4) 0.010(4) 0.009(4)
    O19 0.026(5) 0.011(4) 0.014(4) 0.007(3) 0.010(4) 0.007(3)
    O20 0.022(4) 0.017(4) 0.017(4) 0.008(4) 0.008(4) 0.012(4)
_geom_special_details
;
 All esds (except the esd in the dihedral angle between two l.s. planes)
 are estimated using the full covariance matrix.  The cell esds are taken
 into account individually in the estimation of esds in distances, angles
 and torsion angles; correlations between esds in cell parameters are only
 used when they are defined by crystal symmetry.  An approximate (isotropic)
 treatment of cell esds is used for estimating esds involving l.s. planes.
;
loop_
    _geom_bond_atom_site_label_1
    _geom_bond_atom_site_label_2
    _geom_bond_site_symmetry_2
    _geom_bond_distance
    _geom_bond_publ_flag
    U1 O1M . 2.076(19) ?
    U1 O12 . 2.320(10) ?
    U1 O1 . 2.326(9) ?
    U1 O5 2_666 2.371(9) ?
    U1 O8 2_666 2.378(9) ?
    U1 O19 2_666 2.385(8) ?
    U1 O17 . 2.399(9) ?
    U1 O16 . 2.668(9) ?
    U1 Cl1 . 2.704(11) ?
    O1M C1M . 1.34(3) ?
    C1M H1MA . 0.9800 ?
    C1M H1MB . 0.9800 ?
    C1M H1MC . 0.9800 ?
    U4 O3M . 2.076(18) ?
    U4 O8 . 2.303(9) ?
    U4 O7 . 2.310(9) ?
    U4 O9 . 2.315(9) ?
    U4 O10 . 2.322(10) ?
    U4 O19 . 2.328(8) ?
    U4 O20 . 2.352(8) ?
    U4 Cl3 . 2.698(11) ?
    O3M C3M . 1.34(3) ?
    C3M H3MA . 0.9800 ?
    C3M H3MB . 0.9800 ?
    C3M H3MC . 0.9800 ?
    U5 O2M . 2.086(18) ?
    U5 O13 . 2.337(9) ?
    U5 O12 . 2.346(9) ?
    U5 O11 . 2.359(9) ?
    U5 O20 . 2.379(8) ?
    U5 O10 . 2.387(10) ?
    U5 O17 . 2.406(9) ?
    U5 Cl2 . 2.662(12) ?
    U5 O16 . 2.664(9) ?
    O2M C2M . 1.35(3) ?
    C2M H2MA . 0.9800 ?
    C2M H2MB . 0.9800 ?
    C2M H2MC . 0.9800 ?
    C1 O1 . 1.389(16) ?
    C1 H1A . 0.9800 ?
    C1 H1B . 0.9800 ?
    C1 H1C . 0.9800 ?
    O1 U2 . 2.339(9) ?
    U2 O2 . 2.110(10) ?
    U2 O15 . 2.353(9) ?
    U2 O9 2_666 2.383(9) ?
    U2 O3 . 2.401(9) ?
    U2 O19 2_666 2.411(8) ?
    U2 O18 . 2.413(8) ?
    U2 O16 . 2.749(10) ?
    C2 O2 . 1.363(17) ?
    C2 H2A . 0.9800 ?
    C2 H2B . 0.9800 ?
    C2 H2C . 0.9800 ?
    O3 C3 . 1.425(15) ?
    O3 U3 . 2.305(9) ?
    U3 O4 . 2.160(14) ?
    U3 O6 . 2.284(10) ?
    U3 O18 . 2.293(8) ?
    U3 O11 2_666 2.305(10) ?
    U3 O5 . 2.307(9) ?
    U3 O17 2_666 2.344(8) ?
    C3 H3A . 0.9800 ?
    C3 H3B . 0.9800 ?
    C3 H3C . 0.9800 ?
    C4 O4 . 0.99(2) ?
    C4 H4A . 0.9800 ?
    C4 H4B . 0.9800 ?
    C4 H4C . 0.9800 ?
    C5 O5 . 1.441(19) ?
    C5 H5A . 0.9800 ?
    C5 H5B . 0.9800 ?
    C5 H5C . 0.9800 ?
    U6 O17 2_666 2.249(8) ?
    U6 O17 . 2.249(8) ?
    U6 O20 2_666 2.255(8) ?
    U6 O20 . 2.255(8) ?
    U6 O19 2_666 2.279(8) ?
    U6 O19 . 2.279(8) ?
    U6 O18 2_666 2.287(8) ?
    U6 O18 . 2.287(8) ?
    C6 O6 . 1.432(17) ?
    C6 H6A . 0.9800 ?
    C6 H6B . 0.9800 ?
    C6 H6C . 0.9800 ?
    O6 U7 . 2.410(10) ?
    O8 C8 . 1.442(17) ?
    U7 O14 . 2.157(14) ?
    U7 O15 . 2.324(9) ?
    U7 O13 . 2.330(10) ?
    U7 O7 . 2.368(9) ?
    U7 O18 . 2.404(9) ?
    U7 O20 . 2.417(8) ?
    U7 O16 . 2.759(9) ?
    C7 O7 . 1.423(17) ?
    C7 H7A . 0.9800 ?
    C7 H7B . 0.9800 ?
    C7 H7C . 0.9800 ?
    C8 H8A . 0.9800 ?
    C8 H8B . 0.9800 ?
    C8 H8C . 0.9800 ?
    C9 O9 . 1.429(16) ?
    C9 H9A . 0.9800 ?
    C9 H9B . 0.9800 ?
    C9 H9C . 0.9800 ?
    O10 C10 . 1.420(17) ?
    C10 H10A . 0.9800 ?
    C10 H10B . 0.9800 ?
    C10 H10C . 0.9800 ?
    O11 C11 . 1.426(18) ?
    C11 H11A . 0.9800 ?
    C11 H11B . 0.9800 ?
    C11 H11C . 0.9800 ?
    O12 C12 . 1.416(18) ?
    C12 H12A . 0.9800 ?
    C12 H12B . 0.9800 ?
    C12 H12C . 0.9800 ?
    O13 C13 . 1.400(18) ?
    C13 H13A . 0.9800 ?
    C13 H13B . 0.9800 ?
    C13 H13C . 0.9800 ?
    O14 C14 . 1.21(2) ?
    C14 H14A . 0.9800 ?
    C14 H14B . 0.9800 ?
    C14 H14C . 0.9800 ?
    O15 C15 . 1.356(18) ?
    C15 H15A . 0.9800 ?
    C15 H15B . 0.9800 ?
    C15 H15C . 0.9800 ?
    O16 C16 . 1.40(2) ?
    C16 H16A . 0.9800 ?
    C16 H16B . 0.9800 ?
    C16 H16C . 0.9800 ?
loop_
    _geom_angle_atom_site_label_1
    _geom_angle_atom_site_label_2
    _geom_angle_atom_site_label_3
    _geom_angle_site_symmetry_1
    _geom_angle_site_symmetry_3
    _geom_angle
    _geom_angle_publ_flag
    O1M U1 O12 . . 86.1(7) ?
    O1M U1 O1 . . 83.1(7) ?
    O12 U1 O1 . . 113.1(4) ?
    O12 U1 O5 . 2_666 83.0(4) ?
    O1 U1 O5 . 2_666 161.1(3) ?
    O12 U1 O8 . 2_666 160.6(3) ?
    O1 U1 O8 . 2_666 82.2(3) ?
    O5 U1 O8 2_666 2_666 80.1(3) ?
    O12 U1 O19 . 2_666 127.3(3) ?
    O1 U1 O19 . 2_666 72.2(3) ?
    O5 U1 O19 2_666 2_666 106.7(3) ?
    O8 U1 O19 2_666 2_666 67.4(3) ?
    O1M U1 O17 . . 147.4(6) ?
    O12 U1 O17 . . 71.0(3) ?
    O1 U1 O17 . . 126.8(3) ?
    O5 U1 O17 2_666 . 66.5(3) ?
    O8 U1 O17 2_666 . 110.3(3) ?
    O19 U1 O17 2_666 . 66.8(3) ?
    O1M U1 O16 . . 124.2(7) ?
    O12 U1 O16 . . 67.0(3) ?
    O1 U1 O16 . . 66.4(3) ?
    O5 U1 O16 2_666 . 131.6(3) ?
    O8 U1 O16 2_666 . 132.1(3) ?
    O19 U1 O16 2_666 . 69.0(3) ?
    O17 U1 O16 . . 68.1(3) ?
    O12 U1 Cl1 . . 82.5(3) ?
    O1 U1 Cl1 . . 86.4(3) ?
    O5 U1 Cl1 2_666 . 86.0(3) ?
    O8 U1 Cl1 2_666 . 86.8(3) ?
    O19 U1 Cl1 2_666 . 148.1(3) ?
    O17 U1 Cl1 . . 143.4(3) ?
    O16 U1 Cl1 . . 124.0(3) ?
    C1M O1M U1 . . 176(2) ?
    O1M C1M H1MA . . 109.5 ?
    O1M C1M H1MB . . 109.5 ?
    H1MA C1M H1MB . . 109.5 ?
    O1M C1M H1MC . . 109.5 ?
    H1MA C1M H1MC . . 109.5 ?
    H1MB C1M H1MC . . 109.5 ?
    O3M U4 O8 . . 86.4(7) ?
    O3M U4 O7 . . 88.1(7) ?
    O8 U4 O7 . . 85.1(3) ?
    O3M U4 O9 . . 90.3(7) ?
    O8 U4 O9 . . 94.8(3) ?
    O7 U4 O9 . . 178.4(3) ?
    O3M U4 O10 . . 87.9(7) ?
    O8 U4 O10 . . 174.3(3) ?
    O7 U4 O10 . . 93.9(4) ?
    O9 U4 O10 . . 86.1(3) ?
    O3M U4 O19 . . 146.4(7) ?
    O8 U4 O19 . . 69.6(3) ?
    O7 U4 O19 . . 112.0(3) ?
    O9 U4 O19 . . 69.4(3) ?
    O10 U4 O19 . . 115.9(3) ?
    O3M U4 O20 . . 146.0(7) ?
    O8 U4 O20 . . 115.1(3) ?
    O7 U4 O20 . . 69.1(3) ?
    O9 U4 O20 . . 112.3(3) ?
    O10 U4 O20 . . 69.5(3) ?
    O19 U4 O20 . . 67.6(3) ?
    O8 U4 Cl3 . . 86.4(3) ?
    O7 U4 Cl3 . . 88.5(3) ?
    O9 U4 Cl3 . . 89.9(3) ?
    O10 U4 Cl3 . . 88.0(3) ?
    O19 U4 Cl3 . . 146.1(3) ?
    O20 U4 Cl3 . . 146.3(3) ?
    C3M O3M U4 . . 177(3) ?
    O3M C3M H3MA . . 109.5 ?
    O3M C3M H3MB . . 109.5 ?
    H3MA C3M H3MB . . 109.5 ?
    O3M C3M H3MC . . 109.5 ?
    H3MA C3M H3MC . . 109.5 ?
    H3MB C3M H3MC . . 109.5 ?
    O2M U5 O13 . . 85.7(7) ?
    O2M U5 O12 . . 82.7(6) ?
    O13 U5 O12 . . 113.4(4) ?
    O2M U5 O11 . . 87.6(7) ?
    O13 U5 O11 . . 160.2(3) ?
    O12 U5 O11 . . 84.1(3) ?
    O2M U5 O20 . . 148.5(6) ?
    O13 U5 O20 . . 72.5(3) ?
    O12 U5 O20 . . 126.5(3) ?
    O11 U5 O20 . . 105.1(3) ?
    O2M U5 O10 . . 86.8(6) ?
    O13 U5 O10 . . 81.6(3) ?
    O12 U5 O10 . . 160.8(3) ?
    O11 U5 O10 . . 79.4(3) ?
    O20 U5 O10 . . 68.0(3) ?
    O2M U5 O17 . . 143.9(7) ?
    O13 U5 O17 . . 126.7(3) ?
    O12 U5 O17 . . 70.4(3) ?
    O11 U5 O17 . . 66.5(3) ?
    O20 U5 O17 . . 66.3(3) ?
    O10 U5 O17 . . 111.1(3) ?
    O13 U5 Cl2 . . 86.7(4) ?
    O12 U5 Cl2 . . 83.9(4) ?
    O11 U5 Cl2 . . 86.2(4) ?
    O20 U5 Cl2 . . 147.9(4) ?
    O10 U5 Cl2 . . 85.3(4) ?
    O17 U5 Cl2 . . 143.6(4) ?
    O2M U5 O16 . . 123.0(6) ?
    O13 U5 O16 . . 66.4(3) ?
    O12 U5 O16 . . 66.7(3) ?
    O11 U5 O16 . . 132.0(3) ?
    O20 U5 O16 . . 69.0(3) ?
    O10 U5 O16 . . 132.2(3) ?
    O17 U5 O16 . . 68.1(3) ?
    Cl2 U5 O16 . . 124.9(3) ?
    C2M O2M U5 . . 173(2) ?
    O2M C2M H2MA . . 109.5 ?
    O2M C2M H2MB . . 109.5 ?
    H2MA C2M H2MB . . 109.5 ?
    O2M C2M H2MC . . 109.5 ?
    H2MA C2M H2MC . . 109.5 ?
    H2MB C2M H2MC . . 109.5 ?
    O1 C1 H1A . . 109.5 ?
    O1 C1 H1B . . 109.5 ?
    H1A C1 H1B . . 109.5 ?
    O1 C1 H1C . . 109.5 ?
    H1A C1 H1C . . 109.5 ?
    H1B C1 H1C . . 109.5 ?
    C1 O1 U1 . . 126.0(8) ?
    C1 O1 U2 . . 123.2(9) ?
    U1 O1 U2 . . 105.4(3) ?
    O2 U2 O1 . . 84.8(3) ?
    O2 U2 O15 . . 84.7(3) ?
    O1 U2 O15 . . 109.8(3) ?
    O2 U2 O9 . 2_666 88.0(3) ?
    O1 U2 O9 . 2_666 85.5(3) ?
    O15 U2 O9 . 2_666 162.4(3) ?
    O2 U2 O3 . . 86.0(3) ?
    O1 U2 O3 . . 164.1(3) ?
    O15 U2 O3 . . 82.2(3) ?
    O9 U2 O3 2_666 . 81.3(3) ?
    O2 U2 O19 . 2_666 146.2(3) ?
    O1 U2 O19 . 2_666 71.5(3) ?
    O15 U2 O19 . 2_666 125.4(3) ?
    O9 U2 O19 2_666 2_666 66.9(3) ?
    O3 U2 O19 . 2_666 110.7(3) ?
    O2 U2 O18 . . 146.1(3) ?
    O1 U2 O18 . . 125.7(3) ?
    O15 U2 O18 . . 71.9(3) ?
    O9 U2 O18 2_666 . 106.9(3) ?
    O3 U2 O18 . . 67.1(3) ?
    O19 U2 O18 2_666 . 66.4(3) ?
    O2 U2 O16 . . 124.0(3) ?
    O1 U2 O16 . . 64.9(3) ?
    O15 U2 O16 . . 65.5(3) ?
    O9 U2 O16 2_666 . 131.2(3) ?
    O3 U2 O16 . . 130.9(3) ?
    O19 U2 O16 2_666 . 67.2(3) ?
    O18 U2 O16 . . 68.2(3) ?
    O2 C2 H2A . . 109.5 ?
    O2 C2 H2B . . 109.5 ?
    H2A C2 H2B . . 109.5 ?
    O2 C2 H2C . . 109.5 ?
    H2A C2 H2C . . 109.5 ?
    H2B C2 H2C . . 109.5 ?
    C2 O2 U2 . . 177.3(11) ?
    C3 O3 U3 . . 125.8(9) ?
    C3 O3 U2 . . 122.6(9) ?
    U3 O3 U2 . . 110.7(3) ?
    O4 U3 O6 . . 89.5(4) ?
    O4 U3 O18 . . 151.1(4) ?
    O6 U3 O18 . . 71.0(3) ?
    O4 U3 O11 . 2_666 87.5(4) ?
    O6 U3 O11 . 2_666 175.1(3) ?
    O18 U3 O11 . 2_666 110.3(3) ?
    O4 U3 O3 . . 89.2(4) ?
    O6 U3 O3 . . 91.3(3) ?
    O18 U3 O3 . . 70.7(3) ?
    O11 U3 O3 2_666 . 84.9(3) ?
    O4 U3 O5 . . 86.8(4) ?
    O6 U3 O5 . . 84.5(4) ?
    O18 U3 O5 . . 111.4(3) ?
    O11 U3 O5 2_666 . 99.2(4) ?
    O3 U3 O5 . . 174.2(3) ?
    O4 U3 O17 . 2_666 141.1(4) ?
    O6 U3 O17 . 2_666 116.2(3) ?
    O18 U3 O17 . 2_666 67.9(3) ?
    O11 U3 O17 2_666 2_666 68.3(3) ?
    O3 U3 O17 . 2_666 117.1(3) ?
    O5 U3 O17 . 2_666 68.5(3) ?
    O3 C3 H3A . . 109.5 ?
    O3 C3 H3B . . 109.5 ?
    H3A C3 H3B . . 109.5 ?
    O3 C3 H3C . . 109.5 ?
    H3A C3 H3C . . 109.5 ?
    H3B C3 H3C . . 109.5 ?
    O4 C4 H4A . . 109.5 ?
    O4 C4 H4B . . 109.5 ?
    H4A C4 H4B . . 109.5 ?
    O4 C4 H4C . . 109.5 ?
    H4A C4 H4C . . 109.5 ?
    H4B C4 H4C . . 109.5 ?
    C4 O4 U3 . . 170.5(18) ?
    O5 C5 H5A . . 109.5 ?
    O5 C5 H5B . . 109.5 ?
    H5A C5 H5B . . 109.5 ?
    O5 C5 H5C . . 109.5 ?
    H5A C5 H5C . . 109.5 ?
    H5B C5 H5C . . 109.5 ?
    C5 O5 U3 . . 123.3(9) ?
    C5 O5 U1 . 2_666 122.8(9) ?
    U3 O5 U1 . 2_666 113.6(4) ?
    O17 U6 O17 2_666 . 180.0(5) ?
    O17 U6 O20 2_666 2_666 71.0(3) ?
    O17 U6 O20 . 2_666 109.0(3) ?
    O17 U6 O20 2_666 . 109.0(3) ?
    O17 U6 O20 . . 71.0(3) ?
    O20 U6 O20 2_666 . 180.0 ?
    O17 U6 O19 2_666 2_666 108.9(3) ?
    O17 U6 O19 . 2_666 71.1(3) ?
    O20 U6 O19 2_666 2_666 70.0(3) ?
    O20 U6 O19 . 2_666 110.0(3) ?
    O17 U6 O19 2_666 . 71.1(3) ?
    O17 U6 O19 . . 108.9(3) ?
    O20 U6 O19 2_666 . 110.0(3) ?
    O20 U6 O19 . . 70.0(3) ?
    O19 U6 O19 2_666 . 180.0 ?
    O17 U6 O18 2_666 2_666 110.4(3) ?
    O17 U6 O18 . 2_666 69.6(3) ?
    O20 U6 O18 2_666 2_666 70.8(3) ?
    O20 U6 O18 . 2_666 109.2(3) ?
    O19 U6 O18 2_666 2_666 109.3(3) ?
    O19 U6 O18 . 2_666 70.7(3) ?
    O17 U6 O18 2_666 . 69.6(3) ?
    O17 U6 O18 . . 110.4(3) ?
    O20 U6 O18 2_666 . 109.2(3) ?
    O20 U6 O18 . . 70.8(3) ?
    O19 U6 O18 2_666 . 70.7(3) ?
    O19 U6 O18 . . 109.3(3) ?
    O18 U6 O18 2_666 . 180.0 ?
    O6 C6 H6A . . 109.5 ?
    O6 C6 H6B . . 109.5 ?
    H6A C6 H6B . . 109.5 ?
    O6 C6 H6C . . 109.5 ?
    H6A C6 H6C . . 109.5 ?
    H6B C6 H6C . . 109.5 ?
    C6 O6 U3 . . 125.1(10) ?
    C6 O6 U7 . . 122.8(10) ?
    U3 O6 U7 . . 110.7(3) ?
    C8 O8 U4 . . 124.9(9) ?
    C8 O8 U1 . 2_666 122.9(9) ?
    U4 O8 U1 . 2_666 111.7(4) ?
    O14 U7 O15 . . 85.3(4) ?
    O14 U7 O13 . . 85.2(4) ?
    O15 U7 O13 . . 109.0(3) ?
    O14 U7 O7 . . 86.7(4) ?
    O15 U7 O7 . . 162.5(3) ?
    O13 U7 O7 . . 85.8(4) ?
    O14 U7 O18 . . 146.0(3) ?
    O15 U7 O18 . . 72.6(3) ?
    O13 U7 O18 . . 126.0(3) ?
    O7 U7 O18 . . 106.7(3) ?
    O14 U7 O6 . . 85.3(4) ?
    O15 U7 O6 . . 83.1(3) ?
    O13 U7 O6 . . 163.9(3) ?
    O7 U7 O6 . . 80.7(3) ?
    O18 U7 O6 . . 67.0(3) ?
    O14 U7 O20 . . 145.9(3) ?
    O15 U7 O20 . . 125.5(3) ?
    O13 U7 O20 . . 72.0(3) ?
    O7 U7 O20 . . 67.1(3) ?
    O18 U7 O20 . . 66.2(3) ?
    O6 U7 O20 . . 110.2(3) ?
    O14 U7 O16 . . 125.7(4) ?
    O15 U7 O16 . . 65.7(3) ?
    O13 U7 O16 . . 64.9(3) ?
    O7 U7 O16 . . 131.1(3) ?
    O18 U7 O16 . . 68.1(3) ?
    O6 U7 O16 . . 131.1(3) ?
    O20 U7 O16 . . 66.9(3) ?
    O7 C7 H7A . . 109.5 ?
    O7 C7 H7B . . 109.5 ?
    H7A C7 H7B . . 109.5 ?
    O7 C7 H7C . . 109.5 ?
    H7A C7 H7C . . 109.5 ?
    H7B C7 H7C . . 109.5 ?
    C7 O7 U4 . . 124.4(9) ?
    C7 O7 U7 . . 122.0(9) ?
    U4 O7 U7 . . 113.5(3) ?
    O8 C8 H8A . . 109.5 ?
    O8 C8 H8B . . 109.5 ?
    H8A C8 H8B . . 109.5 ?
    O8 C8 H8C . . 109.5 ?
    H8A C8 H8C . . 109.5 ?
    H8B C8 H8C . . 109.5 ?
    O9 C9 H9A . . 109.5 ?
    O9 C9 H9B . . 109.5 ?
    H9A C9 H9B . . 109.5 ?
    O9 C9 H9C . . 109.5 ?
    H9A C9 H9C . . 109.5 ?
    H9B C9 H9C . . 109.5 ?
    C9 O9 U4 . . 124.5(8) ?
    C9 O9 U2 . 2_666 123.0(8) ?
    U4 O9 U2 . 2_666 112.5(3) ?
    C10 O10 U4 . . 121.1(9) ?
    C10 O10 U5 . . 127.1(9) ?
    U4 O10 U5 . . 111.2(4) ?
    O10 C10 H10A . . 109.5 ?
    O10 C10 H10B . . 109.5 ?
    H10A C10 H10B . . 109.5 ?
    O10 C10 H10C . . 109.5 ?
    H10A C10 H10C . . 109.5 ?
    H10B C10 H10C . . 109.5 ?
    C11 O11 U3 . 2_666 121.4(9) ?
    C11 O11 U5 . . 123.7(9) ?
    U3 O11 U5 2_666 . 114.2(4) ?
    O11 C11 H11A . . 109.5 ?
    O11 C11 H11B . . 109.5 ?
    H11A C11 H11B . . 109.5 ?
    O11 C11 H11C . . 109.5 ?
    H11A C11 H11C . . 109.5 ?
    H11B C11 H11C . . 109.5 ?
    C12 O12 U1 . . 124.1(9) ?
    C12 O12 U5 . . 125.1(9) ?
    U1 O12 U5 . . 105.3(4) ?
    O12 C12 H12A . . 109.5 ?
    O12 C12 H12B . . 109.5 ?
    H12A C12 H12B . . 109.5 ?
    O12 C12 H12C . . 109.5 ?
    H12A C12 H12C . . 109.5 ?
    H12B C12 H12C . . 109.5 ?
    C13 O13 U7 . . 124.0(9) ?
    C13 O13 U5 . . 125.9(9) ?
    U7 O13 U5 . . 105.2(4) ?
    O13 C13 H13A . . 109.5 ?
    O13 C13 H13B . . 109.5 ?
    H13A C13 H13B . . 109.5 ?
    O13 C13 H13C . . 109.5 ?
    H13A C13 H13C . . 109.5 ?
    H13B C13 H13C . . 109.5 ?
    C14 O14 U7 . . 178.8(13) ?
    O14 C14 H14A . . 109.5 ?
    O14 C14 H14B . . 109.5 ?
    H14A C14 H14B . . 109.5 ?
    O14 C14 H14C . . 109.5 ?
    H14A C14 H14C . . 109.5 ?
    H14B C14 H14C . . 109.5 ?
    C15 O15 U7 . . 124.3(9) ?
    C15 O15 U2 . . 126.2(9) ?
    U7 O15 U2 . . 105.7(3) ?
    O15 C15 H15A . . 109.5 ?
    O15 C15 H15B . . 109.5 ?
    H15A C15 H15B . . 109.5 ?
    O15 C15 H15C . . 109.5 ?
    H15A C15 H15C . . 109.5 ?
    H15B C15 H15C . . 109.5 ?
    C16 O16 U5 . . 98.1(9) ?
    C16 O16 U1 . . 103.3(10) ?
    U5 O16 U1 . . 88.2(3) ?
    C16 O16 U2 . . 110.3(9) ?
    U5 O16 U2 . . 151.6(4) ?
    U1 O16 U2 . . 86.5(3) ?
    C16 O16 U7 . . 105.4(10) ?
    U5 O16 U7 . . 86.3(3) ?
    U1 O16 U7 . . 151.3(4) ?
    U2 O16 U7 . . 85.2(3) ?
    O16 C16 H16A . . 109.5 ?
    O16 C16 H16B . . 109.5 ?
    H16A C16 H16B . . 109.5 ?
    O16 C16 H16C . . 109.5 ?
    H16A C16 H16C . . 109.5 ?
    H16B C16 H16C . . 109.5 ?
    U6 O17 U3 . 2_666 111.0(4) ?
    U6 O17 U1 . . 111.2(3) ?
    U3 O17 U1 2_666 . 111.3(3) ?
    U6 O17 U5 . . 110.8(3) ?
    U3 O17 U5 2_666 . 111.0(3) ?
    U1 O17 U5 . . 101.1(3) ?
    U6 O18 U3 . . 111.5(4) ?
    U6 O18 U7 . . 111.1(3) ?
    U3 O18 U7 . . 110.6(3) ?
    U6 O18 U2 . . 111.2(3) ?
    U3 O18 U2 . . 110.7(3) ?
    U7 O18 U2 . . 101.4(3) ?
    U6 O19 U4 . . 111.2(3) ?
    U6 O19 U1 . 2_666 110.7(3) ?
    U4 O19 U1 . 2_666 110.6(3) ?
    U6 O19 U2 . 2_666 111.5(3) ?
    U4 O19 U2 . 2_666 111.0(3) ?
    U1 O19 U2 2_666 2_666 101.4(3) ?
    U6 O20 U4 . . 111.2(3) ?
    U6 O20 U5 . . 111.6(3) ?
    U4 O20 U5 . . 110.5(3) ?
    U6 O20 U7 . . 111.7(3) ?
    U4 O20 U7 . . 110.2(3) ?
    U5 O20 U7 . . 101.3(3) ?
_shelx_hkl_file
;
  -2   0   0  593.24   25.60
  -2   0   0  537.95   26.00
  -2   0   0  568.44   25.80
  -2   0   0  526.15   25.90
  -2   0   0  504.55   25.90
   2   0   0  525.25   25.90
   2   0   0  513.35   26.00
   2   0   0  481.95   25.70
  -3   0   0  496.25   24.00
  -3   0   0  466.75   23.60
  -3   0   0  497.55   23.80
  -3   0   0  516.35   23.40
   3   0   0  435.86   23.90
   3   0   0  471.05   23.70
   3   0   0  473.05   23.00
   3   0   0  449.95   23.40
  -4   0   0  136.19    8.90
  -4   0   0  124.19    9.30
  -4   0   0  122.49    8.40
  -4   0   0  132.79    7.90
  -4   0   0  146.79    7.60
   4   0   0  126.99    8.70
   4   0   0  109.39    9.10
   4   0   0  122.89    8.00
   4   0   0  129.99    7.10
  -5   0   0 1488.15   69.69
  -5   0   0 1460.15   70.09
  -5   0   0 1525.95   69.29
  -5   0   0 1336.37   69.39
  -5   0   0 1596.24   68.99
   5   0   0 1373.56   68.79
   5   0   0 1417.86   69.69
   5   0   0 1340.57   69.99
   5   0   0 1373.66   69.19
  -6   0   0 4121.59  204.58
  -6   0   0 4392.46  204.28
  -6   0   0 4285.97  204.78
  -6   0   0 4644.14  203.88
  -6   0   0 4611.94  205.38
   6   0   0 4037.50  205.08
   6   0   0 4211.28  203.78
   6   0   0 4034.50  204.18
   6   0   0 4166.78  204.68
  -7   0   0  180.58   14.50
  -7   0   0  173.08   13.80
  -7   0   0  157.98   12.90
  -7   0   0  166.78   11.70
   7   0   0  168.98   11.50
   7   0   0  169.98   13.00
   7   0   0  178.78   10.20
   7   0   0  133.99   14.10
  -8   0   0  189.18   12.20
  -8   0   0  211.88   16.20
  -8   0   0  170.38   15.00
  -8   0   0  201.18   17.00
  -8   0   0  194.08   13.10
   8   0   0  207.08   11.50
   8   0   0  183.48   13.00
   8   0   0  173.68   16.50
   8   0   0  173.88   14.70
  -9   0   0   39.80    6.10
  -9   0   0   39.20    7.10
  -9   0   0   44.50   10.10
  -9   0   0   51.29   15.20
  -9   0   0   40.30    7.50
   9   0   0   46.70    5.80
   9   0   0   41.10    8.20
   9   0   0   67.79    7.30
   9   0   0   53.79    7.00
   9   0   0   39.00    9.30
 -10   0   0   88.99   10.60
 -10   0   0  126.79   11.60
 -10   0   0  117.29   14.00
 -10   0   0  114.99   13.00
 -10   0   0  147.29   14.40
  10   0   0  122.39   12.10
  10   0   0  141.89   10.20
  10   0   0  137.59   12.60
  10   0   0  108.39   13.20
  10   0   0  128.49   10.20
 -11   0   0    8.20   12.40
 -11   0   0    0.60    8.20
 -11   0   0   14.80    6.80
 -11   0   0   13.90    6.10
 -11   0   0   -1.20   12.00
  11   0   0   13.50    8.90
  11   0   0    6.10    4.40
  11   0   0   -0.60    5.80
  11   0   0   -0.30    9.50
  11   0   0   11.00    4.00
 -12   0   0  100.29   11.30
 -12   0   0  151.48   20.80
 -12   0   0  141.59   18.90
 -12   0   0  157.38   13.90
 -12   0   0  132.39   17.90
  12   0   0  113.49   16.00
  12   0   0  134.29   13.70
  12   0   0  122.99   15.80
  12   0   0  142.19   11.80
  12   0   0  158.38   19.40
 -13   0   0    8.80    7.50
 -13   0   0   10.50    8.00
 -13   0   0   23.80   17.50
 -13   0   0   18.90   17.70
 -13   0   0    5.00   10.20
  13   0   0    6.10   11.20
  13   0   0   13.20   13.00
  13   0   0   17.70    7.40
  13   0   0   13.40    5.40
 -14   0   0    7.50   16.60
 -14   0   0   48.10   21.30
 -14   0   0    6.60    8.60
 -14   0   0   25.20   21.80
 -14   0   0   14.90    8.90
  14   0   0   12.20    8.00
  14   0   0   11.20   12.20
  14   0   0   16.30   14.30
  14   0   0    1.00    4.00
 -15   0   0  -12.40    9.80
 -15   0   0   21.80   26.90
 -15   0   0  -10.30   10.10
 -15   0   0    6.40   13.70
  15   0   0  -36.60   14.20
  15   0   0   20.20    9.40
  15   0   0    1.50   13.90
 -16   0   0    0.10   11.10
 -16   0   0  -35.20   15.70
  16   0   0   12.30   17.00
  16   0   0   -9.30    7.40
  16   0   0   14.60   16.50
  16  -1   0    3.10    9.70
  16  -1   0   12.20   15.60
  16  -1   0   19.00   16.00
 -16   1   0   -7.90   11.40
 -16   1   0    3.40   10.70
 -16   1   0  -29.90   16.00
 -16   1   0   20.50   22.00
  15  -1   0   19.60   13.10
  15  -1   0    7.20   16.20
  15  -1   0    7.70    5.10
  15  -1   0   13.20    9.20
  15  -1   0   -2.30    4.60
 -15   1   0   10.60   10.40
 -15   1   0   13.00   10.10
 -15   1   0   39.00   23.70
 -15   1   0  -20.10   13.40
  14  -1   0   -8.40   12.40
  14  -1   0   -0.10    4.60
  14  -1   0   27.10   14.30
  14  -1   0   18.90    8.60
  14  -1   0   13.40    6.20
 -14   1   0    8.40   19.20
 -14   1   0   12.40    8.90
 -14   1   0   27.10   19.20
 -14   1   0    4.50   11.60
 -14   1   0    2.30    8.90
  13  -1   0  -13.20   13.00
  13  -1   0   -1.30    5.20
  13  -1   0    9.60    7.70
  13  -1   0   -2.20   10.70
  13  -1   0    3.50    5.00
 -13   1   0    0.00   10.10
 -13   1   0   -3.90    7.70
 -13   1   0  -11.80    8.20
 -13   1   0    5.00   16.60
 -13   1   0   12.60   15.30
  12  -1   0    8.40   10.90
  12  -1   0   22.60   10.20
  12  -1   0   26.10    5.20
 -12   1   0   20.80    7.40
 -12   1   0   10.10    9.20
 -12   1   0    6.30    7.20
 -12   1   0    9.30   16.50
 -12   1   0   14.60   13.20
  11  -1   0   39.90    5.90
  11  -1   0   39.40    5.50
  11  -1   0   43.40   10.80
  11  -1   0   36.50    9.70
  11  -1   0   46.00    6.40
 -11   1   0   36.90    6.90
 -11   1   0   55.59   12.00
 -11   1   0   23.50    8.40
 -11   1   0   28.00    7.00
 -11   1   0   41.90   12.00
  10  -1   0    0.90    7.40
  10  -1   0    7.90    4.90
  10  -1   0    8.10    8.70
  10  -1   0    9.50    4.00
  10  -1   0   14.10    4.40
 -10   1   0    7.00    5.50
 -10   1   0    8.30    5.50
 -10   1   0   17.50    9.50
 -10   1   0   11.20    6.80
 -10   1   0    6.20    9.70
   9  -1   0    9.60    3.60
   9  -1   0    9.80    3.70
   9  -1   0    0.40    6.50
   9  -1   0    9.00    4.40
   9  -1   0   -2.90    7.70
  -9   1   0    6.20    4.90
  -9   1   0    3.60    5.60
  -9   1   0   -1.00    9.70
  -9   1   0   11.10    7.60
  -9   1   0    6.10    5.80
   8  -1   0  104.99    9.90
   8  -1   0  109.09    8.60
   8  -1   0   94.09   13.40
   8  -1   0  111.29    8.50
   8  -1   0  108.79   11.60
  -8   1   0  111.19   13.80
  -8   1   0  122.69   10.60
  -8   1   0  110.49   12.00
  -8   1   0   98.79    9.50
  -8   1   0   85.59   12.00
   7  -1   0    7.30    5.20
   7  -1   0    4.30    6.00
   7  -1   0    7.20    2.70
   7  -1   0    0.10    3.40
  -7   1   0    4.50    5.20
  -7   1   0    6.30    5.70
  -7   1   0   10.50    4.50
  -7   1   0    8.80    3.80
  -7   1   0    4.90    4.40
   6  -1   0  210.98   12.70
   6  -1   0  185.58   13.50
   6  -1   0  177.28   10.90
  -6   1   0  163.98   12.70
  -6   1   0  212.98   13.70
  -6   1   0  201.68   11.70
  -6   1   0  180.78   12.20
  -6   1   0  206.28   12.50
   5  -1   0  149.29    9.60
   5  -1   0  129.19   10.50
  -5   1   0  163.48    9.00
  -5   1   0  135.29    9.20
  -5   1   0  144.79   10.40
  -5   1   0  142.49    9.30
   4  -1   0  104.39    7.10
   4  -1   0  102.59    7.30
   4  -1   0   96.29    8.30
  -4   1   0  109.99    8.20
  -4   1   0  121.19    7.10
  -4   1   0  106.69    7.40
  -4   1   0  131.79    7.30
  -4   1   0  106.39    7.10
   3  -1   0   28.80    3.20
   3  -1   0   22.20    2.90
   3  -1   0   23.20    2.70
  -3   1   0   26.10    2.50
  -3   1   0   26.80    3.30
  -3   1   0   23.70    3.10
  -3   1   0   26.90    3.20
  -3   1   0   27.80    2.60
   2  -1   0  137.79    7.40
   2  -1   0  138.29    7.90
  -2   1   0  146.49    7.80
  -2   1   0  155.18    7.60
  -2   1   0  155.88    7.50
  -1  -1   0   81.49    5.00
  -1  -1   0   84.19    4.00
   1   1   0   68.89    4.70
   1   1   0   75.29    5.00
  -2  -1   0    3.20    1.20
  -2  -1   0    6.40    1.10
  -2  -1   0    3.20    1.10
  -2  -1   0    6.60    2.70
  -2  -1   0    2.00    2.30
   2   1   0    5.70    2.50
   2   1   0    3.70    2.50
  -3  -1   0   -1.00    1.60
  -3  -1   0    7.50    1.60
  -3  -1   0    2.30    2.90
  -3  -1   0   -0.40    3.30
   3   1   0    1.30    3.10
   3   1   0    0.60    3.20
   3   1   0    4.30    1.60
  -4  -1   0    5.40    3.60
  -4  -1   0    4.20    2.30
  -4  -1   0    8.10    4.00
  -4  -1   0   12.00    2.20
  -4  -1   0    5.50    2.10
   4   1   0    8.10    2.10
   4   1   0    7.50    1.40
   4   1   0    5.50    3.70
   4   1   0    4.80    3.70
  -5  -1   0 3173.28  134.49
  -5  -1   0 2949.30  135.79
  -5  -1   0 2947.61  135.69
  -5  -1   0 2637.54  134.89
   5   1   0 2773.32  135.39
   5   1   0 2607.64  135.59
   5   1   0 2730.43  134.19
   5   1   0 2717.53  134.69
  -6  -1   0 3268.47  151.28
  -6  -1   0 3252.37  151.48
  -6  -1   0 3216.28  150.28
  -6  -1   0 3377.16  149.79
  -6  -1   0 3071.89  150.48
   6   1   0 3069.79  150.18
   6   1   0 2885.11  151.18
   6   1   0 3082.99  149.69
   6   1   0 3025.50  150.88
  -7  -1   0   65.29    9.80
  -7  -1   0   67.79    9.20
  -7  -1   0   88.09    9.30
  -7  -1   0   67.39    8.20
  -7  -1   0   74.49    9.40
   7   1   0   77.99    9.40
   7   1   0   81.09    8.50
   7   1   0   73.99    8.60
   7   1   0   80.79    6.20
  -8  -1   0   29.60    4.80
  -8  -1   0   16.70    5.50
  -8  -1   0   28.80    8.70
  -8  -1   0   23.70    5.30
  -8  -1   0   22.30    8.80
   8   1   0   22.70    8.00
   8   1   0   22.10    7.00
   8   1   0   24.90    3.40
  -9  -1   0   -2.40    6.50
  -9  -1   0   20.60    6.30
  -9  -1   0    8.40    5.10
  -9  -1   0   21.50   10.90
   9   1   0   15.00    3.50
   9   1   0   23.70    8.30
   9   1   0   14.60    8.90
   9   1   0   20.10    3.70
 -10  -1   0    3.90    6.00
 -10  -1   0    2.00   11.60
 -10  -1   0    4.10   12.50
 -10  -1   0   -3.20    6.90
 -10  -1   0    1.00    5.10
  10   1   0    4.70    3.60
  10   1   0   -1.00    8.50
  10   1   0   -7.30    8.20
  10   1   0    7.40    3.50
  10   1   0    9.30    5.20
 -11  -1   0  560.64   35.80
 -11  -1   0  472.95   28.30
 -11  -1   0  495.85   27.00
 -11  -1   0  481.65   35.10
 -11  -1   0  532.25   31.40
  11   1   0  499.15   26.00
  11   1   0  482.45   30.90
  11   1   0  518.75   25.90
  11   1   0  468.15   32.60
  11   1   0  460.55   26.80
 -12  -1   0  382.16   28.80
 -12  -1   0  374.66   22.80
 -12  -1   0  416.06   34.40
 -12  -1   0  428.96   35.10
 -12  -1   0  367.06   24.60
  12   1   0  399.06   28.00
  12   1   0  387.06   22.30
  12   1   0  354.46   29.80
 -13  -1   0   20.80    7.70
 -13  -1   0   11.30   17.80
 -13  -1   0   -3.70   10.20
 -13  -1   0   10.00    9.10
 -13  -1   0   35.30   31.90
  13   1   0   11.50   11.70
  13   1   0    3.40    7.00
  13   1   0   10.10   11.70
 -14  -1   0   31.70   12.30
 -14  -1   0   33.70   24.00
 -14  -1   0   34.70    9.70
 -14  -1   0    3.60    9.20
  14   1   0   33.90    8.00
  14   1   0   25.40   13.50
  14   1   0   39.00   14.10
 -15  -1   0   -1.10   14.00
 -15  -1   0   45.70   26.00
 -15  -1   0   -3.40   10.80
 -15  -1   0   -4.50   10.00
  15   1   0   -7.40   13.90
  15   1   0    9.00   14.80
  15   1   0    3.00    6.50
 -16  -1   0   -6.80   16.20
 -16  -1   0    6.50   12.70
 -16  -1   0    5.30   11.00
  16   1   0   20.40   17.30
  16   1   0   11.40    6.40
  16  -2   0  -18.00   15.50
  16  -2   0    5.70   14.60
  16  -2   0    9.40   10.20
  16  -2   0   12.80    5.80
 -16   2   0    5.20   17.90
 -16   2   0  -20.00   15.90
 -16   2   0   -2.80   12.00
 -16   2   0   -9.50   11.20
  15  -2   0   21.80    7.30
  15  -2   0   25.80   10.20
  15  -2   0   29.00   14.80
  15  -2   0   14.70   16.60
 -15   2   0   48.60   19.40
 -15   2   0   28.30   11.70
 -15   2   0   13.00   10.10
 -15   2   0   -0.30   15.00
  14  -2   0    5.40   11.00
  14  -2   0    0.30    6.40
  14  -2   0    1.80    6.00
  14  -2   0    4.10    8.50
  14  -2   0   -1.20   14.10
 -14   2   0  -29.20   16.80
 -14   2   0   22.30   17.20
 -14   2   0   -8.40    9.70
 -14   2   0  -10.70   11.60
 -14   2   0    5.80    8.90
  13  -2   0  485.05   25.10
  13  -2   0  423.86   28.70
  13  -2   0  358.66   32.90
  13  -2   0  433.76   26.40
 -13   2   0  493.05   38.00
 -13   2   0  434.36   27.20
 -13   2   0  416.56   30.50
 -13   2   0  382.56   27.50
 -13   2   0  390.06   32.70
  12  -2   0  383.66   26.90
  12  -2   0  377.76   30.60
  12  -2   0  439.16   24.00
  12  -2   0  475.25   23.80
  12  -2   0  422.56   24.90
 -12   2   0  367.86   25.90
 -12   2   0  369.96   24.20
 -12   2   0  382.16   28.40
 -12   2   0  419.46   29.50
 -12   2   0  426.46   38.90
  11  -2   0   15.70    5.10
  11  -2   0   -0.50   10.10
  11  -2   0   18.20    8.40
  11  -2   0   17.50    5.60
  11  -2   0   17.80    5.30
 -11   2   0   26.00   11.00
 -11   2   0    9.70   10.00
 -11   2   0   12.10    6.60
 -11   2   0    1.40    7.40
 -11   2   0   11.50    7.10
  10  -2   0   20.20    4.90
  10  -2   0   10.50    8.60
  10  -2   0   25.70    7.50
  10  -2   0   27.40    5.20
  10  -2   0   25.40    5.30
 -10   2   0   11.90    8.80
 -10   2   0   20.90    7.20
 -10   2   0   16.20    6.10
 -10   2   0   19.30    6.90
 -10   2   0   24.20    8.70
   9  -2   0   28.10    4.60
   9  -2   0   26.90    4.60
   9  -2   0   30.90    6.60
   9  -2   0   31.20    5.30
   9  -2   0   18.40    7.50
  -9   2   0   29.10    6.20
  -9   2   0   22.80    5.70
  -9   2   0   35.70   12.50
  -9   2   0   27.30    5.80
  -9   2   0   25.80    7.10
   8  -2   0   28.40    6.70
   8  -2   0   30.00    4.70
   8  -2   0   47.70    6.50
   8  -2   0   39.10    4.30
   8  -2   0   37.90    4.60
  -8   2   0   35.00    6.90
  -8   2   0   38.00    5.40
  -8   2   0   25.10    5.50
  -8   2   0   28.90    5.30
  -8   2   0   40.50    6.50
   7  -2   0   87.69    7.40
   7  -2   0   85.09    8.30
   7  -2   0   61.99    8.50
   7  -2   0   71.89    7.40
  -7   2   0   68.09    7.50
  -7   2   0   82.29    8.20
  -7   2   0   96.89   11.10
  -7   2   0   73.49    7.00
  -7   2   0   62.79    6.30
   6  -2   0   -0.50    3.80
   6  -2   0    0.70    2.70
   6  -2   0    4.60    4.90
  -6   2   0    1.30    3.80
  -6   2   0   -1.40    3.40
  -6   2   0   -0.90    3.30
  -6   2   0    0.60    3.30
  -6   2   0    1.00    2.90
   5  -2   0  374.06   20.80
   5  -2   0  378.26   19.80
  -5   2   0  414.76   19.90
  -5   2   0  384.26   19.70
  -5   2   0  400.16   19.90
  -5   2   0  381.16   19.50
   4  -2   0  139.69    9.40
  -4   2   0  148.19    8.20
  -4   2   0  155.08    8.40
  -4   2   0  142.49    9.10
  -4   2   0  160.78    8.70
  -4   2   0  137.79    7.90
   3  -2   0   16.80    2.70
  -3   2   0   18.50    2.40
   2  -2   0  625.54   31.80
   2  -2   0  620.64   31.40
   2  -2   0  655.43   31.60
  -2   2   0  624.94   31.40
  -2   2   0  696.73   32.00
  -2   2   0  659.23   31.60
  -2   2   0  684.83   31.40
  -2   2   0  672.43   31.40
   1  -2   0   48.70    3.10
   1  -2   0   59.59    3.40
   1  -2   0   56.79    3.70
  -1   2   0   49.80    3.00
  -1   2   0   56.49    3.30
  -1   2   0   48.80    3.00
  -1   2   0   54.89    3.70
  -1   2   0   49.50    3.20
  -1   2   0   57.19    3.00
   0  -2   0  166.78    8.60
   0  -2   0  174.48    9.00
   0  -2   0  169.28    9.50
   0  -2   0  179.58    9.50
   0   2   0  179.88    9.60
   0   2   0  188.98    8.70
   0   2   0  185.68    8.80
   0   2   0  182.98    9.10
  -1  -2   0   63.49    3.80
  -1  -2   0   62.49    5.70
  -1  -2   0   63.39    4.80
   1   2   0   66.69    3.90
   1   2   0   70.49    5.70
  -2  -2   0  924.71   42.80
  -2  -2   0  921.51   41.50
  -2  -2   0  813.82   42.50
   2   2   0  889.81   42.60
   2   2   0  788.92   42.20
  -3  -2   0  507.05   23.20
  -3  -2   0  520.65   23.00
  -3  -2   0  465.95   24.90
  -3  -2   0  427.06   24.50
  -3  -2   0  464.95   23.40
   3   2   0  444.06   24.30
  -4  -2   0   99.99    7.10
  -4  -2   0   97.39   10.00
  -4  -2   0   92.79    9.70
  -4  -2   0  114.09    6.30
  -4  -2   0  112.49    6.70
   4   2   0   95.29    9.20
   4   2   0   98.59    6.20
   4   2   0   90.29    9.00
  -5  -2   0   88.59    7.90
  -5  -2   0   93.79   11.40
  -5  -2   0   92.89   11.20
  -5  -2   0   97.89    6.50
  -5  -2   0   93.39    7.00
   5   2   0   94.99   10.00
   5   2   0   98.79    6.50
   5   2   0   77.89   10.10
  -6  -2   0   11.40    3.80
  -6  -2   0   16.90    7.10
  -6  -2   0   26.30    3.70
  -6  -2   0   20.00    4.30
  -6  -2   0    6.40    6.90
   6   2   0   17.70    6.10
   6   2   0   29.20    4.30
   6   2   0   12.90    5.80
  -7  -2   0   30.20    4.70
  -7  -2   0   38.40    8.50
  -7  -2   0   14.80    4.70
  -7  -2   0   21.80    4.20
  -7  -2   0   22.20    8.20
   7   2   0   51.19    6.00
   7   2   0   29.50    6.70
   7   2   0   31.90    7.10
  -8  -2   0  758.72   36.00
  -8  -2   0  748.83   41.10
  -8  -2   0  680.23   37.80
  -8  -2   0  770.52   40.50
  -8  -2   0  729.53   36.70
   8   2   0  688.23   39.00
   8   2   0  697.33   35.80
   8   2   0  703.13   38.60
  -9  -2   0  211.88   14.90
  -9  -2   0  156.28   27.20
  -9  -2   0  158.28   24.30
  -9  -2   0  178.08   17.20
  -9  -2   0  219.08   13.50
   9   2   0  250.27   21.10
   9   2   0  224.18   19.80
   9   2   0  227.78   13.30
 -10  -2   0   -0.90   11.40
 -10  -2   0  -10.80    6.80
 -10  -2   0    6.70   13.20
 -10  -2   0    4.90    5.70
 -10  -2   0    3.50    5.00
  10   2   0   -0.60    8.50
  10   2   0   -2.50    5.70
  10   2   0    1.10    8.10
 -11  -2   0  109.89   17.00
 -11  -2   0  119.39   19.10
 -11  -2   0  120.19   12.50
 -11  -2   0  103.29   11.70
 -11  -2   0  128.99   14.10
  11   2   0  125.19   11.10
  11   2   0  117.29   13.30
  11   2   0  110.69   14.00
 -12  -2   0   55.89    9.00
 -12  -2   0   57.59    8.20
 -12  -2   0   58.09   26.80
 -12  -2   0   35.60   11.00
 -12  -2   0   50.49   16.60
  12   2   0   63.49    7.30
  12   2   0   49.10   12.40
  12   2   0   42.90   12.10
 -13  -2   0   10.70   21.70
 -13  -2   0   34.20   19.70
 -13  -2   0    3.30    9.10
 -13  -2   0   -6.20   11.00
 -13  -2   0  -10.10    7.50
  13   2   0   -3.00    5.00
  13   2   0   -3.00   11.30
  13   2   0   18.30   12.30
 -14  -2   0   36.60    9.50
 -14  -2   0   40.80   15.10
 -14  -2   0   82.39   27.40
 -14  -2   0   39.50   11.00
  14   2   0   37.00   14.20
  14   2   0   29.20   14.50
 -15  -2   0    6.10   11.00
 -15  -2   0  -23.10   13.80
 -15  -2   0    3.30   10.10
  15   2   0   -8.70   15.50
  15   2   0   20.80   14.80
  16  -3   0   -3.20   17.90
  16  -3   0   14.00    8.20
  16  -3   0   -6.30   10.00
 -16   3   0  -13.30   11.20
 -16   3   0  -15.10   11.40
 -16   3   0  -18.80   14.80
  15  -3   0   11.10   15.90
  15  -3   0   -4.50    6.20
  15  -3   0   -2.50   11.80
  15  -3   0   11.90    9.90
  15  -3   0    8.80    7.60
 -15   3   0  -14.60   12.80
 -15   3   0   17.30   14.80
 -15   3   0   -2.90   11.50
 -15   3   0    0.20   10.70
  14  -3   0   26.90    7.40
  14  -3   0   26.90   10.80
  14  -3   0   35.70   14.50
  14  -3   0   24.80    7.70
  14  -3   0   40.30    7.40
 -14   3   0   19.40   11.30
 -14   3   0    0.40   16.80
 -14   3   0   30.10    9.50
 -14   3   0   21.70   10.50
 -14   3   0   30.40   15.40
  13  -3   0  755.32   41.30
  13  -3   0  880.21   41.50
  13  -3   0  734.93   47.40
  13  -3   0  769.32   42.70
 -13   3   0  756.42   44.70
 -13   3   0  771.22   41.70
 -13   3   0  809.12   49.40
 -13   3   0  816.42   47.30
 -13   3   0  754.52   43.10
  12  -3   0  454.25   26.90
  12  -3   0  453.65   32.80
  12  -3   0  463.55   26.80
  12  -3   0  469.25   28.30
 -12   3   0  582.74   39.90
 -12   3   0  434.46   28.40
 -12   3   0  444.86   29.60
 -12   3   0  461.55   30.10
 -12   3   0  445.16   27.10
  11  -3   0    0.50    7.90
  11  -3   0   20.30    5.70
  11  -3   0    3.00   10.10
  11  -3   0    8.20    5.30
  11  -3   0   17.60    5.10
 -11   3   0    8.10    7.00
 -11   3   0    8.10    6.70
 -11   3   0    7.40   10.50
 -11   3   0    3.70    9.70
 -11   3   0    6.60    7.30
  10  -3   0   32.50    7.50
  10  -3   0   38.10    5.90
  10  -3   0   36.10    6.00
  10  -3   0   31.90    5.10
  10  -3   0   32.20    9.30
 -10   3   0   26.60    6.60
 -10   3   0   33.50    7.70
 -10   3   0   33.70    9.50
 -10   3   0   22.80    7.00
 -10   3   0   26.70    6.80
   9  -3   0  130.99   11.00
   9  -3   0  146.39   10.80
   9  -3   0  109.29   15.40
   9  -3   0  135.69   11.80
   9  -3   0  118.99   11.90
  -9   3   0  122.49   12.60
  -9   3   0  155.88   11.90
  -9   3   0  114.49   11.90
  -9   3   0  126.29   12.60
   8  -3   0   72.79    7.20
   8  -3   0   86.39    9.20
   8  -3   0   73.29    8.20
   8  -3   0   60.49    9.00
  -8   3   0   75.59    9.10
  -8   3   0   64.19    8.30
  -8   3   0   65.69    6.60
  -8   3   0   61.19    6.90
  -8   3   0   75.99    7.00
   7  -3   0 1942.31   93.29
   7  -3   0 1798.72   94.19
   7  -3   0 2022.10   92.99
   7  -3   0 1829.42   92.99
  -7   3   0 1950.70   92.69
  -7   3   0 1950.40   93.19
  -7   3   0 1940.11   93.09
  -7   3   0 1996.10   94.09
  -7   3   0 1950.20   93.09
   6  -3   0  471.65   23.90
   6  -3   0  448.06   24.80
   6  -3   0  450.65   23.30
  -6   3   0  440.36   23.20
  -6   3   0  471.55   23.80
  -6   3   0  466.95   24.50
  -6   3   0  501.75   23.70
  -6   3   0  449.06   22.90
   5  -3   0  428.36   23.30
   5  -3   0  455.25   23.90
  -5   3   0  473.25   23.30
  -5   3   0  478.25   23.00
  -5   3   0  455.65   22.70
  -5   3   0  465.65   23.70
   4  -3   0  287.57   14.50
   4  -3   0  281.27   15.20
   4  -3   0  286.07   15.50
  -4   3   0  285.07   15.20
  -4   3   0  275.77   14.50
  -4   3   0  302.47   15.00
  -4   3   0  299.17   14.60
   3  -3   0  303.57   16.10
   3  -3   0  319.07   16.00
   3  -3   0  307.97   15.50
  -3   3   0  334.07   15.90
  -3   3   0  299.87   15.40
  -3   3   0  295.27   16.20
  -3   3   0  320.57   15.80
   2  -3   0   71.69    4.60
   2  -3   0   76.39    5.50
   2  -3   0   74.79    4.80
  -2   3   0   75.09    4.60
  -2   3   0   86.99    4.80
  -2   3   0   78.99    4.40
  -2   3   0   71.69    4.60
   1  -3   0  258.07   13.30
   1  -3   0  258.07   13.80
   1  -3   0  268.47   13.10
   1  -3   0  264.37   13.70
  -1   3   0  266.17   13.70
  -1   3   0  269.27   13.70
  -1   3   0  276.07   13.10
  -1   3   0  270.27   13.10
  -1   3   0  277.77   13.30
  -1   3   0  259.37   13.30
   0  -3   0   59.29    3.30
   0  -3   0   56.49    4.70
   0  -3   0   59.49    5.80
   0  -3   0   62.39    4.20
   0   3   0   58.99    3.70
   0   3   0   60.89    3.40
   0   3   0   64.19    5.80
   0   3   0   62.19    4.40
  -1  -3   0   49.30    5.10
  -1  -3   0   54.59    4.30
  -1  -3   0   46.80    4.00
   1   3   0   55.19    3.50
   1   3   0   48.40    3.80
   1   3   0   44.30    5.90
  -2  -3   0   49.90    7.10
  -2  -3   0   64.19    4.00
  -2  -3   0   57.79    6.00
  -2  -3   0   60.39    4.10
   2   3   0   61.09    5.60
   2   3   0   60.79    5.90
  -3  -3   0   33.00    5.10
  -3  -3   0   47.90    3.50
  -3  -3   0   40.30    4.40
  -3  -3   0   41.60    6.40
   3   3   0   32.30    4.30
   3   3   0   36.10    5.10
  -4  -3   0  290.07   17.60
  -4  -3   0  229.38   16.60
  -4  -3   0  275.87   14.00
  -4  -3   0  285.27   13.70
  -4  -3   0  270.47   14.40
   4   3   0  263.77   16.40
   4   3   0  255.97   15.70
  -5  -3   0   74.39    9.10
  -5  -3   0   74.29    6.40
  -5  -3   0   65.39    7.20
  -5  -3   0   69.79    8.60
  -5  -3   0   80.29    6.00
   5   3   0   79.79    7.70
   5   3   0   72.49    7.80
  -6  -3   0   73.49    9.50
  -6  -3   0  115.59   14.50
  -6  -3   0   91.99    7.80
  -6  -3   0   98.49   13.90
  -6  -3   0   98.89    7.00
   6   3   0   77.59    8.50
   6   3   0   92.69   11.80
  -7  -3   0  174.08   18.00
  -7  -3   0  166.78   11.40
  -7  -3   0  152.68   17.50
  -7  -3   0  168.18   12.70
  -7  -3   0  179.08   10.80
   7   3   0  159.18   15.40
   7   3   0  122.69   14.70
  -8  -3   0 1136.79   58.29
  -8  -3   0 1054.89   65.79
  -8  -3   0 1075.99   55.29
  -8  -3   0 1120.99   54.59
  -8  -3   0 1164.78   53.79
   8   3   0 1050.79   56.59
   8   3   0 1088.19   53.39
   8   3   0 1099.79   56.59
  -9  -3   0  178.88   18.80
  -9  -3   0  143.59   16.20
  -9  -3   0  145.69   11.20
  -9  -3   0  130.79   15.80
  -9  -3   0  135.79   13.00
   9   3   0  137.49   16.80
   9   3   0  158.38   10.10
   9   3   0  133.09   17.20
 -10  -3   0   92.39   17.60
 -10  -3   0   82.99    7.80
 -10  -3   0   59.99    9.30
 -10  -3   0   61.19    7.70
 -10  -3   0   82.99   15.20
  10   3   0  101.59    8.50
  10   3   0  106.29   13.20
  10   3   0   82.49   10.80
 -11  -3   0   32.30   18.00
 -11  -3   0   33.20   15.30
 -11  -3   0   31.40    7.80
 -11  -3   0   17.80    8.90
 -11  -3   0   35.00    6.80
  11   3   0   33.30    5.60
  11   3   0   25.10   11.60
  11   3   0   39.40   12.50
 -12  -3   0   -3.00    6.90
 -12  -3   0   -1.10   20.90
 -12  -3   0   -5.90    7.30
 -12  -3   0    6.50   17.00
 -12  -3   0  -18.00   13.10
  12   3   0    5.70    9.30
  12   3   0   -6.80   10.70
 -13  -3   0  236.88   19.90
 -13  -3   0  203.98   30.30
 -13  -3   0  215.38   18.10
 -13  -3   0  159.88   25.40
 -13  -3   0  196.88   26.10
  13   3   0  231.78   25.40
  13   3   0  219.58   26.00
 -14  -3   0  587.74   33.70
 -14  -3   0  489.65   30.80
 -14  -3   0  493.65   40.40
  14   3   0  566.94   38.70
  14   3   0  546.85   39.00
 -15  -3   0   27.80   16.70
 -15  -3   0   45.40   11.20
  15   3   0   19.10   14.50
  15   3   0   14.20   17.20
  16  -4   0   92.19   13.50
  16  -4   0   73.99   20.20
 -16   4   0   74.99   15.30
 -16   4   0   37.10   12.70
 -16   4   0    7.90   20.20
  15  -4   0    0.10    8.50
  15  -4   0   -3.70    9.50
  15  -4   0  -12.50   16.10
  15  -4   0    6.00    7.60
 -15   4   0  -16.90   12.80
 -15   4   0   22.10   14.70
 -15   4   0   -7.30   10.50
 -15   4   0   -4.50   12.10
  14  -4   0   -5.70   13.60
  14  -4   0    7.80    7.50
  14  -4   0    3.30    6.90
  14  -4   0   -7.40    6.70
  14  -4   0   -0.50    9.70
 -14   4   0  -21.00   10.70
 -14   4   0   -6.30   10.50
 -14   4   0  -14.80   10.20
 -14   4   0  -25.50   15.60
 -14   4   0   -1.60    9.90
  13  -4   0   46.60    8.40
  13  -4   0   57.89    8.50
  13  -4   0   79.99   15.20
  13  -4   0   29.80    8.70
 -13   4   0   36.60   10.30
 -13   4   0   12.60   10.30
 -13   4   0   69.09   14.90
 -13   4   0   75.29   11.70
 -13   4   0   28.50   10.70
  12  -4   0   14.60    8.40
  12  -4   0   -4.30    6.40
  12  -4   0   15.10   11.00
  12  -4   0    0.50    6.20
  12  -4   0    5.70    5.60
 -12   4   0   -1.70    8.70
 -12   4   0   -0.60    7.90
 -12   4   0    5.00    8.40
 -12   4   0   11.80   12.50
 -12   4   0  -18.20    7.60
  11  -4   0   75.39   12.70
  11  -4   0  129.59   13.80
  11  -4   0  111.09   10.30
  11  -4   0   92.69   13.50
  11  -4   0  109.09   13.00
 -11   4   0   84.79   10.40
 -11   4   0  114.69   13.50
 -11   4   0  109.89   13.50
 -11   4   0   95.09   10.10
 -11   4   0  109.49   14.50
  10  -4   0  399.96   27.60
  10  -4   0  449.36   24.20
  10  -4   0  427.76   24.40
  10  -4   0  461.65   24.50
  10  -4   0  434.96   24.70
 -10   4   0  415.96   24.80
 -10   4   0  394.16   25.40
 -10   4   0  475.35   28.30
 -10   4   0  445.96   24.70
   9  -4   0    6.60    4.60
   9  -4   0    7.00    7.00
   9  -4   0   12.00    4.40
  -9   4   0    7.30    5.60
  -9   4   0   29.10   12.90
  -9   4   0    3.20    5.50
  -9   4   0   12.60    4.50
   8  -4   0  115.39   10.50
   8  -4   0  109.99   13.40
  -8   4   0  120.59   12.70
  -8   4   0  103.79   10.70
  -8   4   0  135.99    9.70
  -8   4   0  111.09   10.60
   7  -4   0  876.21   42.30
   7  -4   0  817.92   43.00
   7  -4   0  832.72   43.90
  -7   4   0  892.51   43.70
  -7   4   0  872.21   42.90
  -7   4   0  902.41   42.70
  -7   4   0  832.72   42.20
   6  -4   0   22.00    4.50
   6  -4   0   16.00    3.50
   6  -4   0   17.50    2.90
  -6   4   0   28.30    4.50
  -6   4   0   17.20    2.80
  -6   4   0   16.40    3.20
  -6   4   0   23.40    4.30
   5  -4   0   57.29    6.70
   5  -4   0   77.39    5.50
   5  -4   0   64.69    7.70
  -5   4   0   74.69    5.70
  -5   4   0   69.59    8.00
  -5   4   0   77.29    5.60
  -5   4   0   64.99    7.00
   4  -4   0  380.76   19.60
   4  -4   0  366.96   19.80
   4  -4   0  378.86   18.90
  -4   4   0  389.06   19.30
  -4   4   0  393.26   18.90
  -4   4   0  362.96   19.10
  -4   4   0  385.86   19.40
   3  -4   0    7.20    2.50
   3  -4   0    7.80    1.70
   3  -4   0    4.20    2.00
  -3   4   0    3.30    1.70
  -3   4   0    2.80    1.80
  -3   4   0    5.70    1.70
  -3   4   0    6.90    2.20
   2  -4   0  155.88    8.90
   2  -4   0  162.78    9.50
   2  -4   0  169.08    9.00
   2  -4   0  160.28    9.90
  -2   4   0  178.58    9.30
  -2   4   0  169.98    9.20
  -2   4   0  176.28    8.80
  -2   4   0  174.98    8.80
   1  -4   0  743.73   37.90
   1  -4   0  778.42   37.60
   1  -4   0  795.52   38.40
   1  -4   0  752.12   38.30
  -1   4   0  819.52   38.30
  -1   4   0  823.72   37.90
  -1   4   0  756.02   37.90
  -1   4   0  772.72   38.40
  -1   4   0  806.32   37.80
   0  -4   0  132.39    7.80
   0  -4   0  127.59    8.40
   0  -4   0  130.79    6.90
   0  -4   0  127.99    9.50
   0   4   0  131.39    9.30
   0   4   0  148.79    7.60
   0   4   0  139.19    8.00
  -1  -4   0   27.50    4.80
  -1  -4   0   30.90    3.80
  -1  -4   0   21.60    2.70
   1   4   0   21.80    4.20
   1   4   0   31.60    2.70
   1   4   0   27.70    3.70
  -2  -4   0   14.00    3.90
  -2  -4   0   14.60    1.90
  -2  -4   0   13.70    5.20
  -2  -4   0   14.50    2.20
   2   4   0    9.20    4.20
   2   4   0   13.30    2.00
   2   4   0   13.80    2.40
  -3  -4   0  275.47   16.90
  -3  -4   0  234.38   15.90
  -3  -4   0  259.77   12.80
   3   4   0  245.78   14.10
   3   4   0  236.98   15.40
  -4  -4   0    4.00    2.20
  -4  -4   0    5.60    6.40
  -4  -4   0    3.30    5.80
  -4  -4   0    2.80    2.50
   4   4   0    2.10    5.10
   4   4   0    6.60    3.90
  -5  -4   0   20.60    7.20
  -5  -4   0   26.70    3.80
  -5  -4   0   26.00    3.80
  -5  -4   0   30.70    3.40
  -5  -4   0   18.90    8.80
   5   4   0   27.40    5.30
   5   4   0   19.30    6.50
  -6  -4   0  153.58   11.90
  -6  -4   0  182.98   10.90
  -6  -4   0  172.58   16.90
  -6  -4   0  182.48   18.10
  -6  -4   0  141.29   11.50
   6   4   0  177.68   13.90
   6   4   0  168.58   15.00
  -7  -4   0    2.40   11.40
  -7  -4   0  -10.10    8.40
  -7  -4   0   -3.60    4.50
  -7  -4   0   -1.30    3.50
  -7  -4   0    1.30    3.40
   7   4   0  -11.20    6.10
   7   4   0   -3.40    6.80
  -8  -4   0  114.99   13.20
  -8  -4   0  119.49   11.10
  -8  -4   0  114.29   13.80
  -8  -4   0  114.39   10.40
  -8  -4   0  119.49   15.30
   8   4   0  131.59   12.00
   8   4   0  128.39   13.00
  -9  -4   0    9.80   14.30
  -9  -4   0    5.60   11.20
  -9  -4   0    4.70    6.70
  -9  -4   0   16.70    5.40
  -9  -4   0   12.40    5.80
   9   4   0   17.30    7.80
   9   4   0   10.80    9.00
 -10  -4   0   35.40    6.30
 -10  -4   0   45.30   18.30
 -10  -4   0   43.70   14.20
 -10  -4   0   37.90    6.70
 -10  -4   0   24.50    8.30
  10   4   0   23.50   19.30
  10   4   0   34.70    9.50
 -11  -4   0    2.60    6.10
 -11  -4   0  -27.40   16.20
 -11  -4   0    1.40    6.80
 -11  -4   0   19.30   21.30
  11   4   0    9.80   10.80
 -12  -4   0   -5.50   10.00
 -12  -4   0    6.40    7.20
 -12  -4   0   21.70   18.10
 -12  -4   0  -17.40   22.50
 -12  -4   0    2.30    7.00
  12   4   0    6.00   10.90
  12   4   0    4.70   11.80
 -13  -4   0  138.29   16.40
 -13  -4   0  158.48   18.80
 -13  -4   0  195.48   16.80
 -13  -4   0  161.28   26.00
  13   4   0  162.28   18.70
  13   4   0  151.98   17.20
 -14  -4   0  251.57   33.70
 -14  -4   0  242.98   20.80
 -14  -4   0  257.07   23.20
  14   4   0  277.67   29.80
  14   4   0  238.48   32.20
  16  -5   0   48.50   10.00
  16  -5   0    8.50   16.90
  16  -5   0   32.80   11.90
  16  -5   0   20.50   13.90
 -16   5   0   37.00   14.30
 -16   5   0   51.19   13.40
  15  -5   0   16.10    8.80
  15  -5   0   26.50    9.20
  15  -5   0   31.50    9.90
  15  -5   0   -9.80   15.10
 -15   5   0   16.10   11.30
 -15   5   0   13.50   12.80
 -15   5   0  -15.20   12.30
  14  -5   0   20.10   14.70
  14  -5   0   20.70    8.00
  14  -5   0   22.20    8.90
  14  -5   0   15.80    7.70
 -14   5   0   14.90   10.30
 -14   5   0   14.00   11.40
 -14   5   0    8.40   14.80
 -14   5   0    1.50   10.10
  13  -5   0   38.40    7.80
  13  -5   0   34.40   13.00
  13  -5   0   33.80    8.50
  13  -5   0   48.00    7.90
 -13   5   0   38.60   13.90
 -13   5   0    0.90   10.60
 -13   5   0   31.20   10.50
  12  -5   0   11.90   10.60
  12  -5   0    4.80    5.60
  12  -5   0   -0.50    6.60
  12  -5   0   15.30    6.60
 -12   5   0   11.80    8.50
 -12   5   0  -12.60    9.00
 -12   5   0    7.00   11.20
  11  -5   0  591.94   38.10
  11  -5   0  667.63   34.40
  11  -5   0  635.14   34.90
  11  -5   0  694.83   34.50
 -11   5   0  630.24   35.00
 -11   5   0  682.23   34.70
 -11   5   0  568.84   35.20
 -11   5   0  678.03   37.40
  10  -5   0 1144.09   58.39
  10  -5   0 1056.39   60.19
  10  -5   0 1204.38   57.69
 -10   5   0 1157.98   58.29
 -10   5   0 1133.79   58.19
 -10   5   0 1181.88   57.59
 -10   5   0 1251.77   59.89
   9  -5   0   20.40    4.60
   9  -5   0   16.50    8.10
   9  -5   0   21.20    5.40
  -9   5   0   27.40    5.50
  -9   5   0    9.10    7.20
  -9   5   0   19.60    4.50
  -9   5   0   23.00    6.60
   8  -5   0  151.28   10.10
   8  -5   0  133.89   11.60
   8  -5   0  105.09   13.40
  -8   5   0  135.89    9.90
  -8   5   0  138.49   10.30
  -8   5   0  112.19   11.60
  -8   5   0  122.89   12.70
   7  -5   0   33.70    6.40
   7  -5   0   27.70    5.20
   7  -5   0   32.40    3.80
  -7   5   0   33.40    6.00
  -7   5   0   37.50    5.90
  -7   5   0   26.30    3.70
  -7   5   0   23.00    3.90
   6  -5   0   24.80    4.40
   6  -5   0   28.50    3.20
   6  -5   0   21.30    4.90
  -6   5   0   23.50    3.80
  -6   5   0   22.50    4.20
  -6   5   0   25.00    5.20
  -6   5   0   24.80    3.20
   5  -5   0 4114.39  196.48
   5  -5   0 3946.91  197.48
   5  -5   0 4242.58  197.28
  -5   5   0 4265.67  196.98
  -5   5   0 4031.00  196.48
  -5   5   0 4151.68  196.88
   4  -5   0 4476.25  210.88
   4  -5   0 4282.87  210.38
   4  -5   0 4349.36  211.28
  -4   5   0 4554.14  210.58
  -4   5   0 4283.77  210.48
  -4   5   0 4518.35  210.78
  -4   5   0 4478.05  210.38
   3  -5   0   19.50    3.30
   3  -5   0   19.20    2.80
   3  -5   0   16.60    2.30
  -3   5   0   13.50    2.30
  -3   5   0   17.10    2.30
  -3   5   0   16.50    2.90
  -3   5   0   15.30    2.00
   2  -5   0  103.99    6.90
   2  -5   0  108.29    6.50
   2  -5   0  102.89    8.00
   2  -5   0  111.39    7.90
  -2   5   0  115.69    6.30
  -2   5   0  107.19    7.00
  -2   5   0  119.59    7.20
   1  -5   0  130.49    7.10
   1  -5   0  132.79    9.30
   1  -5   0  129.39    7.90
   1  -5   0  123.89    8.80
  -1   5   0  126.29    9.20
  -1   5   0  131.39    7.30
  -1   5   0  130.09    8.40
  -1   5   0  135.59    7.80
   0  -5   0   13.10    2.90
   0  -5   0   14.10    2.40
   0  -5   0   20.10    2.40
   0  -5   0   16.10    4.70
   0   5   0   15.10    4.20
   0   5   0   15.80    2.20
   0   5   0   14.60    2.60
  -1  -5   0 2661.43  121.69
  -1  -5   0 2535.85  120.69
  -1  -5   0 2328.17  120.49
  -1  -5   0 2442.46  120.29
   1   5   0 2492.35  119.89
   1   5   0 2586.24  120.39
   1   5   0 2492.25  121.39
   1   5   0 2607.44  120.29
  -2  -5   0 1381.06   70.09
  -2  -5   0 1576.14   72.19
  -2  -5   0 1358.76   70.99
   2   5   0 1483.35   70.09
   2   5   0 1505.45   69.99
   2   5   0 1461.75   71.69
  -3  -5   0   50.99    8.80
  -3  -5   0   56.19    5.00
  -3  -5   0   56.49    4.40
  -3  -5   0   51.79    7.10
   3   5   0   51.39    6.90
   3   5   0   70.79    6.40
  -4  -5   0    9.10    3.20
  -4  -5   0   14.30    2.60
  -4  -5   0    8.10    7.90
  -4  -5   0   10.60    6.50
   4   5   0   19.00    4.20
   4   5   0    3.90    6.10
  -5  -5   0    1.10    7.20
  -5  -5   0    8.60    3.60
  -5  -5   0   12.30    2.80
  -5  -5   0    0.00    8.50
  -5  -5   0   16.00    3.20
   5   5   0    8.20    7.00
   5   5   0   12.00    4.90
  -6  -5   0  113.09   14.40
  -6  -5   0   91.39    9.70
  -6  -5   0   94.79    8.20
  -6  -5   0   86.09   11.10
  -6  -5   0   90.19    7.50
   6   5   0   98.39   11.70
   6   5   0   86.19   10.40
  -7  -5   0   33.90   10.30
  -7  -5   0   43.30   12.80
  -7  -5   0   29.20    5.60
  -7  -5   0   26.10    4.80
  -7  -5   0   31.60    4.50
   7   5   0   32.00    7.30
   7   5   0   27.90    8.80
  -8  -5   0    1.50    4.70
  -8  -5   0   15.00    6.20
  -8  -5   0   36.80   14.40
  -8  -5   0    7.50    5.20
  -8  -5   0   -4.30   11.00
   8   5   0   16.20    7.40
   8   5   0   35.30   10.50
  -9  -5   0   39.20    6.10
  -9  -5   0   17.00    7.40
  -9  -5   0   31.00    6.00
  -9  -5   0   50.39   17.00
  -9  -5   0   46.70   13.60
   9   5   0   43.10    8.90
 -10  -5   0   -3.10    5.70
 -10  -5   0  -43.10   18.90
 -10  -5   0    7.00    7.00
 -10  -5   0   -5.80   14.30
 -10  -5   0   -4.70   12.80
  10   5   0   -6.40    8.80
  10   5   0  -21.70   11.10
 -11  -5   0  -14.50   22.10
 -11  -5   0  -28.20   16.70
 -11  -5   0    1.20    9.10
 -11  -5   0   -8.20    6.80
 -11  -5   0   -7.60    6.10
  11   5   0    4.10   11.50
  11   5   0   -9.70    9.10
 -12  -5   0   32.20    9.50
 -12  -5   0   20.70    8.00
 -12  -5   0   41.50   11.70
 -12  -5   0   44.80   21.40
 -12  -5   0   32.80   24.30
  12   5   0   26.20   11.40
  12   5   0   63.49   14.80
 -13  -5   0    7.00   12.50
 -13  -5   0    3.30   23.40
 -13  -5   0   -3.20    8.00
 -13  -5   0    2.20    8.90
  13   5   0    6.60   14.80
  13   5   0  -18.40   11.00
 -14  -5   0    0.20   11.10
 -14  -5   0    0.30   15.10
 -14  -5   0    0.00   10.30
  14   5   0   10.00   16.60
  14   5   0   -4.00   13.10
  16  -6   0   -1.20    9.30
  16  -6   0   -2.50    9.40
  16  -6   0   20.20   16.50
 -16   6   0   -8.80   12.70
 -16   6   0  -14.80   13.00
  15  -6   0   10.50    9.10
  15  -6   0   22.30    9.00
  15  -6   0   14.80    9.00
  15  -6   0  -18.60   15.70
 -15   6   0    3.50   11.90
 -15   6   0   -0.70   12.00
 -15   6   0    7.30   11.40
  14  -6   0   25.70    8.80
  14  -6   0   27.80    8.90
  14  -6   0  -29.00   14.00
  14  -6   0   21.40    8.70
 -14   6   0   22.40   10.90
 -14   6   0   11.80   11.60
 -14   6   0    9.40   10.30
 -14   6   0    0.70   15.00
  13  -6   0   11.50    8.00
  13  -6   0   31.00   12.90
  13  -6   0    5.20    7.10
  13  -6   0   14.70    7.30
 -13   6   0   13.00   13.80
 -13   6   0  -10.40    8.70
 -13   6   0    6.30    9.60
 -13   6   0   -5.10   10.10
  12  -6   0   33.90    7.20
  12  -6   0   37.60    7.90
  12  -6   0   33.40   12.10
  12  -6   0   41.10    7.50
 -12   6   0   28.10    9.90
 -12   6   0   32.90   10.80
 -12   6   0   20.40    8.60
 -12   6   0   10.30    7.70
  11  -6   0  125.69   14.70
  11  -6   0  100.29   14.70
  11  -6   0  149.99   13.90
 -11   6   0  123.69   14.30
 -11   6   0  112.09   13.80
 -11   6   0   92.39   12.10
 -11   6   0  108.59   11.30
  10  -6   0   21.10    5.80
 -10   6   0   38.40    6.10
   9  -6   0   36.20    8.90
   9  -6   0   76.59    9.50
   9  -6   0   70.59    7.70
  -9   6   0   65.09    9.60
  -9   6   0   74.39    7.30
  -9   6   0   60.89    9.50
  -9   6   0   59.89    8.10
   8  -6   0   55.49    7.80
   8  -6   0   34.90    7.80
   8  -6   0   34.30    6.00
  -8   6   0   24.90    5.90
  -8   6   0   32.30    6.20
  -8   6   0   37.00    4.50
  -8   6   0   40.80    5.30
   7  -6   0  173.78   10.60
   7  -6   0  163.78   12.70
   7  -6   0  144.99   13.10
  -7   6   0  170.38   12.50
  -7   6   0  156.08   10.30
  -7   6   0  163.98   10.60
  -7   6   0  153.58   12.10
   6  -6   0   96.39    7.40
   6  -6   0   73.49    9.70
   6  -6   0   82.09    9.50
  -6   6   0   89.29    7.10
  -6   6   0   90.49    8.50
  -6   6   0   95.59    7.50
  -6   6   0   85.39    9.10
   5  -6   0 3908.31  191.18
   5  -6   0 4065.79  190.18
   5  -6   0 4203.88  190.88
  -5   6   0 4171.08  190.48
  -5   6   0 3545.75  190.48
  -5   6   0 4140.19  190.68
  -5   6   0 3885.71  190.18
   4  -6   0 1911.91   89.29
   4  -6   0 1806.02   88.99
   4  -6   0 1853.91   89.99
  -4   6   0 1861.11   88.99
  -4   6   0 1810.32   88.79
  -4   6   0 1934.11   89.39
  -4   6   0 1806.62   89.09
   3  -6   0   87.79    6.60
   3  -6   0   91.99    8.30
   3  -6   0   84.79    6.80
  -3   6   0  101.49    7.40
  -3   6   0   87.09    7.10
  -3   6   0  100.49    6.20
  -3   6   0   85.69    6.00
   2  -6   0  237.18   13.30
   2  -6   0  234.58   14.30
   2  -6   0  240.28   12.80
   2  -6   0  251.07   14.40
  -2   6   0  243.78   13.40
  -2   6   0  265.07   13.50
  -2   6   0  251.07   12.70
   1  -6   0  200.48   12.70
   1  -6   0  205.08   10.70
   1  -6   0  219.38   13.40
   1  -6   0  205.08   11.70
  -1   6   0  198.28   13.00
  -1   6   0  206.88   11.00
   0  -6   0 1193.08   58.89
   0  -6   0 1214.38   59.59
   0  -6   0 1253.77   60.79
   0  -6   0 1194.28   59.99
   0   6   0 1229.58   60.59
   0   6   0 1255.67   59.59
   0   6   0 1261.87   59.19
  -1  -6   0 7098.89  360.76
  -1  -6   0 7591.44  360.86
  -1  -6   0 8006.00  361.86
  -1  -6   0 7258.87  360.46
   1   6   0 7909.51  360.56
   1   6   0 7433.76  361.66
   1   6   0 7751.62  360.46
  -2  -6   0 1702.73   87.89
  -2  -6   0 1707.83   87.09
  -2  -6   0 1947.91   89.49
   2   6   0 1897.61   87.09
   2   6   0 1788.22   88.79
   2   6   0 1849.31   86.79
  -3  -6   0  176.28   10.20
  -3  -6   0  154.38   14.80
  -3  -6   0  170.38   16.80
  -3  -6   0  176.48    9.80
   3   6   0  157.18   14.50
   3   6   0  178.98   10.00
   3   6   0  201.88   10.70
  -4  -6   0  237.58   19.80
  -4  -6   0  230.28   18.30
  -4  -6   0  234.98   12.80
  -4  -6   0  238.38   14.00
   4   6   0  253.57   14.30
   4   6   0  216.98   17.60
  -5  -6   0  114.89    8.10
  -5  -6   0  103.69    9.80
  -5  -6   0  104.49   13.80
  -5  -6   0   91.19   11.40
   5   6   0  117.99   10.70
   5   6   0  102.69   10.90
  -6  -6   0  276.77   15.50
  -6  -6   0  313.57   23.00
  -6  -6   0  327.27   26.00
  -6  -6   0  266.87   17.30
  -6  -6   0  262.87   16.00
   6   6   0  287.87   18.60
   6   6   0  285.17   21.20
  -7  -6   0 1528.45   75.99
  -7  -6   0 1458.55   75.19
  -7  -6   0 1632.34   79.09
  -7  -6   0 1680.73   81.19
  -7  -6   0 1476.45   74.59
   7   6   0 1549.05   76.69
   7   6   0 1509.95   78.19
  -8  -6   0   66.99    8.60
  -8  -6   0   65.69    7.60
  -8  -6   0  115.99   17.30
  -8  -6   0   87.79    7.50
  -8  -6   0   97.29   14.60
   8   6   0  101.29   10.60
   8   6   0  114.09   16.90
  -9  -6   0  101.39   11.30
  -9  -6   0  103.59   16.10
  -9  -6   0   74.19    8.40
  -9  -6   0   84.59   19.90
   9   6   0   89.39   10.80
   9   6   0   98.19   13.60
 -10  -6   0   21.00    6.70
 -10  -6   0   11.90   16.80
 -10  -6   0   22.70    7.00
 -10  -6   0   15.40    8.70
 -10  -6   0   -2.40   21.30
  10   6   0   -3.20   12.20
  10   6   0    8.90    8.90
 -11  -6   0   40.70    7.50
 -11  -6   0   73.19   24.10
 -11  -6   0   30.70   33.40
 -11  -6   0   33.20   10.70
 -11  -6   0   35.40    9.40
  11   6   0   22.50    9.90
  11   6   0   31.70   13.20
 -12  -6   0    6.10    8.10
 -12  -6   0   19.40   21.60
 -12  -6   0   11.90   11.80
 -12  -6   0   -1.60    8.70
  12   6   0   -1.30   10.20
  12   6   0  -14.50   14.40
 -13  -6   0   55.49    9.90
 -13  -6   0   48.80   14.60
 -13  -6   0   37.40   27.40
 -13  -6   0   57.99   11.50
  13   6   0   43.30   13.40
  13   6   0   24.80   17.40
  16  -7   0   -1.50   10.20
  16  -7   0   18.80   19.40
 -16   7   0  -15.20    9.90
 -16   7   0   -7.60   13.90
 -16   7   0   -4.80   14.10
  15  -7   0   22.60    9.80
  15  -7   0    0.30    9.10
  15  -7   0  -20.80   17.70
  15  -7   0   -3.90    9.50
 -15   7   0   -0.90   13.00
 -15   7   0  -12.30   12.30
 -15   7   0  -12.70   11.10
  14  -7   0   42.40    9.40
  14  -7   0   11.10    9.10
  14  -7   0   -0.20   15.00
  14  -7   0   12.50    9.20
 -14   7   0   -9.40   11.80
 -14   7   0   12.00    9.70
 -14   7   0    2.10   11.60
  13  -7   0   10.90    9.10
  13  -7   0    9.70    8.30
  13  -7   0   14.60    7.30
  13  -7   0   20.30   13.60
 -13   7   0   -7.30    8.30
 -13   7   0   -1.60   10.30
 -13   7   0    6.50    9.20
 -13   7   0   18.40   13.50
  12  -7   0    4.10    9.60
  12  -7   0    7.50    7.20
  12  -7   0    3.90   10.60
  12  -7   0    6.80    6.00
 -12   7   0    0.10    7.70
 -12   7   0   -2.90    9.40
 -12   7   0    4.70    7.20
 -12   7   0   -1.80   10.90
  11  -7   0   39.60    6.70
  11  -7   0   41.90    8.20
 -11   7   0   20.10    8.90
 -11   7   0   25.40    9.00
 -11   7   0   38.10    6.60
 -11   7   0   22.50    7.20
  10  -7   0   38.80    6.00
  10  -7   0   36.30    9.50
  10  -7   0   37.40    7.70
 -10   7   0   32.20    6.10
 -10   7   0   36.20    8.50
 -10   7   0   42.50    8.60
 -10   7   0   33.30    5.90
   9  -7   0   18.00    4.60
   9  -7   0    2.30    7.20
   9  -7   0   21.80    6.40
  -9   7   0   17.90    4.70
  -9   7   0   22.00    7.70
  -9   7   0    1.70    6.30
  -9   7   0   15.10    4.60
   8  -7   0   18.60    6.10
   8  -7   0   14.40    6.90
   8  -7   0   23.00    4.20
  -8   7   0   20.30    4.60
  -8   7   0   26.60    6.50
  -8   7   0   21.20    4.40
  -8   7   0   18.20    6.10
   7  -7   0   96.59   11.50
   7  -7   0  106.39   12.00
   7  -7   0  121.09    9.10
  -7   7   0  107.39   11.00
  -7   7   0  110.09   10.40
  -7   7   0  102.39    9.40
  -7   7   0  117.09    8.80
   6  -7   0   14.60    5.00
   6  -7   0   15.80    4.90
   6  -7   0   16.50    3.30
  -6   7   0   18.40    3.40
  -6   7   0   18.90    4.20
  -6   7   0   18.10    3.80
  -6   7   0   13.30    4.90
   5  -7   0   80.69    8.50
   5  -7   0   86.19    7.30
   5  -7   0   83.89    9.70
  -5   7   0  104.19    9.00
  -5   7   0   83.49    6.70
  -5   7   0   87.59    7.90
  -5   7   0   83.49    7.40
   4  -7   0   19.50    4.60
   4  -7   0   22.70    3.70
   4  -7   0   21.80    3.30
  -4   7   0   16.40    3.40
  -4   7   0   20.10    2.90
  -4   7   0   21.00    4.20
  -4   7   0   27.00    3.30
   3  -7   0    6.30    2.80
   3  -7   0   -2.60    4.30
   3  -7   0    3.40    3.80
   3  -7   0    4.10    2.80
  -3   7   0    1.20    2.80
  -3   7   0    2.70    3.70
   2  -7   0  202.58   11.30
   2  -7   0  173.68   12.60
   2  -7   0  188.98   10.30
   2  -7   0  189.08   12.90
  -2   7   0  187.68   11.20
  -2   7   0  159.88   10.60
   1  -7   0   31.20    4.80
   1  -7   0   23.50    3.80
   1  -7   0   28.90    3.00
   1  -7   0   32.00    3.30
   1  -7   0   27.80    6.30
  -1   7   0   29.80    3.70
  -1   7   0   30.10    5.80
   0  -7   0  263.87   17.10
   0  -7   0  253.27   15.40
   0  -7   0  244.58   13.20
   0  -7   0  251.07   14.60
   0   7   0  263.27   16.60
   0   7   0  263.37   14.70
  -1  -7   0 1764.12   84.49
  -1  -7   0 1755.72   82.99
  -1  -7   0 1637.74   82.89
  -1  -7   0 1623.84   82.39
   1   7   0 1817.92   82.49
   1   7   0 1677.53   84.09
  -2  -7   0  126.89    9.00
  -2  -7   0  138.59   10.80
  -2  -7   0  117.49   11.80
  -2  -7   0  134.49   15.40
   2   7   0  141.49    7.70
   2   7   0  108.59   13.00
  -3  -7   0    2.40    6.50
  -3  -7   0    7.80    2.90
  -3  -7   0    6.40    4.50
  -3  -7   0    2.60    8.80
  -3  -7   0    8.70    2.30
   3   7   0   11.40    2.70
   3   7   0    3.50    6.50
  -4  -7   0   28.60   11.60
  -4  -7   0   31.00    4.50
  -4  -7   0   33.00    8.30
  -4  -7   0   31.60    3.90
   4   7   0   32.50    8.10
  -5  -7   0   29.00    9.30
  -5  -7   0   23.60    3.90
  -5  -7   0   18.00   11.70
  -5  -7   0   17.70    4.80
   5   7   0   29.10    5.20
   5   7   0   21.20    9.60
  -6  -7   0  593.84   31.80
  -6  -7   0  601.04   32.90
  -6  -7   0  648.84   39.80
  -6  -7   0  641.64   31.30
  -6  -7   0  630.14   37.30
   6   7   0  649.83   33.30
   6   7   0  609.84   36.30
  -7  -7   0 1060.19   52.99
  -7  -7   0 1099.89   61.29
  -7  -7   0 1047.00   53.69
  -7  -7   0 1090.99   54.89
  -7  -7   0 1057.19   58.39
   7   7   0 1100.09   59.69
   7   7   0 1141.09   55.29
  -8  -7   0   14.90   12.90
  -8  -7   0   14.00   16.30
  -8  -7   0   13.50    5.20
  -8  -7   0   11.30    5.00
  -8  -7   0    5.50   12.90
   8   7   0    8.10    9.80
   8   7   0   12.10    7.40
  -9  -7   0   79.29   23.80
  -9  -7   0   43.00    7.50
  -9  -7   0   49.70   15.70
  -9  -7   0   30.20    8.50
  -9  -7   0   32.60    6.70
   9   7   0   42.50   12.90
   9   7   0   30.70    8.90
 -10  -7   0   11.00   17.20
 -10  -7   0  -20.00   23.50
 -10  -7   0   -7.20    9.00
 -10  -7   0   -7.50    6.50
 -10  -7   0  -11.80    7.30
  10   7   0   -2.50   11.70
  10   7   0   -3.60    8.60
 -11  -7   0  -11.00    7.30
 -11  -7   0   27.60   23.40
 -11  -7   0   14.00   10.80
 -11  -7   0  -10.20    7.30
  11   7   0    5.90   13.60
  11   7   0    2.40   10.30
 -12  -7   0  175.18   26.00
 -12  -7   0  129.89   15.40
 -12  -7   0   98.69   12.50
 -12  -7   0  107.79   15.70
  12   7   0  117.79   19.80
  12   7   0   98.49   14.70
 -13  -7   0  154.08   17.80
 -13  -7   0  122.99   18.10
  13   7   0  124.79   17.00
  16  -8   0    2.40   10.70
 -16   8   0  -13.80   27.60
 -16   8   0   -5.20   17.20
  15  -8   0   21.60    9.90
  15  -8   0   17.90   17.90
  15  -8   0   40.20   10.80
 -15   8   0   14.80   14.30
 -15   8   0    0.50    9.70
 -15   8   0    3.50   12.00
  14  -8   0   41.90    9.80
  14  -8   0   15.40    9.00
  14  -8   0   39.50   15.30
  14  -8   0   24.80    9.60
 -14   8   0   35.50   10.30
 -14   8   0   13.40   12.40
 -14   8   0    4.20   10.90
  13  -8   0    3.10    7.70
  13  -8   0    5.90   12.90
  13  -8   0    7.10    8.90
  13  -8   0   -2.70    8.30
 -13   8   0   -6.30    8.90
 -13   8   0  -21.50   10.60
 -13   8   0   -2.80   12.60
 -13   8   0    6.00    8.20
  12  -8   0  316.87   29.60
  12  -8   0  381.56   25.50
 -12   8   0  367.96   25.80
 -12   8   0  331.67   23.60
 -12   8   0  355.26   27.70
 -12   8   0  396.06   23.70
  11  -8   0  557.24   39.20
  11  -8   0  431.06   34.90
  11  -8   0  589.64   29.60
 -11   8   0  507.15   32.10
 -11   8   0  520.15   29.40
 -11   8   0  569.24   29.60
 -11   8   0  489.45   31.40
  10  -8   0    2.80    8.50
  10  -8   0   10.00    5.50
  10  -8   0   15.60    7.30
 -10   8   0   12.40    5.60
 -10   8   0    5.00    8.20
 -10   8   0   13.20    6.10
 -10   8   0   13.10    7.30
   9  -8   0   64.49    9.30
   9  -8   0   67.09    9.00
   9  -8   0   79.49    9.90
  -9   8   0   74.69   10.80
  -9   8   0   74.29    8.40
  -9   8   0   61.09    9.00
  -9   8   0   92.49    9.90
   8  -8   0   49.10    8.30
   8  -8   0   40.50    7.20
   8  -8   0   47.00    5.30
  -8   8   0   45.30    5.60
  -8   8   0   32.30    7.70
  -8   8   0   57.19    7.70
  -8   8   0   52.79    5.60
   7  -8   0   85.09    8.70
   7  -8   0   70.49    8.60
   7  -8   0   90.49   11.90
  -7   8   0   94.29    8.30
  -7   8   0   92.99    9.90
  -7   8   0   83.39    9.50
  -7   8   0   62.59    7.90
   6  -8   0   43.20    6.60
   6  -8   0   46.80    6.30
   6  -8   0   54.39    7.30
  -6   8   0   51.29    4.90
  -6   8   0   49.00    5.20
  -6   8   0   44.10    5.30
  -6   8   0   54.49    7.10
   5  -8   0   25.60    4.80
   5  -8   0   32.80    5.50
   5  -8   0   27.20    3.90
  -5   8   0   29.30    4.20
  -5   8   0   23.10    5.10
  -5   8   0   34.70    4.10
  -5   8   0   26.40    4.20
   4  -8   0  135.59    9.70
   4  -8   0  132.49   11.80
   4  -8   0  147.69    9.80
  -4   8   0  134.99   10.20
  -4   8   0  130.79   10.60
  -4   8   0  145.49    8.90
   3  -8   0   11.40    3.40
   3  -8   0    7.30    4.50
   3  -8   0    8.10    3.20
   3  -8   0   -3.30    5.10
  -3   8   0   10.10    2.90
  -3   8   0    9.30    4.20
  -3   8   0   12.10    3.60
   2  -8   0   66.29    7.70
   2  -8   0   61.09    5.90
   2  -8   0   68.29    7.70
  -2   8   0   75.89    7.60
  -2   8   0   67.09    6.10
   1  -8   0  175.08   13.40
   1  -8   0  195.18   10.30
   1  -8   0  194.38   10.10
   1  -8   0  177.98   12.20
   1  -8   0  171.98   14.50
  -1   8   0  195.58   14.60
  -1   8   0  190.48   10.90
   0  -8   0  107.29    7.00
   0  -8   0   86.79    9.20
   0  -8   0  124.69   13.00
   0  -8   0   88.79    9.70
   0   8   0  103.69   11.90
   0   8   0   97.19    7.50
  -1  -8   0    3.20    3.70
  -1  -8   0    4.40    3.30
  -1  -8   0   -1.80    3.40
  -1  -8   0    4.80    7.20
   1   8   0   -1.20    6.20
  -2  -8   0   -6.90    9.10
  -2  -8   0    2.00    3.00
  -2  -8   0   -3.90    4.30
  -2  -8   0    2.40    5.60
   2   8   0   -9.10    6.40
  -3  -8   0  523.15   27.50
  -3  -8   0  499.35   25.00
  -3  -8   0  433.56   40.50
  -3  -8   0  431.86   28.70
  -3  -8   0  481.25   24.70
   3   8   0  470.05   29.00
   3   8   0  534.85   24.60
  -4  -8   0  420.86   28.60
  -4  -8   0  461.35   23.40
  -4  -8   0  477.85   32.00
  -4  -8   0  456.85   26.90
  -4  -8   0  455.55   24.70
   4   8   0  424.26   28.00
   4   8   0  472.25   23.60
  -5  -8   0   13.80   12.80
  -5  -8   0    2.50    4.90
  -5  -8   0  -10.80    9.20
  -5  -8   0   10.80    3.80
   5   8   0   13.20    4.50
   5   8   0    7.10    8.40
  -6  -8   0   -9.20    4.40
  -6  -8   0    3.20    3.90
  -6  -8   0   -0.60   13.90
  -6  -8   0    2.30    5.10
  -6  -8   0    7.80   10.70
   6   8   0   -2.50    5.20
   6   8   0    7.40   13.20
  -7  -8   0    8.50    6.10
  -7  -8   0   20.90    5.70
  -7  -8   0   12.50   16.20
  -7  -8   0   23.60   12.40
  -7  -8   0   10.20    4.80
   7   8   0   21.90   10.30
   7   8   0   17.70    6.80
  -8  -8   0    8.00    7.40
  -8  -8   0   23.60    5.90
  -8  -8   0    8.70    5.30
  -8  -8   0    5.40   25.00
  -8  -8   0   24.60   19.30
   8   8   0    8.20   10.90
   8   8   0   20.30    8.00
  -9  -8   0  330.97   34.00
  -9  -8   0  319.47   21.90
  -9  -8   0  396.06   42.10
  -9  -8   0  354.06   26.20
  -9  -8   0  330.97   20.20
   9   8   0  326.27   24.60
   9   8   0  349.07   29.30
 -10  -8   0  194.98   16.10
 -10  -8   0  180.08   22.80
 -10  -8   0  189.48   24.10
 -10  -8   0  170.18   18.20
  10   8   0  192.98   20.00
  10   8   0  140.39   20.30
 -11  -8   0   10.90   11.60
 -11  -8   0   -0.40    7.70
 -11  -8   0   10.50   21.30
 -11  -8   0   -9.40    8.80
  11   8   0  -24.80   10.60
  11   8   0  -11.20   15.50
 -12  -8   0   24.50   10.30
 -12  -8   0    5.80   13.90
 -12  -8   0   24.10    9.00
 -12  -8   0   41.20   24.20
  12   8   0   -7.30   12.80
  16  -9   0    9.90   12.30
 -16   9   0  -15.60   15.90
 -16   9   0   -4.00   16.40
  15  -9   0   18.00   10.70
  15  -9   0    9.10   19.70
  15  -9   0   -0.50   11.00
 -15   9   0   -5.30   14.20
 -15   9   0   -1.60    9.20
 -15   9   0  -12.10   10.80
  14  -9   0   -3.80    8.60
  14  -9   0   -2.70    9.00
  14  -9   0    5.70   16.20
  14  -9   0    3.80    9.70
 -14   9   0   -4.50   13.90
 -14   9   0   -1.00    9.70
 -14   9   0    2.90    9.70
  13  -9   0   -9.50   14.30
  13  -9   0   17.30    8.70
  13  -9   0    3.10    8.40
  13  -9   0   24.40    8.70
 -13   9   0   15.50    9.20
 -13   9   0    1.40    8.60
 -13   9   0    3.60   13.00
 -13   9   0   -4.80   12.30
  12  -9   0  705.73   40.00
  12  -9   0  644.24   42.90
 -12   9   0  717.83   40.90
 -12   9   0  733.73   37.90
 -12   9   0  651.93   37.80
 -12   9   0  669.73   40.40
  11  -9   0  536.15   36.50
  11  -9   0  591.54   31.80
  11  -9   0  615.64   34.70
 -11   9   0  556.14   34.40
 -11   9   0  561.24   31.90
 -11   9   0  577.64   32.00
  10  -9   0    6.50    5.40
  10  -9   0  -15.40    9.50
  10  -9   0    0.40    9.60
 -10   9   0   -3.50    9.30
 -10   9   0   11.20    5.90
 -10   9   0    8.00    8.30
 -10   9   0    8.10    6.50
   9  -9   0   30.70    5.40
   9  -9   0   30.30    7.70
   9  -9   0   29.10    8.50
  -9   9   0   31.00    7.80
  -9   9   0   28.60    6.00
  -9   9   0   44.90    9.10
  -9   9   0   33.60    6.10
   8  -9   0   28.50    7.50
   8  -9   0   38.60    8.30
   8  -9   0   40.10    5.30
  -8   9   0   39.60    5.90
  -8   9   0   37.00    5.20
  -8   9   0   34.90    7.60
  -8   9   0   29.20    7.90
   7  -9   0   26.70    4.90
   7  -9   0   30.90    6.50
   7  -9   0   16.10    6.80
  -7   9   0   32.70    5.20
  -7   9   0   24.90    5.40
  -7   9   0   24.30    5.30
  -7   9   0   21.20    6.70
   6  -9   0  864.71   49.00
   6  -9   0  986.20   46.70
   6  -9   0  936.11   48.70
  -6   9   0  998.10   46.60
  -6   9   0  965.40   47.00
  -6   9   0  880.91   47.50
  -6   9   0  951.40   46.40
   5  -9   0  243.08   14.70
   5  -9   0  233.08   17.10
   5  -9   0  240.98   14.90
  -5   9   0  222.98   15.80
  -5   9   0  233.38   13.60
  -5   9   0  244.18   15.10
   4  -9   0  275.67   17.20
   4  -9   0  278.77   16.10
   4  -9   0  306.87   16.50
   4  -9   0  266.57   18.60
  -4   9   0  277.27   17.30
  -4   9   0  305.07   16.90
  -4   9   0  280.47   15.50
   3  -9   0   91.39    9.20
   3  -9   0   90.19    7.80
   3  -9   0   90.19   11.40
   3  -9   0   86.59   11.30
  -3   9   0  103.09    9.50
  -3   9   0   99.69    7.80
   2  -9   0  131.89   13.30
   2  -9   0  140.59    8.10
   2  -9   0  128.99    8.90
   2  -9   0  136.39   10.80
   2  -9   0  149.69   12.60
  -2   9   0  141.89    9.30
   1  -9   0   87.89   10.70
   1  -9   0   90.89   10.00
   1  -9   0   68.89    9.10
   1  -9   0   80.69    5.90
   1  -9   0   78.99    6.30
  -1   9   0   71.29    7.40
   0  -9   0   34.80    5.80
   0  -9   0   51.19    5.00
   0  -9   0   42.20    5.50
   0  -9   0   49.30    9.50
   0  -9   0   52.49    6.00
   0   9   0   33.20    4.60
   0   9   0   51.39    8.20
  -1  -9   0    6.90    4.50
  -1  -9   0    3.30    4.30
  -1  -9   0   -3.10    3.80
  -1  -9   0  -11.40    8.50
   1   9   0    0.40    6.80
  -2  -9   0   81.99    8.50
  -2  -9   0   60.89    7.20
   2   9   0   67.79    9.70
  -3  -9   0   92.79   13.20
  -3  -9   0   82.39    8.90
  -3  -9   0  106.19    8.30
  -3  -9   0  101.69   14.70
   3   9   0  106.29   12.40
  -4  -9   0    8.10    9.50
  -4  -9   0    0.20   12.10
  -4  -9   0    7.80    7.50
  -4  -9   0    5.60    4.70
  -4  -9   0   13.40    4.10
   4   9   0   -2.40    9.30
   4   9   0   18.00    3.60
  -5  -9   0  157.38   11.10
  -5  -9   0  147.59   20.50
  -5  -9   0  152.38   19.00
  -5  -9   0  156.28   15.10
  -5  -9   0  154.78   18.20
   5   9   0  150.88   22.20
   5   9   0  172.98   12.00
  -6  -9   0   -8.90   16.40
  -6  -9   0   -5.70   11.30
  -6  -9   0   14.10    6.10
  -6  -9   0   26.40   11.60
  -6  -9   0   12.50    4.80
   6   9   0   19.00    5.70
   6   9   0   11.40   10.10
  -7  -9   0   -6.40    6.60
  -7  -9   0   22.10   12.90
  -7  -9   0   14.30    5.70
  -7  -9   0    4.80    5.00
  -7  -9   0    8.10   18.00
  -7  -9   0  -14.90   10.10
   7   9   0   13.40   11.50
   7   9   0    9.70    6.60
  -8  -9   0   71.79   26.40
  -8  -9   0   64.19   21.20
  -8  -9   0   37.30    9.10
  -8  -9   0   58.19    6.90
  -8  -9   0   30.60   13.60
  -8  -9   0   56.99    8.60
   8   9   0   48.50   12.80
   8   9   0   57.39    9.50
  -9  -9   0  566.24   30.00
  -9  -9   0  541.55   31.10
  -9  -9   0  603.04   35.80
  -9  -9   0  530.45   42.40
  -9  -9   0  571.24   40.60
   9   9   0  530.95   38.40
   9   9   0  532.85   33.70
 -10  -9   0   85.09   11.40
 -10  -9   0  120.79   11.00
 -10  -9   0   88.29   13.50
 -10  -9   0  103.89   21.20
  10   9   0  116.89   22.00
  10   9   0  113.39   18.50
 -11  -9   0   44.40   13.70
 -11  -9   0   26.10    9.70
 -11  -9   0   31.20    9.10
  11   9   0    4.70   17.00
  11   9   0   21.10   12.40
  16 -10   0    7.00   10.70
 -16  10   0   -0.20   14.10
 -16  10   0   20.20   16.90
  15 -10   0  104.09   22.50
 -15  10   0  103.59   15.60
 -15  10   0   84.59   17.60
  14 -10   0   53.69   18.30
  14 -10   0   34.90   11.30
  14 -10   0    7.80   11.30
 -14  10   0   27.10   14.00
 -14  10   0   13.10   10.80
 -14  10   0    4.80   10.40
  13 -10   0    3.50   15.00
  13 -10   0    3.60    9.90
  13 -10   0    3.60    9.00
  13 -10   0   -9.00    8.40
 -13  10   0   16.40    9.10
 -13  10   0    3.60    9.50
 -13  10   0    7.50   11.50
 -13  10   0  -14.30   11.20
  12 -10   0   28.50   10.50
  12 -10   0   33.10    8.10
  12 -10   0   42.70   14.80
 -12  10   0   27.30   12.20
 -12  10   0   21.40    8.50
 -12  10   0   27.80    8.30
 -12  10   0   37.70   11.90
  11 -10   0    9.20   11.20
  11 -10   0   21.10    7.30
  11 -10   0   -0.10    7.90
 -11  10   0   15.90    7.60
 -11  10   0   23.50    8.90
 -11  10   0    4.70   10.90
 -11  10   0    1.70    7.10
  10 -10   0  120.99   12.40
  10 -10   0  117.59   13.80
 -10  10   0  153.98   15.00
 -10  10   0  130.29   15.40
 -10  10   0  108.89   13.20
 -10  10   0  110.69   12.80
   9 -10   0  620.74   36.20
   9 -10   0  577.04   35.00
   9 -10   0  630.54   32.90
  -9  10   0  648.24   33.40
  -9  10   0  650.73   33.50
  -9  10   0  607.14   34.90
  -9  10   0  579.44   32.20
   8 -10   0  119.39   11.90
   8 -10   0  114.69   14.60
   8 -10   0  118.29   15.90
  -8  10   0  114.89   13.30
  -8  10   0  131.39   14.80
  -8  10   0  124.69   11.00
  -8  10   0  130.29   12.50
   7 -10   0   37.90    7.60
   7 -10   0   37.50    5.50
   7 -10   0   31.80    7.60
  -7  10   0   40.70    8.80
  -7  10   0   31.40    6.00
  -7  10   0   38.20    5.70
  -7  10   0   38.50    5.90
   6 -10   0  342.67   20.70
   6 -10   0  360.86   19.60
   6 -10   0  339.17   22.70
  -6  10   0  315.07   21.00
  -6  10   0  350.16   20.30
  -6  10   0  326.37   18.70
   5 -10   0   33.90    7.10
   5 -10   0   32.80    5.20
   5 -10   0   44.20    6.00
  -5  10   0   32.20    7.50
  -5  10   0   32.70    4.70
  -5  10   0   33.80    5.50
   4 -10   0    4.70    6.60
   4 -10   0    7.10    4.30
   4 -10   0    7.20    4.40
   4 -10   0   10.90    5.70
  -4  10   0    5.30    3.80
  -4  10   0    9.00    5.70
   3 -10   0  190.18   11.70
   3 -10   0  194.58   13.80
   3 -10   0  164.28   15.30
   3 -10   0  163.38   15.50
  -3  10   0  175.58   11.60
  -3  10   0  197.38   13.50
   2 -10   0    7.30    5.00
   2 -10   0    9.10    7.90
   2 -10   0    9.00    5.70
   2 -10   0    9.70    2.50
   2 -10   0    9.30    3.50
  -2  10   0    6.10    3.60
   1 -10   0   37.00    6.70
   1 -10   0   49.50   10.00
   1 -10   0   29.90    5.60
   1 -10   0   39.40    4.10
   1 -10   0   40.70    5.50
  -1  10   0   39.30    4.90
   0 -10   0  207.08   11.50
   0 -10   0  189.08   19.90
   0 -10   0  205.68   15.20
   0 -10   0  220.78   12.60
   0 -10   0  178.18   15.00
   0  10   0  210.38   18.00
   0  10   0  201.48   12.90
  -1 -10   0   57.09    6.90
  -1 -10   0   74.79   14.00
  -1 -10   0   56.39    6.70
   1  10   0   67.69   10.30
  -2 -10   0  149.79   11.30
  -2 -10   0  133.89   14.10
  -2 -10   0  170.28   17.00
   2  10   0  138.19   17.10
  -3 -10   0    4.00    3.40
  -3 -10   0    1.50    4.10
  -3 -10   0   -4.00    6.30
  -3 -10   0    7.70   13.00
   3  10   0   -7.10    8.00
  -4 -10   0   36.20    6.30
  -4 -10   0   38.30   10.60
  -4 -10   0   39.20   14.30
  -4 -10   0   34.90    5.30
  -4 -10   0   31.70    8.20
  -5 -10   0   -6.90    5.70
  -5 -10   0   -5.80    4.20
  -5 -10   0  -12.40   15.70
  -5 -10   0    3.70    9.10
  -5 -10   0    4.80   10.80
   5  10   0   -8.00    9.60
   5  10   0    4.50    4.20
  -6 -10   0   19.70   17.80
  -6 -10   0   24.20    5.80
  -6 -10   0   14.00   10.50
  -6 -10   0   23.60   12.00
  -6 -10   0   16.30    7.40
   6  10   0   28.30    5.80
   6  10   0   13.60   12.90
  -7 -10   0   49.70   14.00
  -7 -10   0   73.09   20.50
  -7 -10   0   39.20    6.80
  -7 -10   0   20.50   12.20
  -7 -10   0   35.00    8.40
  -7 -10   0   43.40    6.40
   7  10   0   47.40   14.00
   7  10   0   51.89    7.90
  -8 -10   0    1.60    5.90
  -8 -10   0    8.20    6.20
  -8 -10   0   23.90   17.30
  -8 -10   0   12.70    9.70
   8  10   0   -8.00   12.50
   8  10   0    8.60    7.80
  -9 -10   0   35.50    9.00
  -9 -10   0   50.49    8.30
  -9 -10   0   49.60   11.30
  -9 -10   0   45.90   17.70
   9  10   0   55.29   15.40
 -10 -10   0    4.40   11.90
 -10 -10   0  -16.80    8.60
 -10 -10   0   -9.00    8.50
  10  10   0    5.90   14.70
  15 -11   0   43.70   19.50
  15 -11   0   30.60   12.60
 -15  11   0   49.50   17.30
  14 -11   0   21.70   10.60
  14 -11   0   21.90   16.90
  14 -11   0   -2.50   10.60
 -14  11   0   15.30   11.70
 -14  11   0   10.30   10.90
  13 -11   0   37.30   12.10
  13 -11   0   -5.70   14.30
  13 -11   0   30.00    9.70
 -13  11   0   19.90   13.00
 -13  11   0   25.90   10.10
 -13  11   0   22.90    9.60
  12 -11   0   26.90   13.30
  12 -11   0   35.00    8.90
  12 -11   0   23.70   10.20
 -12  11   0   34.10   13.50
 -12  11   0   25.90   11.40
 -12  11   0   26.30    8.20
 -12  11   0   37.40    9.20
  11 -11   0   21.40    7.20
  11 -11   0    6.80    9.80
  11 -11   0    6.90   11.10
 -11  11   0   18.10    8.10
 -11  11   0   11.30   10.50
 -11  11   0   11.40    9.00
 -11  11   0   10.90    7.80
  10 -11   0  448.86   25.70
  10 -11   0  439.16   30.20
  10 -11   0  319.67   42.00
 -10  11   0  478.75   27.00
 -10  11   0  397.96   29.00
 -10  11   0  462.15   26.70
 -10  11   0  404.66   25.40
   9 -11   0 1127.09   56.09
   9 -11   0 1057.89   59.19
   9 -11   0 1080.39   58.19
  -9  11   0 1151.58   57.99
  -9  11   0 1184.48   56.89
  -9  11   0 1098.69   55.79
  -9  11   0 1129.59   56.39
   8 -11   0   37.50    6.70
   8 -11   0   50.09    8.70
  -8  11   0   41.80    7.40
   7 -11   0  104.09   10.70
   7 -11   0   92.79   10.90
   7 -11   0  101.69   11.50
  -7  11   0   91.99   12.90
  -7  11   0  101.99   11.50
  -7  11   0  112.99   10.20
   6 -11   0   47.20    7.40
   6 -11   0   37.50    5.80
   6 -11   0   37.00    8.00
  -6  11   0   38.60    7.70
  -6  11   0   31.00    5.30
  -6  11   0   46.80    6.60
   5 -11   0   25.90    6.00
   5 -11   0   33.10    7.80
   5 -11   0   27.20    5.60
  -5  11   0   38.90    7.90
  -5  11   0   23.30    4.80
   4 -11   0 1821.32   85.39
   4 -11   0 1695.93   86.89
   4 -11   0 1688.63   85.59
   4 -11   0 1755.22   84.89
  -4  11   0 1770.62   84.69
  -4  11   0 1755.92   85.59
   3 -11   0 2314.17  118.39
   3 -11   0 2415.06  115.79
   3 -11   0 2540.25  117.89
   3 -11   0 2498.75  117.19
   3 -11   0 2373.46  116.29
  -3  11   0 2372.06  116.39
   2 -11   0   82.39   10.70
   2 -11   0   60.29    6.20
   2 -11   0   44.10    7.70
   2 -11   0   62.59    8.50
   2 -11   0   41.30    6.40
  -2  11   0   37.20    5.50
   1 -11   0   83.79   11.80
   1 -11   0   70.39    8.50
   1 -11   0  100.09   12.00
  -1  11   0   72.49    9.10
   0 -11   0   12.60    5.40
   0 -11   0   25.00   11.20
   0 -11   0   16.00    6.00
   0  11   0   10.50    4.30
  -1 -11   0    2.20    5.00
  -1 -11   0   -3.50   11.10
  -1 -11   0    0.80    6.20
   1  11   0   -2.80    9.00
  -2 -11   0  715.83   42.50
  -2 -11   0  671.63   35.70
  -2 -11   0  679.73   37.80
   2  11   0  733.73   40.10
  -3 -11   0  520.25   37.30
  -3 -11   0  503.95   27.50
  -3 -11   0  542.25   31.30
  -3 -11   0  490.45   27.10
   3  11   0  583.24   35.00
  -4 -11   0    5.10    5.30
  -4 -11   0    3.90    8.80
  -4 -11   0    3.90    6.30
  -4 -11   0   29.60   15.30
   4  11   0   14.60   10.90
  -5 -11   0   14.50    7.40
  -5 -11   0    9.20   17.30
  -5 -11   0   -2.10    9.40
  -5 -11   0   13.40    5.30
   5  11   0    1.90   12.40
  -6 -11   0    2.80    7.10
  -6 -11   0   -9.80   11.10
  -6 -11   0    9.00    5.70
  -6 -11   0   19.00   19.10
   6  11   0   16.20   12.10
  -7 -11   0   59.99    8.40
  -7 -11   0   63.29   14.30
  -7 -11   0   57.69    7.30
  -7 -11   0   65.29   10.30
   7  11   0   47.20   14.40
  -8 -11   0    2.80    6.30
  -8 -11   0    5.70    6.40
  -8 -11   0   45.00   17.30
  -8 -11   0   11.40   10.10
   8  11   0    3.90   14.70
  -9 -11   0   34.90   12.20
  -9 -11   0   22.70    9.20
  -9 -11   0    8.50    8.00
   9  11   0    6.30   14.80
 -10 -11   0   -8.80   10.50
 -15  12   0    5.60   17.40
 -15  12   0  -13.60   12.80
  14 -12   0   12.20   11.90
  14 -12   0    9.10   18.50
 -14  12   0    1.90   11.40
 -14  12   0   -0.50   16.60
 -14  12   0    4.20   12.80
  13 -12   0    3.50   10.20
  13 -12   0   14.20   16.20
  13 -12   0   10.90   11.00
 -13  12   0    7.60    9.00
  12 -12   0   29.50   15.80
  12 -12   0    9.70   11.10
  12 -12   0    5.10    9.40
 -12  12   0   15.20    9.70
 -12  12   0    1.40   10.30
 -12  12   0  -19.20   13.20
 -12  12   0    2.70    8.70
  11 -12   0   53.19   11.60
  11 -12   0   28.50    8.20
  11 -12   0   49.00   14.30
 -11  12   0   45.80    9.20
 -11  12   0   44.20   12.20
 -11  12   0   35.80    7.90
 -11  12   0   40.90    9.70
  10 -12   0   34.30   10.10
  10 -12   0   31.30    7.60
  10 -12   0   31.00   12.10
 -10  12   0   38.70    8.70
 -10  12   0   34.70    7.10
 -10  12   0   30.10   11.70
   9 -12   0   60.09   11.10
   9 -12   0   68.69    8.50
   9 -12   0   70.19   11.50
  -9  12   0   75.39   11.10
  -9  12   0  101.19   12.00
  -9  12   0   61.99    8.90
   8 -12   0   29.40    9.00
   8 -12   0   26.00    7.20
   8 -12   0   28.80    9.60
  -8  12   0   24.50    9.30
  -8  12   0   31.50    5.90
  -8  12   0   34.40    7.70
   7 -12   0   35.40    8.60
   7 -12   0   36.00    8.30
   7 -12   0   25.80    6.30
  -7  12   0   25.60    9.20
  -7  12   0   29.90    7.20
  -7  12   0   33.10    5.90
   6 -12   0   30.00    6.30
   6 -12   0   26.50   11.60
   6 -12   0   32.80    7.60
  -6  12   0   25.50    5.90
  -6  12   0   31.60    8.50
   5 -12   0   11.10    6.40
   5 -12   0    7.80    7.40
   5 -12   0   11.50    5.80
  -5  12   0    7.80    6.70
  -5  12   0   10.80    5.30
   4 -12   0 1349.77   66.19
   4 -12   0 1344.87   67.29
   4 -12   0 1430.86   66.89
   4 -12   0 1271.17   68.59
  -4  12   0 1319.27   65.89
   3 -12   0  947.61   48.30
   3 -12   0  925.21   46.80
   3 -12   0  911.21   45.40
   3 -12   0  885.61   48.40
   3 -12   0  891.31   44.50
  -3  12   0  906.81   45.60
   2 -12   0   29.30   10.70
   2 -12   0   26.60    4.80
   2 -12   0   24.50    6.90
   2 -12   0   21.00    6.60
   2 -12   0   29.70    4.10
  -2  12   0   17.40    5.60
   1 -12   0  116.39   14.10
   1 -12   0  109.29   13.90
   1 -12   0  109.69   14.10
  -1  12   0  104.69   10.90
   0 -12   0   10.20   11.00
   0 -12   0    8.40    6.20
   0 -12   0   17.40   11.80
  -1 -12   0  228.08   17.20
  -1 -12   0  230.68   18.30
  -1 -12   0  256.37   19.80
  -1 -12   0  245.28   27.70
  -2 -12   0 1977.70  102.19
  -2 -12   0 2158.68  109.39
  -2 -12   0 2143.89  104.29
   2  12   0 2165.48  105.89
  -3 -12   0  601.04   35.70
  -3 -12   0  600.54   31.00
  -3 -12   0  606.54   42.80
  -3 -12   0  569.74   31.20
   3  12   0  606.74   37.70
  -4 -12   0   62.29    8.90
  -4 -12   0   76.99    7.70
  -4 -12   0   88.99   20.10
  -4 -12   0   61.99   11.90
   4  12   0  111.09   16.50
  -5 -12   0   81.39   22.30
  -5 -12   0   77.39   10.00
  -5 -12   0   78.09   15.60
  -5 -12   0   81.89    8.20
   5  12   0  109.99   16.30
  -6 -12   0   12.50    8.60
  -6 -12   0   26.60    6.60
   6  12   0   -6.90   15.30
  -7 -12   0   50.59    7.50
  -7 -12   0   42.10    8.20
  -7 -12   0   47.60   10.70
   7  12   0   35.20   16.90
  -8 -12   0  417.96   31.90
  -8 -12   0  416.16   26.30
  -8 -12   0  405.46   24.80
   8  12   0  383.06   37.20
  14 -13   0   47.10   22.70
 -14  13   0  -10.80   11.30
 -14  13   0  -14.30   12.30
 -14  13   0  -11.10   16.30
  13 -13   0   -6.40   13.00
  13 -13   0   -4.90   11.20
  13 -13   0    0.20   18.30
 -13  13   0   -0.60    9.50
 -13  13   0    3.30   11.70
 -13  13   0    4.60   16.50
  12 -13   0   -1.10   15.30
  12 -13   0    8.50   14.20
  12 -13   0    0.00   11.40
 -12  13   0   15.90   10.40
 -12  13   0   16.10    9.40
  11 -13   0   14.60   15.20
  11 -13   0   12.50   11.80
  11 -13   0    5.50    9.40
 -11  13   0   14.80    8.50
 -11  13   0   17.80    9.50
 -11  13   0   21.60   12.60
  10 -13   0    7.30   10.40
  10 -13   0    8.60    8.30
  10 -13   0   13.30   12.50
 -10  13   0    8.30    7.00
 -10  13   0   19.00   13.90
 -10  13   0   36.50   12.90
   9 -13   0    8.00   11.00
   9 -13   0    9.90    7.60
   9 -13   0    4.90    9.40
  -9  13   0    4.70    5.80
  -9  13   0    6.10   11.50
   8 -13   0   -0.10    6.90
   8 -13   0   11.10    9.20
   8 -13   0    4.00    9.30
  -8  13   0   -4.80    9.70
  -8  13   0    9.90    5.80
   7 -13   0   27.80    8.60
   7 -13   0   28.40    9.00
   7 -13   0   27.80    7.20
  -7  13   0   24.80    9.00
  -7  13   0   24.70    6.30
   6 -13   0   35.50   10.10
   6 -13   0   27.10    8.00
  -6  13   0   23.70    8.30
  -6  13   0   38.00    6.50
   5 -13   0   92.19   11.70
   5 -13   0   89.69    9.60
   5 -13   0   68.89    9.00
  -5  13   0   95.39   10.90
   4 -13   0   17.10    6.70
   4 -13   0   27.00    9.50
   4 -13   0   24.30    4.40
   4 -13   0   25.50    6.70
  -4  13   0   26.00    5.70
   3 -13   0    0.30    5.30
   3 -13   0   -5.00   10.00
   3 -13   0    6.50    7.50
   3 -13   0    3.70    3.60
  -3  13   0   -0.20    4.80
   2 -13   0    7.50    7.00
   2 -13   0   -2.80   10.80
   2 -13   0   14.00    7.30
   2 -13   0    9.40    5.40
  -2  13   0    7.40    5.10
   1 -13   0  141.29   16.40
   1 -13   0  140.89   16.40
   1 -13   0  145.39   17.10
  -1  13   0  151.78   13.00
   0 -13   0    8.00    6.40
   0 -13   0    7.80    8.20
   0 -13   0    9.00    9.30
   0 -13   0  -10.70   12.70
  -1 -13   0   11.10    8.80
  -1 -13   0   13.80    6.00
  -2 -13   0  294.57   19.30
  -2 -13   0  313.67   19.60
  -2 -13   0  323.47   25.00
  -2 -13   0  303.87   32.60
  -3 -13   0   37.30    6.60
  -3 -13   0   43.10    6.00
  -3 -13   0   42.30    8.70
  -3 -13   0   21.30   10.20
  -3 -13   0   52.89   19.40
  -4 -13   0   -8.30   19.80
  -4 -13   0    3.20    6.00
  -4 -13   0   10.60    7.80
  -5 -13   0   65.99    8.20
  -5 -13   0   53.39   10.50
  -6 -13   0    2.80   10.70
  -6 -13   0   -6.40    6.70
  -7 -13   0  109.29   12.10
  -7 -13   0  115.29   10.70
  13 -14   0   29.10   20.40
 -13  14   0   -1.90   15.20
 -13  14   0   -3.80   15.40
 -13  14   0   38.10   13.50
  12 -14   0    2.10   11.40
  12 -14   0    3.30   10.30
  12 -14   0   18.10   18.30
 -12  14   0   -4.50   17.10
 -12  14   0    2.00    9.10
 -12  14   0   14.90   11.80
  11 -14   0  133.29   19.60
  11 -14   0  169.18   18.50
  11 -14   0  135.09   14.00
 -11  14   0  174.08   16.90
 -11  14   0  121.99   19.00
  10 -14   0  429.26   33.50
  10 -14   0  329.07   32.90
  10 -14   0  397.26   27.60
 -10  14   0  396.16   24.60
 -10  14   0  348.07   29.50
   9 -14   0   -2.50   12.60
   9 -14   0    5.60   11.20
   9 -14   0   -2.10    9.10
  -9  14   0    8.00    6.70
  -9  14   0   -2.60   10.90
   8 -14   0   61.59   12.00
   8 -14   0   46.90    9.40
   8 -14   0   67.79   12.10
  -8  14   0   48.00    7.60
  -8  14   0   65.99   12.30
   7 -14   0   26.20    9.90
   7 -14   0   17.70    9.50
   7 -14   0   16.50    7.90
  -7  14   0   20.60    6.30
  -7  14   0   16.20    9.30
   6 -14   0   51.39   10.40
   6 -14   0   22.90    8.40
   6 -14   0   53.59    9.90
  -6  14   0   43.40    7.30
   5 -14   0    8.70    4.80
   5 -14   0    3.10    8.10
   5 -14   0    5.50    7.80
   5 -14   0    1.80    9.80
   5 -14   0    3.50    8.70
  -5  14   0   11.80    5.80
   4 -14   0   34.80    8.00
   4 -14   0   24.00    8.10
   4 -14   0   34.10    5.20
   4 -14   0   33.70    9.70
   4 -14   0   33.50   11.50
  -4  14   0   34.40    7.00
   3 -14   0   18.80    8.40
   3 -14   0   24.00   11.90
   3 -14   0   38.90    9.90
  -3  14   0   25.80    6.90
   2 -14   0    7.50    8.30
   2 -14   0  -12.10   12.50
   2 -14   0   10.60   14.70
  -2  14   0   -3.10    5.10
   1 -14   0   46.70   10.20
   1 -14   0   46.40    8.90
   1 -14   0   58.39   15.10
  -1  14   0   32.00    6.60
   0 -14   0   85.09   18.20
   0 -14   0   81.49   10.00
   0 -14   0   71.49   11.30
   0 -14   0   87.09   12.40
  -1 -14   0   40.20    7.60
  -1 -14   0   76.89   18.60
  -1 -14   0   42.90   15.60
  -2 -14   0   -3.10    6.20
  -2 -14   0   19.10   18.70
  -2 -14   0    8.30    6.20
  -3 -14   0    3.60    6.40
  -3 -14   0    4.70    5.60
  -3 -14   0   -4.90    8.00
  -4 -14   0  200.38   22.30
  -4 -14   0  159.78   15.60
  -5 -14   0  255.67   18.50
  -5 -14   0  219.38   23.90
  -6 -14   0    8.80    7.50
  12 -15   0    6.10   20.10
  12 -15   0   -8.80   12.90
 -12  15   0    4.60    9.60
 -12  15   0   12.10   15.40
  11 -15   0  257.77   27.60
  11 -15   0  314.87   38.60
  11 -15   0  331.07   32.60
 -11  15   0  314.87   23.30
 -11  15   0  333.67   30.70
  10 -15   0  288.57   27.30
  10 -15   0  306.07   34.50
  10 -15   0  275.57   33.10
 -10  15   0  308.57   22.30
 -10  15   0  318.57   29.10
   9 -15   0    6.10   12.60
   9 -15   0   20.30   14.70
   9 -15   0    0.20   10.90
  -9  15   0   -5.10    7.60
   8 -15   0   21.20   12.70
   8 -15   0    8.00   11.10
   8 -15   0   21.30    9.80
  -8  15   0   16.40    8.10
  -8  15   0    0.60   10.90
   7 -15   0   10.70   11.40
   7 -15   0    8.40    9.50
   7 -15   0   11.60   11.50
  -7  15   0    9.00    6.60
   6 -15   0  -22.90    8.70
   6 -15   0   -1.70   10.10
   6 -15   0   13.50   11.30
   6 -15   0   -6.80    8.70
  -6  15   0    8.90    7.00
   5 -15   0  391.96   27.70
   5 -15   0  409.26   30.10
   5 -15   0  324.77   25.50
   5 -15   0  350.26   27.10
   5 -15   0  360.96   21.30
  -5  15   0  399.46   23.10
   4 -15   0  125.49   15.20
   4 -15   0   79.99   11.40
   4 -15   0  102.39   13.60
   4 -15   0  122.99   16.60
  -4  15   0  123.19   13.80
   3 -15   0  158.38   17.50
   3 -15   0  114.09   13.60
   3 -15   0   92.09   11.80
  -3  15   0  115.49   14.00
   2 -15   0   54.69   19.20
   2 -15   0   58.89   10.90
   2 -15   0   36.90   11.20
  -2  15   0   40.20    7.50
   1 -15   0   18.80   16.50
   1 -15   0   18.80    9.00
   1 -15   0    7.80   11.70
   0 -15   0   17.90   18.70
   0 -15   0   -0.60    9.90
  -1 -15   0   20.80    8.00
  -1 -15   0   -4.10   19.70
  -2 -15   0   -8.40    6.40
  -2 -15   0   -3.00    7.00
  -2 -15   0    4.00    9.40
  -3 -15   0   12.60    7.50
  -3 -15   0   17.80    9.70
  -4 -15   0   20.40    7.90
  11 -16   0   20.30   20.60
 -11  16   0    0.20   13.50
 -11  16   0    5.80   10.20
  10 -16   0   33.40   20.00
 -10  16   0   14.60   15.00
   9 -16   0   51.49   18.40
   9 -16   0   68.89   16.30
  -9  16   0   52.29   10.40
  -9  16   0   37.00   13.10
   8 -16   0  308.37   34.50
  -8  16   0  337.57   22.70
   7 -16   0  112.39   15.50
   7 -16   0   94.19    9.60
   7 -16   0   85.29   15.70
  -7  16   0   79.49    9.70
   6 -16   0   10.40   11.60
   6 -16   0   -5.40    6.40
   6 -16   0    7.50   12.20
  -6  16   0    2.40    7.10
   5 -16   0   62.49   13.10
   5 -16   0   62.89   13.70
   5 -16   0   69.89   15.30
  -5  16   0   66.79    9.70
   4 -16   0    3.60   10.80
   4 -16   0   11.10   14.40
  -4  16   0   -0.50    7.40
   3 -16   0    8.10   10.40
   3 -16   0    0.10   16.10
  -3  16   0   -1.80    7.30
   2 -16   0  110.39   20.50
   2 -16   0   93.59   14.00
   2 -16   0  124.99   16.20
  -2  16   0   81.89    9.60
   1 -16   0   -3.00   12.60
   1 -16   0   15.20   10.40
   1 -16   0   27.80   19.90
   0 -16   0   -2.10   10.00
   0 -16   0   16.90   21.90
  -1 -16   0   29.90    9.60
  -1 -16   0   28.70    8.50
  -2 -16   0    9.20    8.20
  -3 -16   0   55.29    9.50
   9 -17   0  134.79   32.40
  -9  17   0  212.88   19.80
   8 -17   0  459.15   61.29
   8 -17   0  701.73   53.29
  -8  17   0  510.35   34.70
   7 -17   0   58.29   15.50
  -7  17   0   45.00   10.00
   6 -17   0   56.69   17.20
  -6  17   0   56.09   10.40
   5 -17   0   27.60    9.80
   5 -17   0   28.40   14.80
  -5  17   0    8.50    8.80
   4 -17   0   -2.70   12.40
   4 -17   0   10.00   14.20
  -4  17   0    8.60    7.80
   3 -17   0  403.06   43.10
   3 -17   0  554.04   36.20
   3 -17   0  502.25   37.90
  -3  17   0  540.15   30.40
   2 -17   0  728.93   44.50
   2 -17   0  705.13   50.89
   2 -17   0  772.62   46.50
   1 -17   0   20.50   11.70
   0 -17   0   26.20   11.00
   2 -18   1  482.95   33.10
   2 -18   1  404.86   38.70
  -3  18  -1  164.18   18.90
   3 -18   1  198.78   20.40
   3 -18   1  242.38   32.50
  -4  18  -1   -2.40    9.10
   4 -18   1   -6.60   13.80
   4 -18   1   -3.50   14.40
  -5  18  -1    3.30    9.50
   5 -18   1   -0.40   14.40
   5 -18   1    4.00   15.50
  -6  18  -1   -2.00    9.40
   6 -18   1   -8.50   14.40
   6 -18   1   27.70   16.90
  -2 -17   1   17.10    9.10
  -1 -17   1  -12.50   11.80
  -1 -17   1   -4.70   10.40
   0 -17   1   17.00   11.00
   1 -17   1   51.09   13.50
   1 -17   1   29.30   11.40
   1 -17   1   33.90   19.20
  -2  17  -1  269.37   20.10
   2 -17   1  261.67   28.40
   2 -17   1  254.37   26.10
   2 -17   1  230.18   24.20
  -3  17  -1   14.70    8.50
   3 -17   1   40.20   13.60
   3 -17   1   -3.50   14.30
   3 -17   1    6.80   11.70
  -4  17  -1   23.90    8.10
   4 -17   1    3.80   14.80
   4 -17   1   29.90   12.30
   4 -17   1   54.19   14.50
  -5  17  -1   42.50    9.70
   5 -17   1   76.79   14.90
   5 -17   1   64.39   14.10
  -6  17  -1   27.40    9.10
   6 -17   1    7.10   14.70
   6 -17   1   34.00   14.20
  -7  17  -1  385.26   25.60
   7 -17   1  467.25   37.60
   7 -17   1  316.17   34.20
  -8  17  -1  733.73   45.60
   8 -17   1  618.54   58.99
   8 -17   1  720.83   47.10
  -9  17  -1   61.99   10.50
   9 -17   1   77.39   20.80
  -4 -16   1   -5.20    7.70
  -3 -16   1   40.00    9.00
  -2 -16   1    6.90    7.40
  -2 -16   1   -2.60    8.80
  -1 -16   1   14.70    7.80
  -1 -16   1   15.90    8.90
  -1 -16   1   -4.10   19.80
   0 -16   1   22.90    9.30
   0 -16   1   20.30   10.90
   0 -16   1   10.80   18.60
   1 -16   1   22.70   12.00
   1 -16   1   17.40   16.40
   1 -16   1   14.60   10.10
  -2  16  -1    9.70    7.20
   2 -16   1   23.30   14.80
   2 -16   1   21.40   12.30
   2 -16   1   -2.70   10.20
  -3  16  -1  143.59   15.20
   3 -16   1  150.28   16.50
   3 -16   1  119.99   16.10
   3 -16   1  127.99   15.40
  -4  16  -1    6.30    6.80
   4 -16   1    7.00   10.50
   4 -16   1   -2.60   11.60
  -5  16  -1   -2.70    7.10
   5 -16   1   -8.10    5.40
   5 -16   1    6.60   10.00
  -6  16  -1    2.10    6.70
   6 -16   1   -4.50    6.90
   6 -16   1   18.60   11.00
   6 -16   1   10.00   11.00
   6 -16   1   -0.80   12.10
  -7  16  -1   86.29   10.00
   7 -16   1  108.09   16.30
   7 -16   1   81.09   13.60
   7 -16   1  117.39   15.20
  -8  16  -1   49.70    9.40
   8 -16   1   59.89   16.40
   8 -16   1   66.59   14.40
   8 -16   1   47.50   13.40
  -9  16  -1    7.40    8.30
   9 -16   1   41.00   20.10
   9 -16   1   19.50   13.20
 -10  16  -1    0.40   14.50
 -10  16  -1    2.50    8.60
  10 -16   1   -8.50   18.70
  10 -16   1  -13.70   12.70
 -11  16  -1   -1.80    9.50
 -11  16  -1    6.70   13.40
  11 -16   1   23.90   21.10
  -5 -15   1  586.74   32.90
  -4 -15   1  222.58   24.10
  -4 -15   1  242.28   18.50
  -3 -15   1   -4.60    6.60
  -3 -15   1    4.50    6.50
  -2 -15   1   22.30   20.00
  -2 -15   1    4.00    7.00
  -2 -15   1   12.50    6.90
  -1 -15   1   24.60    7.90
  -1 -15   1   35.70   19.10
   0 -15   1    9.10    9.90
   0 -15   1   24.50   16.40
   0 -15   1   12.70   14.70
   1 -15   1  231.08   21.90
   1 -15   1  222.38   27.60
   1 -15   1  213.48   20.80
   1 -15   1  214.98   21.50
  -2  15  -1   -1.30    6.30
   2 -15   1   -6.80    8.00
   2 -15   1    3.00    8.40
   2 -15   1  -12.10   12.60
   2 -15   1   19.40   10.60
  -3  15  -1   56.49    8.10
   3 -15   1   62.49   12.50
   3 -15   1   32.70    9.50
   3 -15   1   60.49   10.80
  -4  15  -1    2.20    5.80
   4 -15   1    0.60    9.10
   4 -15   1   -8.20    8.20
   4 -15   1   -2.60    9.90
  -5  15  -1    5.70    5.70
   5 -15   1   15.20    9.30
   5 -15   1   -1.90    8.20
   5 -15   1   10.80    9.40
   5 -15   1    3.80    5.00
  -6  15  -1   12.70    6.80
   6 -15   1   -4.60   10.80
   6 -15   1   -5.40   10.00
   6 -15   1   14.50    8.30
  -7  15  -1   -5.80    6.50
   7 -15   1  -13.30   11.40
   7 -15   1    0.40   10.80
   7 -15   1   13.20   11.00
  -8  15  -1   76.59   14.10
  -8  15  -1   69.89    9.50
   8 -15   1   77.69   13.40
   8 -15   1   65.39   10.90
   8 -15   1   66.79   14.50
  -9  15  -1   33.50    8.80
  -9  15  -1   14.80   12.40
   9 -15   1   45.70   13.30
   9 -15   1   22.60   11.90
   9 -15   1   16.50   15.10
 -10  15  -1   37.30   13.90
 -10  15  -1   43.80    9.60
  10 -15   1   37.60   11.30
  10 -15   1   69.39   14.00
  10 -15   1   59.19   17.20
 -11  15  -1    5.20   16.00
 -11  15  -1   -0.60    8.60
 -11  15  -1    3.00   11.70
  11 -15   1   -5.80   12.70
  11 -15   1  -14.80   17.90
  11 -15   1   -7.90   11.30
 -12  15  -1   -0.10   13.30
 -12  15  -1   10.80   13.10
 -12  15  -1   -7.60   15.40
  12 -15   1   -8.90   11.40
  12 -15   1    6.30   20.60
  -7 -14   1   10.40    7.90
   6  14  -1  122.89   19.80
  -6 -14   1   94.89   12.60
  -6 -14   1  109.49   10.70
   5  14  -1  710.73   48.70
  -5 -14   1  771.42   39.30
  -5 -14   1  741.53   42.90
   4  14  -1  159.18   19.40
  -4 -14   1  151.08   13.80
  -4 -14   1  160.18   14.50
  -4 -14   1  167.38   20.00
   3  14  -1   10.20   13.50
  -3 -14   1    3.40   18.40
  -3 -14   1  -10.10    5.50
  -3 -14   1    1.20    6.20
  -2 -14   1   38.50    7.10
  -2 -14   1   36.30    7.20
  -2 -14   1   19.90    9.60
  -2 -14   1   25.30   18.50
  -1 -14   1   66.69   17.30
  -1 -14   1   58.69    9.10
  -1 -14   1   45.40   10.50
  -1 -14   1   39.30    7.70
   0 -14   1  432.26   27.60
   0 -14   1  440.26   33.00
   0 -14   1  422.66   27.50
   0 -14   1  437.06   28.90
  -1  14  -1 1402.36   69.69
   1 -14   1 1339.87   71.69
   1 -14   1 1434.26   71.49
   1 -14   1 1452.95   71.49
   1 -14   1 1420.86   73.29
  -2  14  -1  175.68   14.10
   2 -14   1  155.38   21.90
   2 -14   1  169.48   17.80
   2 -14   1  166.38   21.70
  -3  14  -1   35.10    6.30
   3 -14   1   32.60    8.40
   3 -14   1   29.10    7.60
   3 -14   1   48.00   11.20
  -4  14  -1   69.39    7.50
   4 -14   1   85.19   10.60
   4 -14   1   67.19    9.20
   4 -14   1   63.69    8.50
   4 -14   1   62.19   10.10
   4 -14   1   77.89   11.50
  -5  14  -1   98.69   11.80
   5 -14   1  100.19   12.10
   5 -14   1   79.19   10.00
   5 -14   1   89.79   10.50
   6 -14   1  107.49   15.90
   6 -14   1   93.69   12.80
  -7  14  -1  260.67   22.30
  -7  14  -1  278.47   18.40
   7 -14   1  283.07   21.70
   7 -14   1  257.67   24.00
   7 -14   1  243.68   25.10
  -8  14  -1    9.80   11.10
  -8  14  -1   14.60    6.30
  -8  14  -1   12.40    8.60
   8 -14   1   22.20   10.70
   8 -14   1   25.90   11.90
   8 -14   1   14.00    8.50
  -9  14  -1   19.10    6.90
  -9  14  -1   12.80    9.20
  -9  14  -1   16.90   10.80
   9 -14   1   13.30   10.60
   9 -14   1    8.40    8.60
 -10  14  -1    9.20    7.40
 -10  14  -1   15.50   12.30
 -10  14  -1    1.90    9.30
  10 -14   1    0.90   13.70
  10 -14   1   -5.00    8.50
  10 -14   1  -23.40    9.90
 -11  14  -1   16.60    8.30
 -11  14  -1   21.50   11.30
  11 -14   1   39.00   12.60
  11 -14   1   16.70   16.80
  11 -14   1    9.60   10.00
 -12  14  -1    2.60   15.70
 -12  14  -1   -3.00    9.50
 -12  14  -1  -28.30   11.60
  12 -14   1   -4.30   11.20
  12 -14   1   13.60   13.20
  12 -14   1   10.20   18.20
 -13  14  -1   -3.60   14.20
 -13  14  -1    5.50   15.00
 -13  14  -1  -12.90   15.80
  13 -14   1   16.60   20.90
  13 -14   1   -9.50   14.00
  -8 -13   1   38.90    9.70
  -8 -13   1   60.59    9.30
  -8 -13   1   48.90   14.40
   7  13  -1    3.60   16.20
  -7 -13   1    4.00    7.20
  -7 -13   1    0.80    7.00
  -7 -13   1    2.00   10.10
   6  13  -1   -4.80   14.50
  -6 -13   1    4.60    8.60
  -6 -13   1    5.50    6.50
   5  13  -1    3.30   14.20
  -5 -13   1   14.70   23.90
  -5 -13   1   16.90    7.90
  -5 -13   1   14.00    6.10
   4  13  -1   21.50   12.80
  -4 -13   1   20.10    5.20
  -4 -13   1   22.80    7.60
  -4 -13   1   11.70   10.30
  -4 -13   1   23.00   20.40
  -4 -13   1   20.90    6.40
   3  13  -1   61.89   13.50
  -3 -13   1   48.00   18.60
  -3 -13   1   50.59    7.20
  -3 -13   1   49.90    6.80
  -3 -13   1   39.70   10.50
   2  13  -1  172.48   22.80
  -2 -13   1  182.48   19.40
  -2 -13   1  161.78   29.40
  -2 -13   1  163.28   14.40
  -2 -13   1  161.08   14.50
   1  13  -1   31.50   10.80
  -1 -13   1   14.00    6.10
  -1 -13   1   54.19   14.10
  -1 -13   1   23.20    7.90
  -1 -13   1   32.40    8.30
   0  13  -1  277.37   18.60
   0 -13   1  299.67   21.00
   0 -13   1  297.17   21.60
   0 -13   1  309.67   21.90
   0 -13   1  335.27   25.80
  -1  13  -1  343.07   20.30
   1 -13   1  367.56   24.40
   1 -13   1  339.47   25.90
   1 -13   1  321.97   22.90
  -2  13  -1   35.20    6.10
   2 -13   1   37.10    8.70
   2 -13   1   42.80    8.40
   2 -13   1   53.59   10.70
  -3  13  -1  123.89   11.20
   3 -13   1  106.59   13.90
   3 -13   1   97.29   11.90
   3 -13   1   86.89   10.50
   3 -13   1  105.39   11.80
  -4  13  -1   43.20    6.50
   4 -13   1   35.30    7.30
   4 -13   1   52.39    9.10
   4 -13   1   44.30    7.50
   4 -13   1   67.49   11.50
  -5  13  -1    9.20    5.30
   5 -13   1    5.70    6.20
   5 -13   1    5.20    6.60
   5 -13   1    6.30    7.10
  -6  13  -1  419.36   26.60
  -6  13  -1  427.46   24.10
   6 -13   1  447.06   26.80
   6 -13   1  419.76   28.90
   6 -13   1  430.96   25.60
  -7  13  -1  385.06   26.40
  -7  13  -1  420.16   26.10
  -7  13  -1  392.16   23.40
   7 -13   1  408.26   27.20
   7 -13   1  385.16   28.80
   7 -13   1  435.16   25.40
  -8  13  -1    0.10    5.70
  -8  13  -1    5.90   10.30
  -8  13  -1   11.30    9.50
   8 -13   1   -4.40    8.90
   8 -13   1   11.10   10.70
   8 -13   1    3.50    7.40
  -9  13  -1   -4.30   10.00
  -9  13  -1    1.70    6.00
  -9  13  -1   -9.20   13.70
   9 -13   1   -6.90    7.20
   9 -13   1  -13.10    9.10
   9 -13   1    5.30   11.60
 -10  13  -1    5.00    8.60
 -10  13  -1    8.70   11.70
 -10  13  -1   10.70    6.50
 -10  13  -1   16.50    9.50
  10 -13   1   -1.20    9.10
  10 -13   1   12.60    8.50
  10 -13   1   -2.90   12.40
 -11  13  -1   28.70    8.60
 -11  13  -1   25.40   11.20
 -11  13  -1   24.30   13.20
 -11  13  -1   29.10   10.70
  11 -13   1   38.70   14.10
  11 -13   1   35.00   15.30
  11 -13   1   17.30   11.10
 -12  13  -1   34.60   11.30
 -12  13  -1   37.70   10.30
 -12  13  -1   14.90   16.60
 -12  13  -1   28.10   11.70
  12 -13   1   31.00   11.90
  12 -13   1   66.59   18.40
  12 -13   1   38.70   11.50
 -13  13  -1   17.00   11.70
 -13  13  -1   22.90   15.80
 -13  13  -1   13.00   13.40
  13 -13   1    8.90   12.80
  13 -13   1   20.30   19.60
  13 -13   1   13.00   12.10
 -14  13  -1   -1.70   17.10
 -14  13  -1    2.00   12.60
 -14  13  -1   -3.60   13.60
  14 -13   1    4.40   19.40
  -9 -12   1    6.30    8.80
  -9 -12   1    8.90   11.20
  -9 -12   1   -4.20    7.60
   8  12  -1    0.40   16.70
  -8 -12   1    4.30   10.40
  -8 -12   1   -0.60    6.70
  -8 -12   1    1.10    7.10
   7  12  -1   18.60   14.20
  -7 -12   1   20.30    8.70
  -7 -12   1   20.70    8.10
  -7 -12   1   21.10    6.70
   6  12  -1  -18.50   12.20
  -6 -12   1   10.30    8.20
  -6 -12   1   -0.10    5.90
  -6 -12   1   -2.10   19.00
  -6 -12   1   -6.20   10.20
   5  12  -1   69.09   15.30
  -5 -12   1   84.09    8.00
  -5 -12   1   79.19   19.40
  -5 -12   1   63.69   11.80
  -5 -12   1   66.59    8.90
   4  12  -1   43.50   12.50
  -4 -12   1   20.10    8.60
  -4 -12   1   26.70   17.30
  -4 -12   1   31.90    6.40
  -4 -12   1   31.70    5.10
   3  12  -1  307.37   26.10
  -3 -12   1  374.66   23.90
  -3 -12   1  291.37   19.00
  -3 -12   1  294.77   37.70
  -3 -12   1  317.47   19.20
   2  12  -1  257.07   22.30
  -2 -12   1  236.08   19.70
  -2 -12   1  279.27   25.60
  -2 -12   1  235.58   16.50
   1  12  -1   28.90    9.80
  -1 -12   1   12.20    5.70
  -1 -12   1    3.50   10.80
  -1 -12   1   14.60    7.10
  -1 -12   1   17.30    7.80
   0  12  -1   15.70    4.70
   0  12  -1   31.70   10.00
   0 -12   1   24.70    6.20
   0 -12   1   32.20    8.40
   0 -12   1   20.40    6.80
   0 -12   1   19.40   10.10
  -1  12  -1  149.19   12.60
   1 -12   1  177.58   18.30
   1 -12   1  168.28   15.80
   1 -12   1  187.28   15.40
  -2  12  -1   30.30    5.60
   2 -12   1   33.60    7.70
   2 -12   1   31.60    9.20
   2 -12   1   31.30    6.10
  -3  12  -1 1738.13   85.79
   3 -12   1 1853.01   86.59
   3 -12   1 1742.33   85.79
   3 -12   1 1708.63   88.19
   3 -12   1 1761.12   84.89
   3 -12   1 1803.82   86.69
  -4  12  -1  668.43   33.70
   4 -12   1  713.03   35.00
   4 -12   1  665.73   37.00
   4 -12   1  583.54   34.50
  -5  12  -1    4.20    5.70
  -5  12  -1   -3.30    4.10
  -5  12  -1    3.60    6.50
   5 -12   1    8.40    6.60
   5 -12   1    4.30    6.40
   5 -12   1    0.80    5.10
  -6  12  -1   -5.20    6.80
  -6  12  -1    3.50    5.70
  -6  12  -1    4.20    4.50
   6 -12   1    1.10    6.90
   6 -12   1   -3.20    5.20
  -7  12  -1   -4.00    7.90
  -7  12  -1   -2.50    4.50
  -7  12  -1    1.30    6.20
   7 -12   1   -1.30    7.80
   7 -12   1   -3.80    7.50
   7 -12   1    6.50    5.70
  -8  12  -1  208.08   19.60
  -8  12  -1  208.88   15.60
  -8  12  -1  161.48   15.10
  -8  12  -1  210.08   17.70
   8 -12   1  204.28   21.10
   8 -12   1  202.08   16.70
   8 -12   1  210.58   20.60
  -9  12  -1  841.42   45.90
  -9  12  -1  868.91   44.90
  -9  12  -1  843.22   43.90
  -9  12  -1  804.22   43.30
   9 -12   1  808.82   47.30
   9 -12   1  840.22   47.00
   9 -12   1  880.81   44.10
 -10  12  -1  167.28   18.30
 -10  12  -1  108.89   14.70
 -10  12  -1  132.59   14.60
  10 -12   1  142.29   16.40
  10 -12   1  156.78   20.40
  10 -12   1  111.39   15.20
 -11  12  -1    4.60    7.60
 -11  12  -1   10.10   12.60
 -11  12  -1    3.70    9.40
 -11  12  -1   14.00    9.10
  11 -12   1   16.70    9.80
  11 -12   1   -0.30    7.70
  11 -12   1    4.30   13.40
 -12  12  -1    0.80    9.40
 -12  12  -1    4.70   11.00
 -12  12  -1   14.90   12.80
  12 -12   1    4.10   14.30
  12 -12   1    9.50    9.50
  12 -12   1   -1.00   10.00
 -13  12  -1   -3.40   10.20
 -13  12  -1   -6.80   10.90
 -13  12  -1    0.90   15.60
  13 -12   1   -9.40   15.80
  13 -12   1   -2.80   11.40
  13 -12   1   12.90   16.70
 -14  12  -1   26.30   13.50
 -14  12  -1   25.20   16.40
 -14  12  -1   -7.30   12.40
  14 -12   1   12.80   12.40
  14 -12   1    9.40   12.80
  14 -12   1    5.30   20.20
 -15  12  -1   68.49   17.30
 -15  12  -1    9.70   17.90
 -15  12  -1   34.20   13.90
  10  11  -1  -13.30   10.80
 -10 -11   1   10.70   12.70
 -10 -11   1  -21.10    7.80
 -10 -11   1   -8.70    9.20
   9  11  -1   19.80   15.20
  -9 -11   1   -0.80    6.90
  -9 -11   1   39.30   11.40
  -9 -11   1   -2.00    6.90
   8  11  -1   49.30   14.50
  -8 -11   1   46.00    9.50
  -8 -11   1   51.59    7.50
  -8 -11   1   29.40    7.90
   7  11  -1  -10.10    3.80
   7  11  -1    5.20   13.50
  -7 -11   1   -4.10    5.80
  -7 -11   1   -0.30   10.40
  -7 -11   1    8.70    5.70
  -7 -11   1    9.40   20.40
  -7 -11   1    1.10    7.10
  -7 -11   1   -0.80    9.80
   6  11  -1  102.49   14.90
  -6 -11   1  111.99   12.00
  -6 -11   1  107.99   15.80
  -6 -11   1  106.39   13.70
  -6 -11   1  120.89   22.90
   5  11  -1   -6.40   11.60
  -5 -11   1   -0.80    8.60
  -5 -11   1   -2.70   15.10
  -5 -11   1   -7.70    4.60
  -5 -11   1    0.80    6.00
   4  11  -1    0.90   11.20
  -4 -11   1   12.00    3.90
  -4 -11   1   10.90    5.20
  -4 -11   1   15.40    7.40
  -4 -11   1   25.90   14.80
   3  11  -1   13.60    9.70
  -3 -11   1   37.20   12.00
  -3 -11   1   27.50    5.80
  -3 -11   1   22.60    6.60
  -3 -11   1   16.00    4.50
   2  11  -1   70.39   11.40
  -2 -11   1   67.59   12.20
  -2 -11   1   62.59    8.70
  -2 -11   1   84.89    9.90
   1  11  -1  138.29   13.70
  -1 -11   1  107.59   13.00
  -1 -11   1  117.09   13.90
  -1 -11   1  105.99   12.70
  -1 -11   1   94.19   11.80
   0  11  -1    8.20    8.20
   0  11  -1   11.70    4.30
   0 -11   1   17.70    5.80
   0 -11   1   -7.40    9.00
   0 -11   1   11.10    5.30
  -1  11  -1  121.59   16.00
  -1  11  -1  145.89   11.20
   1 -11   1  153.78   14.00
   1 -11   1  134.39   15.90
   1 -11   1  153.18   13.00
  -2  11  -1   90.49    9.20
   2 -11   1  106.39    6.90
   2 -11   1  107.29    8.90
   2 -11   1  107.39   11.30
   2 -11   1   71.99    9.20
   2 -11   1  110.19   13.40
  -3  11  -1 1036.80   50.79
   3 -11   1 1058.29   51.49
   3 -11   1 1020.30   53.19
   3 -11   1 1039.30   51.69
   3 -11   1  998.30   50.79
  -4  11  -1   29.80    4.80
  -4  11  -1   32.60    6.10
  -4  11  -1   36.90    6.50
   4 -11   1   46.40    7.80
   4 -11   1   38.00    6.00
   4 -11   1   29.20    6.40
  -5  11  -1  149.19   13.30
  -5  11  -1  147.39   10.90
  -5  11  -1  130.49   13.80
   5 -11   1  167.58   12.60
   5 -11   1  137.89   15.20
   5 -11   1  130.79   13.40
  -6  11  -1  116.19   13.00
  -6  11  -1  119.39   11.80
  -6  11  -1  119.09   10.30
   6 -11   1  127.59   11.80
   6 -11   1  115.59   15.10
   6 -11   1  137.29   13.70
  -7  11  -1   33.10    8.90
  -7  11  -1   40.30    6.00
  -7  11  -1   41.90    6.80
  -7  11  -1   41.50    6.10
   7 -11   1   41.00    8.50
   7 -11   1   46.70    6.40
   7 -11   1   37.50    8.30
  -8  11  -1  781.82   40.70
  -8  11  -1  789.52   42.50
  -8  11  -1  815.92   41.40
  -8  11  -1  752.92   40.10
   8 -11   1  782.72   40.60
   8 -11   1  794.02   43.20
   8 -11   1  806.32   43.60
  -9  11  -1 1655.73   86.09
  -9  11  -1 1794.42   85.09
  -9  11  -1 1728.83   84.49
  -9  11  -1 1743.33   85.09
   9 -11   1 1776.02   84.69
   9 -11   1 1796.72   87.29
   9 -11   1 1587.84   86.99
 -10  11  -1  177.88   20.50
 -10  11  -1  197.08   18.20
 -10  11  -1  184.58   16.10
 -10  11  -1  202.08   18.40
  10 -11   1  191.48   16.80
  10 -11   1  194.28   21.20
 -11  11  -1   38.60   10.30
 -11  11  -1   36.20   12.50
 -11  11  -1   33.80    8.80
 -11  11  -1   39.60    8.60
  11 -11   1   39.00    8.50
  11 -11   1   24.40   13.00
  11 -11   1   33.30   10.00
 -12  11  -1   53.89   10.20
 -12  11  -1   54.59   10.10
 -12  11  -1   62.99   13.80
 -12  11  -1   41.80   13.40
  12 -11   1   68.59   11.00
  12 -11   1   64.89    9.70
  12 -11   1   73.19   15.20
 -13  11  -1   18.50   12.40
 -13  11  -1   -7.80   10.00
 -13  11  -1  -14.30   12.50
  13 -11   1   13.70   10.30
  13 -11   1    5.30    9.70
  13 -11   1   15.60   16.00
 -14  11  -1  249.38   36.10
 -14  11  -1  334.07   27.70
 -14  11  -1  292.87   30.10
  14 -11   1  362.96   38.40
  14 -11   1  353.56   30.50
 -15  11  -1  407.26   47.80
 -15  11  -1  503.65   37.60
  15 -11   1  539.35   36.80
  15 -11   1  437.46   47.60
 -11 -10   1   19.40   12.80
 -11 -10   1   -6.30   10.60
 -11 -10   1    5.10    8.80
  10  10  -1  102.39   18.40
 -10 -10   1  119.49   16.80
 -10 -10   1  123.69   12.80
 -10 -10   1  131.09   15.00
 -10 -10   1  123.19   15.20
   9  10  -1  216.18   20.90
   9  10  -1  205.48   28.90
  -9 -10   1  297.77   24.40
  -9 -10   1  285.87   30.60
  -9 -10   1  258.87   19.50
  -9 -10   1  261.57   17.80
   8  10  -1    3.80    6.80
   8  10  -1   17.60   13.40
  -8 -10   1   -6.80   11.90
  -8 -10   1    2.60   11.40
  -8 -10   1    0.80    6.00
  -8 -10   1   -3.90   19.00
  -8 -10   1    8.30    5.80
  -8 -10   1   -1.60    7.70
   7  10  -1   13.60    5.70
   7  10  -1   30.50   13.00
  -7 -10   1   17.60    6.10
  -7 -10   1   14.90    5.30
  -7 -10   1   -2.80    7.20
  -7 -10   1    6.00   19.80
  -7 -10   1   10.00    9.80
  -7 -10   1    5.40   10.40
   6  10  -1   21.90   11.00
  -6 -10   1   24.40   16.00
  -6 -10   1   21.50    5.30
  -6 -10   1   21.40    9.10
  -6 -10   1   23.50    6.70
  -6 -10   1   27.50    9.00
   5  10  -1   -8.20   10.70
  -5 -10   1    0.80    7.60
  -5 -10   1   18.90   12.60
  -5 -10   1    6.80    5.60
  -5 -10   1   -0.20    4.20
   4  10  -1   50.59   11.30
  -4 -10   1   69.39    9.00
  -4 -10   1   76.89    8.90
  -4 -10   1   84.69    7.80
  -4 -10   1   75.19   13.60
   3  10  -1   33.00    9.60
  -3 -10   1   32.80    5.40
  -3 -10   1   57.79    7.70
  -3 -10   1   30.00   11.30
  -3 -10   1   30.90    6.90
   2  10  -1  157.98   16.80
  -2 -10   1  135.19   18.60
  -2 -10   1  141.79   13.50
  -2 -10   1  149.99   11.50
   1  10  -1   -0.30    7.30
  -1 -10   1   -3.70    4.20
  -1 -10   1    0.00    4.80
  -1 -10   1    2.10    6.00
  -1 -10   1  -16.50    9.00
   0  10  -1    4.30    7.40
   0  10  -1    8.90    3.70
   0 -10   1    9.20    6.30
   0 -10   1    7.60    4.40
   0 -10   1    5.80    8.00
  -1  10  -1   95.39    8.50
  -1  10  -1   94.99   10.20
   1 -10   1  101.99   10.30
   1 -10   1   92.99   11.60
  -2  10  -1   -1.50    3.10
   2 -10   1   -7.50    6.20
   2 -10   1    4.30    4.00
   2 -10   1    3.90    4.80
   2 -10   1   -0.90    3.40
  -3  10  -1    5.40    5.20
  -3  10  -1    7.40    3.40
  -3  10  -1    9.00    4.80
   3 -10   1    9.30    4.20
   3 -10   1    9.00    4.10
   3 -10   1   10.50    5.70
   3 -10   1   11.00    5.20
  -4  10  -1  350.86   18.70
  -4  10  -1  327.87   20.30
  -4  10  -1  348.07   20.00
   4 -10   1  351.86   19.80
   4 -10   1  348.17   19.70
   4 -10   1  347.37   22.10
  -5  10  -1    1.50    5.80
  -5  10  -1    6.30    3.40
  -5  10  -1    1.90    4.40
   5 -10   1   -1.30    5.70
   5 -10   1    8.00    4.10
   5 -10   1    5.90    5.40
  -6  10  -1    5.20    4.60
  -6  10  -1    4.60    4.90
  -6  10  -1    0.20    5.80
  -6  10  -1    2.40    4.10
   6 -10   1    5.40    5.70
   6 -10   1   -6.00    5.80
   6 -10   1   -0.70    4.30
  -7  10  -1   40.30    6.10
  -7  10  -1   35.40    5.00
  -7  10  -1   30.60    6.10
  -7  10  -1   44.30    8.10
   7 -10   1   41.10    5.80
   7 -10   1   41.60    7.40
   7 -10   1   32.40    7.60
  -8  10  -1  165.58   16.70
  -8  10  -1  184.28   13.50
  -8  10  -1  191.78   14.90
  -8  10  -1  200.48   15.30
   8 -10   1  187.68   17.90
   8 -10   1  179.88   18.40
   8 -10   1  190.98   14.80
  -9  10  -1  121.59   15.00
  -9  10  -1  131.79   12.40
  -9  10  -1  109.79   12.70
  -9  10  -1  147.09   14.20
   9 -10   1  155.48   14.90
   9 -10   1  145.79   19.00
   9 -10   1  121.79   13.70
 -10  10  -1    3.30    8.40
 -10  10  -1   -3.50    9.20
 -10  10  -1   12.80    6.60
 -10  10  -1    4.90    6.40
  10 -10   1    9.90   10.90
  10 -10   1   -1.10    5.80
  10 -10   1   -0.40    7.70
 -11  10  -1    0.60    7.20
 -11  10  -1  -11.60   11.20
 -11  10  -1   16.90   10.20
 -11  10  -1    1.00    7.20
  11 -10   1    8.30    7.30
  11 -10   1   -1.50   11.20
  11 -10   1  -18.10    8.30
 -12  10  -1   -4.40   12.00
 -12  10  -1    0.20   11.80
 -12  10  -1   -1.00    8.40
 -12  10  -1    2.80    8.40
  12 -10   1   15.80   13.60
  12 -10   1    1.40    7.80
  12 -10   1   -1.40    8.70
 -13  10  -1   -8.60    9.90
 -13  10  -1   -3.20   10.50
 -13  10  -1   -3.60   12.80
 -13  10  -1    3.40   13.80
  13 -10   1    9.30    9.60
  13 -10   1    4.20    9.30
  13 -10   1   -7.00   13.40
 -14  10  -1  285.67   32.30
 -14  10  -1  255.47   26.30
 -14  10  -1  273.97   28.40
  14 -10   1  267.47   36.40
  14 -10   1  364.36   28.60
  14 -10   1  341.67   27.70
 -15  10  -1  218.58   26.30
 -15  10  -1  186.98   24.00
 -15  10  -1  242.98   27.90
  15 -10   1  195.58   25.60
  12   9  -1   30.90   12.80
 -12  -9   1   53.49    9.90
 -12  -9   1   22.30   11.30
 -12  -9   1   66.79   14.70
  11   9  -1  -13.70   15.20
  11   9  -1  -21.30   11.00
 -11  -9   1    1.70    8.30
 -11  -9   1   -2.50    8.00
 -11  -9   1    4.20   11.30
 -11  -9   1   11.90   16.90
  10   9  -1  656.13   42.70
  10   9  -1  626.34   37.60
 -10  -9   1  619.94   42.90
 -10  -9   1  676.33   44.10
 -10  -9   1  676.83   40.00
 -10  -9   1  615.44   35.90
 -10  -9   1  634.04   34.50
   9   9  -1  614.24   36.60
   9   9  -1  615.34   40.90
  -9  -9   1  665.73   37.90
  -9  -9   1  734.63   44.90
  -9  -9   1  627.84   35.00
  -9  -9   1  657.53   43.00
  -9  -9   1  682.93   49.80
  -9  -9   1  631.14   33.90
   8   9  -1   -2.80   11.50
   8   9  -1   10.60    7.10
  -8  -9   1   -5.80   11.00
  -8  -9   1  -18.80   10.70
  -8  -9   1    1.40    5.80
  -8  -9   1    2.60    5.40
  -8  -9   1   13.90   20.50
  -8  -9   1   -7.10    6.50
   7   9  -1   29.40   12.00
   7   9  -1   32.60    6.60
  -7  -9   1   16.10   15.40
  -7  -9   1   19.60    6.70
  -7  -9   1   33.60    5.50
  -7  -9   1   26.20   10.00
  -7  -9   1   30.20    5.40
   6   9  -1  113.49   19.00
   6   9  -1  127.19   11.60
  -6  -9   1  123.69   12.90
  -6  -9   1  133.99   17.80
  -6  -9   1  105.79   11.80
  -6  -9   1  134.99   17.60
  -6  -9   1  126.79   10.50
   5   9  -1   25.30    4.30
   5   9  -1   15.70    9.90
  -5  -9   1   33.10   12.50
  -5  -9   1   21.60    5.30
  -5  -9   1   10.40    7.70
  -5  -9   1   24.90    4.50
  -5  -9   1   17.30    6.90
   4   9  -1 1922.71   90.59
   4   9  -1 1805.52   93.69
  -4  -9   1 2003.00   92.49
  -4  -9   1 1755.62   91.69
  -4  -9   1 1831.72   90.29
  -4  -9   1 1871.81   90.59
  -4  -9   1 1972.30   94.59
   3   9  -1 1211.68   56.79
   3   9  -1 1139.69   59.79
  -3  -9   1 1151.58   56.69
  -3  -9   1 1143.49   61.99
  -3  -9   1 1100.39   56.59
  -3  -9   1 1216.58   58.09
   2   9  -1    6.90    7.70
   2   9  -1    4.40    3.60
  -2  -9   1   -3.90    5.50
  -2  -9   1    0.80    3.30
  -2  -9   1    7.60    9.00
   1   9  -1   69.59    9.10
   1   9  -1   58.99    8.10
   1   9  -1   55.79    6.90
  -1  -9   1   48.80    6.00
  -1  -9   1   68.89   10.00
  -1  -9   1   66.99    8.90
   0   9  -1  103.49    8.30
   0   9  -1  121.99   10.10
   0   9  -1  116.89   12.70
   0  -9   1  108.99   13.10
   0  -9   1  105.29   10.60
   0  -9   1  107.19    9.80
  -1   9  -1    9.90    4.20
  -1   9  -1    6.60    3.20
  -1   9  -1    7.60    5.70
   1  -9   1   14.70    6.50
   1  -9   1   12.00    4.40
   1  -9   1    9.50    3.90
  -2   9  -1  706.83   36.50
  -2   9  -1  727.23   35.70
   2  -9   1  739.53   36.40
   2  -9   1  706.73   35.40
   2  -9   1  698.93   37.60
   2  -9   1  746.33   36.90
  -3   9  -1   23.80    3.50
  -3   9  -1   23.10    4.50
  -3   9  -1   31.90    5.20
   3  -9   1   15.00    5.40
   3  -9   1   25.40    4.20
   3  -9   1   35.30    5.50
   3  -9   1   27.40    4.10
  -4   9  -1  168.48   10.40
  -4   9  -1  165.78   12.50
  -4   9  -1  170.18   12.00
   4  -9   1  165.98   14.00
   4  -9   1  178.58   11.70
   4  -9   1  170.28   12.00
  -5   9  -1    0.50    5.30
  -5   9  -1    2.80    3.30
  -5   9  -1   -2.50    3.50
  -5   9  -1   -0.90    3.80
   5  -9   1   -5.90    4.80
   5  -9   1    3.60    3.40
   5  -9   1    1.80    4.90
  -6   9  -1    5.40    4.60
  -6   9  -1   12.30    5.60
  -6   9  -1   11.80    4.60
  -6   9  -1   12.90    4.00
   6  -9   1    6.40    4.00
   6  -9   1    8.20    6.10
   6  -9   1    9.40    5.60
  -7   9  -1   60.89    6.60
  -7   9  -1   56.09    5.80
  -7   9  -1   67.19    8.50
  -7   9  -1   76.49    7.30
   7  -9   1   66.49    9.40
   7  -9   1   69.99    6.40
   7  -9   1   74.29    8.60
  -8   9  -1   -0.10    4.40
  -8   9  -1    2.90    7.10
  -8   9  -1    4.80    6.40
  -8   9  -1   -1.10    4.90
   8  -9   1   -0.70    6.40
   8  -9   1    6.60    4.60
   8  -9   1    0.90    7.20
  -9   9  -1   68.89   10.30
  -9   9  -1   97.19   10.90
  -9   9  -1   88.59    9.90
  -9   9  -1  120.89   12.50
   9  -9   1   70.59    9.60
   9  -9   1   83.89   11.30
   9  -9   1   90.19   11.30
 -10   9  -1   63.69   10.80
 -10   9  -1   57.49    9.70
 -10   9  -1   61.89    7.60
 -10   9  -1   54.69    7.80
  10  -9   1   47.90   11.20
  10  -9   1   57.59    7.80
 -11   9  -1   93.29   12.70
 -11   9  -1   97.49   10.40
 -11   9  -1  121.09   15.60
 -11   9  -1   92.99   15.70
  11  -9   1  113.79   11.90
  11  -9   1   73.09   14.20
 -12   9  -1   20.30    8.60
 -12   9  -1   27.40    8.30
 -12   9  -1   34.30   10.90
 -12   9  -1    5.20   11.60
  12  -9   1   -7.10   13.00
  12  -9   1   37.10    8.50
  12  -9   1   37.70    9.30
 -13   9  -1    8.00    9.30
 -13   9  -1   -6.10   11.40
 -13   9  -1    5.00   13.20
 -13   9  -1    7.20    9.30
  13  -9   1    7.10    9.40
  13  -9   1   12.70   14.10
  13  -9   1   19.80    9.70
 -14   9  -1   17.50   11.20
 -14   9  -1  -10.20   12.20
 -14   9  -1  -11.90    9.80
  14  -9   1   25.20   10.60
  14  -9   1   -1.80   15.50
  14  -9   1   -3.20    9.40
  14  -9   1   12.10    7.90
 -15   9  -1  -12.20   13.90
 -15   9  -1  -24.20   12.70
 -15   9  -1  -18.50   16.00
  15  -9   1    1.40    9.80
  15  -9   1    7.80   19.30
  15  -9   1    4.60   11.30
 -16   9  -1  -37.60   15.10
 -16   9  -1   -6.70   14.20
  16  -9   1    4.30   13.30
  16  -9   1   16.10   11.40
  13   8  -1   12.00   12.90
 -13  -8   1   15.30   15.30
 -13  -8   1    3.10   11.50
 -13  -8   1    5.00    9.10
  12   8  -1   -9.70   11.00
  12   8  -1   15.80   17.60
 -12  -8   1   18.60   23.70
 -12  -8   1   38.20   12.70
 -12  -8   1   -3.90    8.20
 -12  -8   1   -1.50    8.70
  11   8  -1  -21.40   20.10
  11   8  -1   12.60   13.70
 -11  -8   1  -15.70    7.60
 -11  -8   1   24.90   14.20
 -11  -8   1   10.30   10.20
 -11  -8   1   -4.70    8.70
 -11  -8   1   -2.40   16.00
  10   8  -1  168.38   20.00
  10   8  -1  203.08   25.90
 -10  -8   1  202.48   28.20
 -10  -8   1  169.08   17.00
 -10  -8   1  182.18   26.20
 -10  -8   1  212.48   22.00
 -10  -8   1  141.09   17.80
 -10  -8   1  171.18   15.30
   9   8  -1   12.90    8.00
   9   8  -1   24.40   12.20
  -9  -8   1   24.20   21.20
  -9  -8   1   22.10    8.20
  -9  -8   1   30.50   18.40
  -9  -8   1   18.00    6.60
  -9  -8   1   22.30    6.00
   8   8  -1   23.20    7.40
   8   8  -1   25.00   11.80
  -8  -8   1   22.20    5.50
  -8  -8   1   14.30    6.90
  -8  -8   1   21.40   10.90
  -8  -8   1   13.10    4.90
  -8  -8   1    7.20   17.40
   7   8  -1  -22.60   13.30
   7   8  -1    1.70    5.90
  -7  -8   1    5.10    4.40
  -7  -8   1   -6.00    9.00
  -7  -8   1    2.90    5.20
  -7  -8   1    4.20    4.90
  -7  -8   1  -27.00   14.60
  -7  -8   1    4.20    8.00
   6   8  -1   17.00    9.70
   6   8  -1   36.80    5.90
  -6  -8   1   37.00    4.80
  -6  -8   1   11.60    8.60
  -6  -8   1   20.40    7.40
  -6  -8   1   26.50    5.60
  -6  -8   1   28.10   12.50
   5   8  -1  295.87   15.70
   5   8  -1  242.38   21.30
  -5  -8   1  278.07   19.20
  -5  -8   1  239.08   15.00
  -5  -8   1  258.77   19.20
  -5  -8   1  258.17   16.50
  -5  -8   1  283.37   23.80
   4   8  -1 2109.79  105.59
   4   8  -1 2280.67  102.69
   4   8  -1 2129.09  102.89
  -4  -8   1 2124.89  102.89
  -4  -8   1 2128.19  110.59
  -4  -8   1 2063.49  103.99
  -4  -8   1 2081.79  102.59
  -4  -8   1 2215.68  105.69
   3   8  -1  566.44   33.00
   3   8  -1  600.94   29.80
  -3  -8   1  558.74   29.50
  -3  -8   1  641.74   33.90
  -3  -8   1  579.14   29.70
  -3  -8   1  611.34   31.10
   2   8  -1   10.00    7.10
   2   8  -1   15.30    3.50
  -2  -8   1   12.40    3.30
  -2  -8   1   15.30    7.80
  -2  -8   1    9.70    4.10
   1   8  -1  122.39    8.50
   1   8  -1  132.19   12.90
   1   8  -1  127.39    9.70
  -1  -8   1  109.19    9.90
  -1  -8   1  123.99    9.80
  -1  -8   1  125.39   13.30
   0   8  -1   77.49    7.10
   0   8  -1   99.09    8.70
   0   8  -1   89.59   11.40
   0  -8   1   90.39    9.30
   0  -8   1   85.89   11.20
   0  -8   1   86.09    8.40
  -1   8  -1  984.80   46.90
  -1   8  -1  913.31   45.70
  -1   8  -1  917.61   47.30
   1  -8   1  931.71   46.20
   1  -8   1 1004.70   47.10
   1  -8   1  898.51   47.30
   1  -8   1  917.61   45.30
  -2   8  -1 3967.30  185.78
  -2   8  -1 3824.42  185.78
  -2   8  -1 3850.71  185.38
  -2   8  -1 3993.60  186.38
  -2   8  -1 3843.92  186.18
   2  -8   1 3880.81  185.68
   2  -8   1 3757.92  186.68
   2  -8   1 3824.22  185.18
   2  -8   1 4029.00  185.88
  -3   8  -1  462.55   24.30
  -3   8  -1  455.55   23.30
  -3   8  -1  467.55   24.10
   3  -8   1  451.35   25.40
   3  -8   1  472.95   23.80
   3  -8   1  472.75   23.90
  -4   8  -1   86.19    6.60
  -4   8  -1   74.89   10.20
  -4   8  -1   80.29    6.90
  -4   8  -1   84.09    8.80
   4  -8   1   84.19    7.60
   4  -8   1   74.99    9.90
   4  -8   1   76.69    8.60
  -5   8  -1  260.57   15.00
  -5   8  -1  259.67   15.60
  -5   8  -1  252.27   14.10
  -5   8  -1  267.67   14.60
   5  -8   1  250.37   16.00
   5  -8   1  258.47   14.60
   5  -8   1  240.48   16.70
  -6   8  -1  210.98   13.30
  -6   8  -1  188.08   14.20
  -6   8  -1  208.88   12.40
  -6   8  -1  211.78   13.20
   6  -8   1  213.78   12.90
   6  -8   1  193.78   15.00
   6  -8   1  204.68   15.10
  -7   8  -1  235.98   15.20
  -7   8  -1  205.28   12.50
  -7   8  -1  191.48   13.80
  -7   8  -1  167.88   13.20
   7  -8   1  192.88   16.20
   7  -8   1  182.78   15.30
   7  -8   1  184.98   13.00
  -8   8  -1  566.04   29.40
  -8   8  -1  493.25   34.50
  -8   8  -1  612.04   31.00
  -8   8  -1  573.54   29.80
   8  -8   1  582.44   29.60
   8  -8   1  570.74   32.50
   8  -8   1  548.85   31.60
  -9   8  -1    0.40    6.40
  -9   8  -1    4.80    5.00
  -9   8  -1   16.50    7.80
  -9   8  -1   -1.50    5.20
   9  -8   1    7.80    5.00
   9  -8   1    0.60    8.20
   9  -8   1    4.80    6.40
 -10   8  -1   75.09   10.40
 -10   8  -1   87.59   10.70
 -10   8  -1  101.69   12.70
 -10   8  -1   84.89    9.20
  10  -8   1  109.59   14.80
  10  -8   1  101.19   12.50
  10  -8   1   81.89   12.00
 -11   8  -1    4.00    7.00
 -11   8  -1    6.50    6.50
 -11   8  -1    8.10    9.20
 -11   8  -1  -23.90   12.50
  11  -8   1    8.00    6.50
  11  -8   1  -23.60   10.90
 -12   8  -1   17.40   10.40
 -12   8  -1    2.60   11.30
 -12   8  -1   30.40    8.20
 -12   8  -1    7.50    7.80
  12  -8   1    4.10   13.10
  12  -8   1   28.20    8.10
  12  -8   1   14.60    8.00
 -13   8  -1   17.90    9.60
 -13   8  -1   12.20   12.00
 -13   8  -1    6.10   12.00
 -13   8  -1   -2.70    9.30
  13  -8   1   17.80    9.00
  13  -8   1   12.50   13.30
  13  -8   1    9.00    8.30
  13  -8   1    6.80    8.20
 -14   8  -1    2.00   10.20
 -14   8  -1    2.60   13.20
 -14   8  -1  -20.20   10.50
  14  -8   1    2.10   15.30
  14  -8   1   22.30    9.90
  14  -8   1  -13.70    8.50
  14  -8   1   -0.20    9.40
 -15   8  -1  -10.60   11.80
 -15   8  -1   19.70   14.20
 -15   8  -1  -34.60   20.90
  15  -8   1   24.00   11.30
  15  -8   1    6.90   10.00
  15  -8   1   33.10   19.10
  15  -8   1   18.80   12.00
 -16   8  -1    3.90   11.40
 -16   8  -1   -6.90   18.50
  16  -8   1   13.70   10.60
  16  -8   1  -11.90   12.30
  13   7  -1    8.60   17.20
  13   7  -1  -11.30   12.00
 -13  -7   1    8.70   13.90
 -13  -7   1   12.20   22.50
 -13  -7   1   19.60    9.30
 -13  -7   1    7.80    8.60
  12   7  -1    3.20   10.40
  12   7  -1   20.50   15.10
 -12  -7   1   15.50    8.00
 -12  -7   1    7.10    8.20
 -12  -7   1    9.40   11.70
 -12  -7   1    4.40   18.10
  11   7  -1  -10.10    9.70
  11   7  -1    0.40   12.80
 -11  -7   1   16.50   25.00
 -11  -7   1    8.90   15.20
 -11  -7   1  -14.60    8.10
 -11  -7   1  -18.30    6.90
 -11  -7   1   -5.60    9.30
  10   7  -1   -4.10   12.40
 -10  -7   1   -5.80    6.40
 -10  -7   1   -4.50   20.50
 -10  -7   1    2.00    6.30
 -10  -7   1   -5.60    8.20
 -10  -7   1  -32.50   13.30
   9   7  -1  104.39   14.70
   9   7  -1   95.69   10.90
  -9  -7   1  112.59   10.90
  -9  -7   1  100.59   19.30
  -9  -7   1   70.89    8.00
   8   7  -1    3.00    6.80
   8   7  -1  -13.00   13.80
  -8  -7   1   -4.20    5.50
  -8  -7   1  -26.70   15.00
  -8  -7   1   -2.20   10.10
  -8  -7   1    6.80    4.70
  -8  -7   1    7.60    4.50
   7   7  -1  208.48   20.90
   7   7  -1  253.27   17.20
  -7  -7   1  228.18   14.10
  -7  -7   1  217.88   15.90
  -7  -7   1  227.48   20.30
  -7  -7   1  232.08   14.50
  -7  -7   1  194.18   25.50
   6   7  -1    1.90    5.00
   6   7  -1   -1.30    8.00
  -6  -7   1    5.70    3.80
  -6  -7   1    0.00    3.60
  -6  -7   1   -5.90    7.30
  -6  -7   1   -7.00    4.20
  -6  -7   1    1.70   10.50
   5   7  -1    6.50    4.00
   5   7  -1    2.70    7.80
  -5  -7   1   -1.10   15.20
  -5  -7   1   -0.50    3.20
  -5  -7   1   -2.80    6.50
  -5  -7   1    5.00    3.80
   4   7  -1   47.50    6.00
   4   7  -1   49.40    9.30
   4   7  -1   69.79    6.50
  -4  -7   1   35.40    6.70
  -4  -7   1   58.09    6.10
  -4  -7   1   42.50    9.40
  -4  -7   1   44.60    6.20
  -4  -7   1   52.19    5.00
   3   7  -1   53.59    6.40
   3   7  -1   67.49    5.20
   3   7  -1   63.99    8.90
  -3  -7   1   52.79    6.00
  -3  -7   1   63.19    9.60
  -3  -7   1   59.79    5.80
  -3  -7   1   46.00    5.50
   2   7  -1  347.17   18.30
   2   7  -1  348.87   20.90
  -2  -7   1  353.66   21.40
  -2  -7   1  330.07   18.30
  -2  -7   1  345.87   18.90
   1   7  -1  886.71   41.60
   1   7  -1  813.62   42.80
  -1  -7   1  844.02   41.50
  -1  -7   1  787.42   41.70
  -1  -7   1  862.71   42.90
   0   7  -1   58.69    5.60
   0   7  -1   72.79    7.70
   0   7  -1   55.19    7.40
   0  -7   1   51.79    7.60
   0  -7   1   71.89    9.20
   0  -7   1   73.39    6.80
  -1   7  -1  349.87   18.80
  -1   7  -1  367.46   20.70
  -1   7  -1  363.96   19.50
  -1   7  -1  383.66   20.20
   1  -7   1  377.86   18.50
   1  -7   1  400.96   20.40
   1  -7   1  386.96   19.50
   1  -7   1  342.87   20.50
  -2   7  -1  730.33   36.70
  -2   7  -1  760.82   36.80
  -2   7  -1  738.13   36.30
  -2   7  -1  788.82   37.70
  -2   7  -1  723.63   37.20
   2  -7   1  742.83   36.30
   2  -7   1  708.23   37.70
   2  -7   1  742.43   36.80
   2  -7   1  756.32   36.70
  -3   7  -1   64.29    5.90
  -3   7  -1   73.79    6.90
  -3   7  -1   75.99    7.60
  -3   7  -1   77.79    5.70
   3  -7   1   68.89    6.80
   3  -7   1   74.29    6.70
   3  -7   1   66.39    8.50
  -4   7  -1  319.37   18.00
  -4   7  -1  329.27   17.50
  -4   7  -1  323.57   16.90
  -4   7  -1  336.07   17.20
   4  -7   1  304.67   18.90
   4  -7   1  345.87   18.20
   4  -7   1  329.07   17.30
  -5   7  -1  260.77   14.60
  -5   7  -1  263.17   14.00
  -5   7  -1  265.17   15.40
  -5   7  -1  251.37   14.50
   5  -7   1  249.68   14.30
   5  -7   1  259.07   16.00
   5  -7   1  246.38   15.70
  -6   7  -1   -1.40    3.70
  -6   7  -1    2.80    4.90
  -6   7  -1    1.10    3.20
  -6   7  -1    3.00    3.00
   6  -7   1    0.30    4.30
   6  -7   1    1.80    5.20
   6  -7   1    2.90    3.00
  -7   7  -1  382.76   20.80
  -7   7  -1  389.06   20.60
  -7   7  -1  388.46   22.00
  -7   7  -1  423.26   22.30
   7  -7   1  361.36   22.50
   7  -7   1  379.56   23.50
   7  -7   1  394.76   20.80
  -8   7  -1  387.46   22.70
  -8   7  -1  455.95   23.10
  -8   7  -1  444.36   24.80
  -8   7  -1  406.26   24.00
   8  -7   1  459.45   23.20
   8  -7   1  393.96   26.10
   8  -7   1  408.56   24.60
  -9   7  -1   -2.40    5.00
  -9   7  -1  -10.70    4.80
  -9   7  -1   -9.70    6.90
  -9   7  -1   -8.70    7.10
   9  -7   1   -6.50    8.10
   9  -7   1    0.40    5.80
   9  -7   1   -3.20    4.60
 -10   7  -1    5.00    8.60
 -10   7  -1   -2.30    6.10
 -10   7  -1  -13.00    6.00
 -10   7  -1   -7.60    7.60
  10  -7   1    8.20    9.20
  10  -7   1    7.20    6.00
 -11   7  -1   -5.70    7.00
 -11   7  -1  -10.90    9.60
 -11   7  -1   -0.40    6.80
 -11   7  -1    9.00    9.10
  11  -7   1   -1.70    6.10
  11  -7   1    0.40    6.80
  11  -7   1    1.90    9.80
 -12   7  -1   29.20    9.50
 -12   7  -1   24.30    8.80
 -12   7  -1   70.79   13.10
 -12   7  -1   37.00   10.50
  12  -7   1   30.10   13.20
 -13   7  -1   27.10   10.60
 -13   7  -1    5.30    9.80
 -13   7  -1   14.70   13.80
 -13   7  -1   17.40   10.70
  13  -7   1   27.00    8.60
  13  -7   1   -7.30   13.70
  13  -7   1   21.10    8.40
  13  -7   1   15.90    7.10
 -14   7  -1   31.30   12.30
 -14   7  -1   13.10   11.80
 -14   7  -1   38.10   12.30
  14  -7   1   37.90    9.40
  14  -7   1   17.50   15.30
  14  -7   1   32.40    8.90
  14  -7   1   59.79   10.50
 -15   7  -1   -2.30   15.70
 -15   7  -1   11.40   13.50
 -15   7  -1    4.10   13.10
  15  -7   1   35.10   10.10
  15  -7   1   33.30   10.50
  15  -7   1   11.70   10.90
  15  -7   1   19.60    9.20
  15  -7   1   35.40   17.70
 -16   7  -1   -6.00   12.30
 -16   7  -1  -14.70   14.70
 -16   7  -1  -25.70   18.10
  16  -7   1   -3.00    9.80
  16  -7   1   -1.30   13.10
  14   6  -1  -15.20   16.20
  14   6  -1  -25.50   12.80
 -14  -6   1   -5.40   14.60
 -14  -6   1    5.80   13.00
 -14  -6   1    3.60    9.40
  13   6  -1   16.20   16.50
  13   6  -1    1.10   11.40
 -13  -6   1   10.40    8.90
 -13  -6   1    4.10   12.50
 -13  -6   1   19.90    8.40
 -13  -6   1   34.90   20.70
  12   6  -1   14.30   10.80
  12   6  -1   26.20   15.20
 -12  -6   1   13.20    9.30
 -12  -6   1   27.40   18.10
 -12  -6   1   12.70   11.20
 -12  -6   1    1.60    7.70
  11   6  -1   97.19   16.50
  11   6  -1   68.29   12.20
 -11  -6   1   88.99   10.90
 -11  -6   1   72.79   17.00
 -11  -6   1   86.09    9.10
 -11  -6   1   81.09   11.10
 -11  -6   1   99.39   24.50
  10   6  -1   38.00   12.50
  10   6  -1   46.20   10.40
 -10  -6   1   47.00   10.70
 -10  -6   1   56.49    7.40
 -10  -6   1   37.10    7.00
 -10  -6   1   27.60   13.60
 -10  -6   1   50.19   19.60
   9   6  -1   48.70    9.10
   9   6  -1   50.49   12.90
  -9  -6   1   52.59    6.50
  -9  -6   1   36.60    6.20
  -9  -6   1   69.59   15.80
  -9  -6   1   31.10    7.60
  -9  -6   1   51.29   16.80
   8   6  -1   -9.90    8.70
   8   6  -1  -10.40    6.30
  -8  -6   1    8.70   14.90
  -8  -6   1  -10.10    4.20
  -8  -6   1   -0.70    5.00
  -8  -6   1    0.40    9.30
  -8  -6   1    0.30    5.20
   7   6  -1    0.70    5.90
   7   6  -1   -2.70    8.90
  -7  -6   1   -1.50    4.30
  -7  -6   1   -8.50    7.60
  -7  -6   1   -1.00    3.40
  -7  -6   1    5.70    3.70
  -7  -6   1    5.30   11.30
   6   6  -1   68.49    9.40
   6   6  -1   75.99   10.60
  -6  -6   1   78.49    9.10
  -6  -6   1   76.09    7.70
  -6  -6   1   68.79    8.90
  -6  -6   1   49.50   19.70
  -6  -6   1   76.39    7.50
   5   6  -1   14.60    4.70
   5   6  -1   15.30    7.00
  -5  -6   1   18.00    3.60
  -5  -6   1    6.10    6.20
  -5  -6   1   13.40    9.20
  -5  -6   1   21.40    3.40
   4   6  -1  142.89   14.50
   4   6  -1  172.58   10.80
   4   6  -1  172.88    9.80
  -4  -6   1  167.28    9.00
  -4  -6   1  170.88    9.80
  -4  -6   1  137.99   12.90
  -4  -6   1  159.78   15.60
   3   6  -1  131.89   12.30
   3   6  -1  148.29    8.10
   3   6  -1  109.49    8.60
  -3  -6   1  126.29    8.10
  -3  -6   1  148.19   13.30
  -3  -6   1  116.89    7.90
  -3  -6   1  139.29   10.10
  -3  -6   1  120.99   10.70
   2   6  -1 1189.08   59.49
   2   6  -1 1213.18   60.79
  -2  -6   1 1330.17   61.09
  -2  -6   1 1146.19   59.39
  -2  -6   1 1267.67   59.79
   1   6  -1 1174.18   58.99
   1   6  -1 1201.98   58.09
   1   6  -1 1206.58   57.69
  -1  -6   1 1189.58   57.99
  -1  -6   1 1282.07   59.09
  -1  -6   1 1124.69   58.19
   0   6  -1   55.89    4.80
   0   6  -1   60.79    6.40
   0   6  -1   65.99    6.60
   0  -6   1   56.79    5.70
   0  -6   1   63.89    7.80
   0  -6   1   48.60    6.40
  -1   6  -1  243.68   13.10
  -1   6  -1  256.67   13.90
  -1   6  -1  235.08   14.20
  -1   6  -1  239.58   12.50
   1  -6   1  238.38   13.00
   1  -6   1  243.18   12.30
   1  -6   1  235.68   14.20
   1  -6   1  234.68   13.70
  -2   6  -1  419.16   20.80
  -2   6  -1  430.66   21.70
  -2   6  -1  427.66   21.90
  -2   6  -1  418.76   21.00
  -2   6  -1  414.16   21.50
  -2   6  -1  451.85   22.50
   2  -6   1  413.26   22.50
   2  -6   1  421.86   21.40
   2  -6   1  421.86   21.50
   2  -6   1  428.56   21.20
  -3   6  -1  191.18   10.80
  -3   6  -1  194.58   11.30
  -3   6  -1  239.38   12.90
  -3   6  -1  192.78   11.60
  -3   6  -1  194.88   10.70
   3  -6   1  210.18   11.60
   3  -6   1  196.78   11.10
   3  -6   1  183.38   12.60
  -4   6  -1 4466.15  209.78
  -4   6  -1 4556.44  210.18
  -4   6  -1 4211.58  209.88
  -4   6  -1 4437.96  209.98
   4  -6   1 4253.67  210.78
   4  -6   1 4413.16  209.88
   4  -6   1 4493.85  210.48
  -5   6  -1 2198.58  104.19
  -5   6  -1 2235.88  104.19
  -5   6  -1 2147.99  103.79
   5  -6   1 2185.68  103.79
   5  -6   1 2100.59  104.69
   5  -6   1 2121.19  104.79
  -6   6  -1   13.80    4.70
  -6   6  -1   11.70    3.20
  -6   6  -1    7.50    4.20
  -6   6  -1    9.10    2.70
   6  -6   1    3.20    4.00
   6  -6   1   10.30    5.00
   6  -6   1   10.20    3.10
  -7   6  -1   26.90    4.20
  -7   6  -1   27.40    5.40
  -7   6  -1   33.40    7.70
  -7   6  -1   26.80    5.40
   7  -6   1   21.70    5.10
   7  -6   1   16.60    6.30
   7  -6   1   28.90    4.00
  -8   6  -1   20.90    6.10
  -8   6  -1   21.20    4.30
  -8   6  -1   23.80    5.10
  -8   6  -1   11.60    6.50
   8  -6   1   12.30    7.50
   8  -6   1   22.40    5.70
   8  -6   1   25.70    4.50
  -9   6  -1  240.38   18.70
  -9   6  -1  241.08   16.60
  -9   6  -1  199.88   15.40
  -9   6  -1  246.28   15.40
   9  -6   1  186.58   15.10
   9  -6   1  182.28   19.00
   9  -6   1  216.18   16.30
 -10   6  -1 1408.16   65.69
 -10   6  -1 1236.68   63.19
 -10   6  -1 1222.18   63.29
 -10   6  -1 1254.47   63.39
  10  -6   1 1302.57   63.09
  10  -6   1 1238.58   65.89
  10  -6   1 1219.18   63.59
 -11   6  -1  366.16   23.60
 -11   6  -1  330.37   23.40
 -11   6  -1  371.06   27.30
 -11   6  -1  328.87   23.20
  11  -6   1  348.07   22.80
  11  -6   1  394.26   23.10
 -12   6  -1   -4.10    9.10
 -12   6  -1   -1.80    8.70
 -12   6  -1   26.20   12.10
 -12   6  -1  -11.90    8.20
  12  -6   1    3.50    6.30
  12  -6   1   -0.30    6.30
  12  -6   1   -2.00   11.80
 -13   6  -1   -8.00    9.80
 -13   6  -1   -7.50    9.60
 -13   6  -1   10.00   14.50
 -13   6  -1   -6.90    9.20
  13  -6   1    6.20    8.20
  13  -6   1   12.40   15.50
  13  -6   1   -0.50    6.40
  13  -6   1   -4.80   13.00
 -14   6  -1  -17.50   10.80
 -14   6  -1   -9.70   11.70
 -14   6  -1   -2.20   11.60
  14  -6   1   -0.70    7.60
  14  -6   1   -4.10   14.00
  14  -6   1    0.50    7.80
  14  -6   1   14.40    8.90
 -15   6  -1    1.50   12.20
 -15   6  -1  -10.40   12.90
 -15   6  -1  -37.70   15.80
  15  -6   1   -7.70    9.30
  15  -6   1   39.30   18.30
  15  -6   1   -0.40    8.30
  15  -6   1    3.20    8.90
  15  -6   1   -1.90    9.80
 -16   6  -1    0.40   15.40
 -16   6  -1   52.29   14.40
 -16   6  -1   42.30   15.00
  16  -6   1   77.49   14.40
  16  -6   1   46.20   11.20
  16  -6   1   53.89   10.40
  14   5  -1   43.20   17.60
  14   5  -1   32.00   14.10
 -14  -5   1   27.00   10.80
 -14  -5   1   41.00    9.80
 -14  -5   1   21.10   14.30
  13   5  -1  -16.10   14.50
  13   5  -1   -9.50   11.10
 -13  -5   1   19.90   20.10
 -13  -5   1  -11.80   11.10
 -13  -5   1   -7.80    7.60
 -13  -5   1   -4.00    8.20
  12   5  -1   -7.30   12.10
  12   5  -1    1.00   10.60
 -12  -5   1    5.10   21.80
 -12  -5   1    8.10   17.70
 -12  -5   1   -9.40    7.00
 -12  -5   1    8.50   10.00
 -12  -5   1   -1.10    8.00
  11   5  -1  265.17   23.20
  11   5  -1  272.07   26.30
 -11  -5   1  281.87   20.00
 -11  -5   1  271.47   17.80
 -11  -5   1  262.67   25.70
 -11  -5   1  285.67   30.20
 -11  -5   1  295.47   36.70
  10   5  -1   61.49   11.80
  10   5  -1   50.59    9.40
 -10  -5   1   34.60    6.70
 -10  -5   1   70.89   18.90
 -10  -5   1   48.20   13.40
 -10  -5   1   28.50    8.20
 -10  -5   1   50.89    7.00
   9   5  -1   -2.40    9.10
   9   5  -1  -12.20    7.30
  -9  -5   1   -5.00   10.50
  -9  -5   1  -11.50    6.30
  -9  -5   1   -5.00   14.20
  -9  -5   1   -0.30    5.00
  -9  -5   1   -2.10    5.20
   8   5  -1   16.70    8.70
   8   5  -1    0.60    6.60
  -8  -5   1    8.00    5.20
  -8  -5   1    4.50   11.70
  -8  -5   1    7.40    4.20
  -8  -5   1    7.00    3.90
  -8  -5   1   -3.30    8.50
   7   5  -1   93.69    9.70
   7   5  -1   97.39   11.30
  -7  -5   1   86.49    9.90
  -7  -5   1   82.99    8.80
  -7  -5   1   86.09   10.20
  -7  -5   1   71.79   14.70
  -7  -5   1   86.99    8.10
   6   5  -1    2.80    5.10
   6   5  -1    6.60    7.30
  -6  -5   1    7.30    3.20
  -6  -5   1    1.60    3.30
  -6  -5   1    0.70    3.20
  -6  -5   1   -0.80    7.90
  -6  -5   1   -5.00    6.20
   5   5  -1  136.39   14.40
   5   5  -1  166.88   12.50
  -5  -5   1  181.48   10.00
  -5  -5   1  170.08   10.60
  -5  -5   1  167.88   16.10
  -5  -5   1  135.29   13.40
   4   5  -1   27.00    4.40
   4   5  -1   24.90    2.90
   4   5  -1   27.70    6.20
  -4  -5   1   29.50    6.90
  -4  -5   1   27.70    3.40
  -4  -5   1   28.10    3.50
  -4  -5   1   17.80    5.20
   3   5  -1   90.09    6.90
   3   5  -1  120.99    7.40
   3   5  -1   85.89   10.40
  -3  -5   1   94.09    6.20
  -3  -5   1   87.09    8.80
  -3  -5   1  111.59   11.10
  -3  -5   1   95.09    6.40
   2   5  -1   73.99    6.40
   2   5  -1   76.89    9.10
  -2  -5   1   81.59    6.00
  -2  -5   1   98.69    6.80
  -2  -5   1   82.99    7.40
  -2  -5   1   95.09    9.30
   1   5  -1  119.49    6.90
   1   5  -1  114.99    9.40
   1   5  -1  114.29    7.70
  -1  -5   1  119.29    9.30
  -1  -5   1  122.59    7.50
  -1  -5   1  109.39    8.10
   0   5  -1  528.45   26.20
   0   5  -1  510.55   25.90
   0   5  -1  549.95   25.50
   0   5  -1  516.65   26.60
   0  -5   1  542.95   26.50
   0  -5   1  515.05   25.90
   0  -5   1  493.95   26.30
  -1   5  -1   48.40    4.60
  -1   5  -1   46.10    6.30
  -1   5  -1   52.39    3.70
  -1   5  -1   50.49    5.70
  -1   5  -1   50.79    4.80
   1  -5   1   46.80    3.80
   1  -5   1   43.80    6.00
   1  -5   1   57.29    4.70
   1  -5   1   48.20    4.60
  -2   5  -1  331.37   16.70
  -2   5  -1  355.16   17.30
  -2   5  -1  352.26   18.10
  -2   5  -1  349.07   16.80
  -2   5  -1  329.17   17.10
   2  -5   1  332.27   17.10
   2  -5   1  321.87   18.00
   2  -5   1  331.47   17.10
  -3   5  -1  108.99    7.00
  -3   5  -1  107.79    7.10
  -3   5  -1  108.89    7.50
  -3   5  -1  118.39    6.60
  -3   5  -1  125.29    8.60
   3  -5   1  111.49    8.30
   3  -5   1  105.89    7.90
   3  -5   1  111.59    6.90
  -4   5  -1 2105.69  102.49
  -4   5  -1 2062.49  103.99
  -4   5  -1 2185.78  102.89
  -4   5  -1 2227.28  102.49
   4  -5   1 2125.09  102.49
   4  -5   1 2136.99  103.39
   4  -5   1 2156.28  103.29
  -5   5  -1  281.47   14.20
  -5   5  -1  263.97   14.80
  -5   5  -1  210.08   15.30
  -5   5  -1  277.57   14.00
   5  -5   1  285.27   14.20
   5  -5   1  258.67   15.50
  -6   5  -1  241.08   13.30
  -6   5  -1  242.38   14.80
  -6   5  -1  231.18   13.10
  -6   5  -1  213.68   14.00
   6  -5   1  254.67   13.30
   6  -5   1  211.48   15.60
   6  -5   1  224.78   14.50
  -7   5  -1  126.89   12.10
  -7   5  -1  126.49    9.50
  -7   5  -1  104.09   10.70
  -7   5  -1  125.79    9.50
   7  -5   1   88.09   12.70
   7  -5   1  136.89    9.50
   7  -5   1  116.19   10.70
  -8   5  -1   44.10    7.60
  -8   5  -1   53.09    6.80
  -8   5  -1   46.00    5.80
  -8   5  -1   58.29    6.00
   8  -5   1   47.20    8.80
   8  -5   1   74.99    8.80
   8  -5   1   58.99    6.30
  -9   5  -1  751.22   38.30
  -9   5  -1  753.02   38.50
  -9   5  -1  736.53   38.60
  -9   5  -1  791.62   40.70
   9  -5   1  747.53   38.20
   9  -5   1  692.33   40.90
   9  -5   1  742.93   38.70
 -10   5  -1 2319.07  107.89
 -10   5  -1 2198.18  105.69
 -10   5  -1 2093.39  105.49
 -10   5  -1 2019.20  105.79
  10  -5   1 1995.80  107.59
  10  -5   1 2221.18  105.79
  10  -5   1 2344.27  105.59
 -11   5  -1  269.37   21.00
 -11   5  -1  272.17   25.70
 -11   5  -1  227.58   20.40
 -11   5  -1  228.68   19.70
  11  -5   1  301.07   20.00
  11  -5   1  279.27   19.00
  11  -5   1  309.67   18.50
 -12   5  -1   18.50    9.20
 -12   5  -1   55.69   14.70
 -12   5  -1   22.40    9.50
 -12   5  -1    0.00    9.50
  12  -5   1   40.50    7.40
  12  -5   1   42.10    7.10
  12  -5   1   26.90   12.10
 -13   5  -1   32.80   15.40
 -13   5  -1   27.20   10.80
 -13   5  -1   19.10   11.00
 -13   5  -1   15.00   10.10
  13  -5   1   31.80   14.10
  13  -5   1   49.90    7.90
  13  -5   1   50.89    8.90
  13  -5   1   33.80    7.80
 -14   5  -1   21.70   10.60
 -14   5  -1    2.20   11.00
 -14   5  -1    9.50   11.70
  14  -5   1   24.30    7.70
  14  -5   1   11.70   14.90
  14  -5   1   17.40    9.40
  14  -5   1   18.40    9.50
  14  -5   1   23.30    8.80
 -15   5  -1  176.18   21.40
 -15   5  -1  209.98   24.40
  15  -5   1  196.58   19.50
  15  -5   1  201.68   21.10
  15  -5   1  132.99   22.10
  15  -5   1  199.78   22.50
  15  -5   1  179.58   20.40
 -16   5  -1  472.25   32.10
 -16   5  -1  415.26   40.50
 -16   5  -1  491.45   35.20
  16  -5   1  492.15   31.90
  16  -5   1  486.65   31.50
  15   4  -1   83.59   20.70
  15   4  -1   46.20   15.90
 -15  -4   1   50.59   17.00
 -15  -4   1   67.19   11.40
  14   4  -1  439.66   36.00
  14   4  -1  400.76   32.90
 -14  -4   1  393.36   34.80
 -14  -4   1  338.97   46.30
 -14  -4   1  450.05   28.40
 -14  -4   1  404.06   26.00
  13   4  -1   76.49   15.60
  13   4  -1   63.79   13.90
 -13  -4   1  113.59   25.50
 -13  -4   1   56.39   12.30
 -13  -4   1   47.90   10.30
 -13  -4   1   67.09    9.50
 -13  -4   1   72.59   18.30
  12   4  -1  -19.40    9.00
  12   4  -1   -0.40   11.50
 -12  -4   1   -9.60    6.60
 -12  -4   1    0.20   20.70
 -12  -4   1   -4.40    8.00
 -12  -4   1  -17.40   10.50
 -12  -4   1  -30.40   26.90
  11   4  -1    4.90    9.30
  11   4  -1    8.00   11.20
 -11  -4   1   -6.60    8.00
 -11  -4   1    2.50   13.40
 -11  -4   1    0.50    6.40
 -11  -4   1   -4.50    6.00
  10   4  -1   -1.90    8.00
  10   4  -1   -0.40    9.30
 -10  -4   1    5.10   13.90
 -10  -4   1   -0.10    6.20
 -10  -4   1   13.20   10.70
 -10  -4   1   -5.90    6.60
 -10  -4   1    5.60    5.30
   9   4  -1  315.67   24.00
   9   4  -1  352.86   24.40
  -9  -4   1  349.17   21.90
  -9  -4   1  359.76   28.30
  -9  -4   1  335.57   20.70
  -9  -4   1  352.86   19.50
  -9  -4   1  335.57   25.90
   8   4  -1  912.61   48.90
   8   4  -1  890.51   48.50
  -8  -4   1  930.21   47.20
  -8  -4   1  902.11   46.60
  -8  -4   1  949.51   46.00
  -8  -4   1  974.30   51.29
  -8  -4   1  982.80   49.40
   7   4  -1   57.09    9.10
   7   4  -1   54.49    8.00
  -7  -4   1   60.19    7.40
  -7  -4   1   44.90    5.60
  -7  -4   1   68.19    7.10
  -7  -4   1   58.59   10.00
  -7  -4   1   58.19    8.30
   6   4  -1   -7.00    5.10
   6   4  -1    3.70    6.30
  -6  -4   1   -5.80    3.00
  -6  -4   1    0.20    2.90
  -6  -4   1    1.00    5.80
  -6  -4   1   -5.50    7.00
  -6  -4   1    3.10    3.00
   5   4  -1   14.60    6.10
   5   4  -1   16.00    4.90
  -5  -4   1   12.50    5.10
  -5  -4   1   16.70    6.70
  -5  -4   1   15.60    3.00
  -5  -4   1   21.20    2.90
   4   4  -1   29.40    4.70
   4   4  -1   27.50    5.60
   4   4  -1   34.10    4.00
  -4  -4   1   31.80    4.90
  -4  -4   1   29.70    3.20
  -4  -4   1   29.60    6.40
  -4  -4   1   35.30    3.30
   3   4  -1   12.50    4.50
   3   4  -1   25.60    3.60
   3   4  -1   22.80    2.40
  -3  -4   1   20.50    5.10
  -3  -4   1   18.90    3.70
  -3  -4   1   23.10    2.50
  -3  -4   1   22.70    2.90
   2   4  -1  130.69   10.20
   2   4  -1  154.78    8.30
   2   4  -1  145.79    8.10
  -2  -4   1  147.29    8.70
  -2  -4   1  145.09    8.00
  -2  -4   1  145.59    8.10
  -2  -4   1  145.49   10.40
   1   4  -1  193.28   11.70
   1   4  -1  212.58   10.40
   1   4  -1  191.88   10.70
  -1  -4   1  193.88   10.50
  -1  -4   1  201.78   11.70
  -1  -4   1  184.08   10.70
   0   4  -1   22.00    3.60
   0   4  -1   17.50    2.10
   0   4  -1   22.30    2.50
   0   4  -1   19.10    2.70
   0  -4   1   23.90    2.90
   0  -4   1   17.80    2.20
   0  -4   1   17.20    3.10
  -1   4  -1  104.69    5.70
  -1   4  -1  109.39    7.20
  -1   4  -1  115.79    6.40
  -1   4  -1  109.79    5.80
  -1   4  -1  104.09    7.10
  -1   4  -1  107.79    6.30
   1  -4   1  104.49    6.20
   1  -4   1  100.79    6.50
   1  -4   1  108.49    6.00
   1  -4   1   97.99    7.70
  -2   4  -1  346.67   18.00
  -2   4  -1  392.86   19.00
  -2   4  -1  356.36   17.90
  -2   4  -1  371.86   18.10
   2  -4   1  350.26   18.80
   2  -4   1  364.26   18.30
   2  -4   1  355.06   17.90
  -3   4  -1   22.40    2.80
  -3   4  -1   19.00    2.90
  -3   4  -1   17.70    2.30
  -3   4  -1   20.80    3.10
  -3   4  -1   19.30    2.00
   3  -4   1   18.00    3.00
   3  -4   1   17.80    2.20
   3  -4   1   25.00    3.40
  -4   4  -1   11.20    3.00
  -4   4  -1   14.70    2.90
  -4   4  -1   10.00    2.10
  -4   4  -1   11.20    2.10
   4  -4   1   10.80    2.00
   4  -4   1    6.70    3.40
   4  -4   1   21.90    3.20
  -5   4  -1  404.96   19.20
  -5   4  -1  362.76   19.20
  -5   4  -1  340.57   20.20
  -5   4  -1  401.36   20.40
   5  -4   1  375.96   19.20
   5  -4   1  373.46   20.90
   5  -4   1  378.96   20.10
  -6   4  -1    6.00    3.20
  -6   4  -1    5.50    2.90
  -6   4  -1   10.90    5.00
  -6   4  -1    5.30    4.00
   6  -4   1   -3.60    5.30
   6  -4   1   10.40    2.80
   6  -4   1    4.20    3.50
  -7   4  -1   95.59    8.90
  -7   4  -1   95.89    9.20
  -7   4  -1   82.09   11.30
  -7   4  -1   95.19    9.50
   7  -4   1   88.89    9.30
   7  -4   1   70.19    9.30
   7  -4   1  113.39    8.80
  -8   4  -1   16.60    5.10
  -8   4  -1   15.20    6.70
  -8   4  -1   14.30    4.40
  -8   4  -1   18.20    5.60
   8  -4   1   18.40    4.90
   8  -4   1   18.30    4.30
   8  -4   1   12.80    6.90
   8  -4   1   18.20    4.50
  -9   4  -1   51.89    7.00
  -9   4  -1   73.19    9.90
  -9   4  -1   56.69    7.30
  -9   4  -1   71.19    7.80
   9  -4   1   87.19   11.30
   9  -4   1   89.09   10.50
   9  -4   1   71.89    7.40
   9  -4   1   59.39    9.60
 -10   4  -1  218.48   16.50
 -10   4  -1  188.48   21.60
 -10   4  -1  234.28   18.10
 -10   4  -1  188.18   17.50
  10  -4   1  164.48   20.90
  10  -4   1  213.68   16.00
  10  -4   1  252.57   16.70
  10  -4   1  263.87   16.00
 -11   4  -1    4.60    8.10
 -11   4  -1   -9.90    7.30
 -11   4  -1   -2.80   10.60
 -11   4  -1   -6.20    8.40
 -11   4  -1   -6.60    7.30
  11  -4   1    1.00    5.00
  11  -4   1    0.90    6.80
  11  -4   1   -3.30    5.90
  11  -4   1    4.40    5.30
 -12   4  -1   -9.80    8.40
 -12   4  -1   -7.60    8.20
 -12   4  -1   10.70   10.60
 -12   4  -1   -7.90    9.20
 -12   4  -1    9.80   12.50
  12  -4   1   -0.20    5.70
  12  -4   1   12.10    8.10
  12  -4   1    9.20   11.40
  12  -4   1   -0.90    6.20
  12  -4   1    4.00    7.90
 -13   4  -1   11.80   12.60
 -13   4  -1   11.20   10.50
 -13   4  -1    0.10    9.30
 -13   4  -1   12.10   10.00
 -13   4  -1   10.50   16.00
  13  -4   1    1.50   13.40
  13  -4   1   10.60    6.50
  13  -4   1   11.50    8.60
  13  -4   1    8.30    6.80
  13  -4   1   21.30    7.50
 -14   4  -1  -11.40   11.70
 -14   4  -1    7.60   10.10
 -14   4  -1  -14.00    9.70
 -14   4  -1    8.60   13.90
  14  -4   1   -1.80    6.90
  14  -4   1   -4.00    6.50
  14  -4   1   -4.10   13.90
  14  -4   1    1.80    7.90
  14  -4   1    6.20    9.30
 -15   4  -1  135.39   17.60
 -15   4  -1  134.99   14.40
 -15   4  -1  122.69   15.90
  15  -4   1  168.18   22.20
  15  -4   1  189.68   19.40
  15  -4   1  147.89   15.70
  15  -4   1  164.28   21.90
 -16   4  -1  201.08   22.30
 -16   4  -1  159.98   20.70
 -16   4  -1  212.78   26.00
  16  -4   1  183.58   18.10
  15   3  -1   95.99   18.90
  15   3  -1   94.99   15.90
 -15  -3   1   65.59   11.20
 -15  -3   1   64.09   15.90
 -15  -3   1   70.19   13.20
  14   3  -1  229.78   29.00
  14   3  -1  189.88   26.90
 -14  -3   1  204.28   28.10
 -14  -3   1  159.08   31.20
 -14  -3   1  260.27   21.40
 -14  -3   1  166.88   27.70
 -14  -3   1  198.88   18.80
  13   3  -1   -8.70   12.30
  13   3  -1    0.40    5.00
  13   3  -1    3.70   11.20
 -13  -3   1   -1.00    7.40
 -13  -3   1   19.40   22.60
 -13  -3   1   42.00   19.30
 -13  -3   1    2.90    7.60
  12   3  -1   15.40   12.00
  12   3  -1   20.90    7.30
  12   3  -1   11.30   11.00
 -12  -3   1   11.30   21.40
 -12  -3   1   10.80    7.30
 -12  -3   1   -0.50   16.40
 -12  -3   1    0.80    7.00
 -12  -3   1    1.20    9.10
  11   3  -1  125.89   13.80
  11   3  -1  132.79   10.80
  11   3  -1  117.49   14.50
 -11  -3   1  105.29   18.10
 -11  -3   1  108.49   11.00
 -11  -3   1  113.79   12.10
 -11  -3   1  119.49   16.60
 -11  -3   1  118.69   17.30
  10   3  -1    2.70    4.50
  10   3  -1    5.50    8.80
  10   3  -1   -1.00    8.20
 -10  -3   1   -9.20    6.50
 -10  -3   1   -4.30    9.20
 -10  -3   1   -1.60    5.00
 -10  -3   1   -1.80    5.30
 -10  -3   1    7.90   12.80
   9   3  -1 1445.26   71.69
   9   3  -1 1419.46   74.59
   9   3  -1 1465.75   74.49
  -9  -3   1 1589.94   76.19
  -9  -3   1 1460.95   73.29
  -9  -3   1 1503.85   72.09
  -9  -3   1 1405.56   72.79
  -9  -3   1 1593.44   75.39
   8   3  -1 1890.31   93.49
   8   3  -1 1999.50   96.09
   8   3  -1 1906.21   95.99
   8   3  -1 1886.81   93.59
  -8  -3   1 2084.09   93.99
  -8  -3   1 2073.49   96.99
  -8  -3   1 1868.71   94.79
  -8  -3   1 1913.01   94.59
   7   3  -1  100.39    6.70
   7   3  -1  117.09   12.80
   7   3  -1   63.89    8.80
  -7  -3   1   75.99   10.30
  -7  -3   1   79.49    9.50
  -7  -3   1  111.29   12.70
  -7  -3   1  111.39    8.10
   6   3  -1  117.29   12.90
   6   3  -1  141.99   13.10
  -6  -3   1  147.69    9.70
  -6  -3   1  144.59   10.20
  -6  -3   1  158.88   13.90
  -6  -3   1  160.88    8.30
  -6  -3   1  156.38   13.00
  -6  -3   1  156.58   11.20
   5   3  -1  221.38   11.20
   5   3  -1  178.98   14.10
   5   3  -1  197.88   14.20
  -5  -3   1  212.08   13.80
  -5  -3   1  210.48   14.70
  -5  -3   1  211.38   10.80
  -5  -3   1  209.88   11.90
  -5  -3   1  222.08   11.80
  -5  -3   1  227.18   11.60
   4   3  -1   21.30    4.50
   4   3  -1   26.30    3.20
   4   3  -1   15.40    4.40
  -4  -3   1   31.30    2.80
  -4  -3   1   20.10    5.00
  -4  -3   1   24.60    2.60
  -4  -3   1   16.90    4.10
  -4  -3   1   30.80    3.00
  -4  -3   1   18.80    2.50
   3   3  -1 4645.44  238.58
   3   3  -1 4774.02  238.08
   3   3  -1 4986.60  239.08
  -3  -3   1 5294.87  239.18
  -3  -3   1 5178.48  238.58
  -3  -3   1 5171.68  238.08
   2   3  -1 2713.53  135.59
   2   3  -1 2681.23  135.79
   2   3  -1 2963.20  136.29
  -2  -3   1 2669.73  135.49
  -2  -3   1 2832.72  135.69
  -2  -3   1 3124.19  136.39
  -2  -3   1 2952.90  135.59
   1   3  -1    1.40    1.40
   1   3  -1    1.10    1.10
   1   3  -1    1.10    2.60
  -1  -3   1    2.50    1.30
  -1  -3   1    4.10    2.70
  -1  -3   1    3.40    1.40
  -1  -3   1    3.90    1.40
   0   3  -1  329.47   17.00
   0   3  -1  357.66   16.80
   0   3  -1  343.97   17.40
   0   3  -1  357.66   17.40
   0  -3   1  365.26   17.30
   0  -3   1  339.07   17.00
   0  -3   1  333.37   17.40
  -1   3  -1  386.06   19.40
  -1   3  -1  401.56   18.70
  -1   3  -1  369.56   18.90
  -1   3  -1  400.66   18.90
  -1   3  -1  383.66   18.80
   1  -3   1  387.06   19.40
   1  -3   1  372.06   18.90
   1  -3   1  393.26   19.00
  -2   3  -1   73.19    4.80
  -2   3  -1   69.69    5.10
  -2   3  -1   79.09    4.40
   2  -3   1   73.89    5.60
   2  -3   1   77.59    5.60
   2  -3   1   72.59    4.60
  -3   3  -1  907.41   47.90
  -3   3  -1 1057.39   48.50
  -3   3  -1 1095.39   48.00
   3  -3   1  944.81   47.90
   3  -3   1  943.51   48.40
   3  -3   1 1031.70   48.70
  -4   3  -1  264.37   14.60
  -4   3  -1  259.17   13.30
  -4   3  -1  242.68   13.30
  -4   3  -1  287.17   13.60
   4  -3   1  227.78   13.80
  -5   3  -1  417.36   22.70
  -5   3  -1  471.15   22.70
  -5   3  -1  468.35   24.00
  -5   3  -1  473.55   22.70
   5  -3   1  421.06   22.90
   5  -3   1  444.66   22.60
  -6   3  -1   11.10    3.40
  -6   3  -1    8.40    5.00
  -6   3  -1   10.30    3.50
   6  -3   1    9.80    4.10
   6  -3   1   10.90    3.10
   6  -3   1    8.40    5.30
   6  -3   1   14.50    3.30
  -7   3  -1   16.50    4.80
  -7   3  -1   10.20    6.60
  -7   3  -1   23.60    4.60
   7  -3   1   21.50    5.00
   7  -3   1   13.30    6.30
   7  -3   1   16.90    3.80
   7  -3   1   18.70    3.80
  -8   3  -1  132.39   11.80
  -8   3  -1  139.49   12.80
  -8   3  -1  160.48   11.90
  -8   3  -1  156.28   15.40
  -8   3  -1  134.69   11.30
   8  -3   1  150.88   11.10
   8  -3   1  142.89   11.70
   8  -3   1  123.69   14.90
   8  -3   1  144.29   11.90
  -9   3  -1    9.90    8.00
  -9   3  -1    2.50    5.70
  -9   3  -1   10.60    5.50
  -9   3  -1   14.00    6.90
  -9   3  -1    8.10    6.00
   9  -3   1    3.60    7.60
   9  -3   1    8.40    4.40
   9  -3   1    3.60    6.00
   9  -3   1   12.80    5.00
 -10   3  -1    6.60    8.30
 -10   3  -1    2.10    6.50
 -10   3  -1    1.00    9.80
 -10   3  -1    7.50    7.50
 -10   3  -1   17.90    6.30
  10  -3   1   17.40    5.50
  10  -3   1    8.80    9.60
  10  -3   1   13.00    5.00
  10  -3   1   10.50    4.30
  10  -3   1    6.80    6.80
 -11   3  -1   43.80   11.10
 -11   3  -1   28.30   13.70
 -11   3  -1   49.50    7.90
 -11   3  -1   46.80   10.60
 -11   3  -1   36.40    8.40
  11  -3   1   56.59    6.40
  11  -3   1   63.69    9.30
  11  -3   1   53.09    7.40
  11  -3   1   51.39   16.50
  11  -3   1   46.60    6.60
 -12   3  -1  130.19   15.40
 -12   3  -1   94.09   12.70
 -12   3  -1  117.09   11.30
 -12   3  -1  106.59   12.30
 -12   3  -1  109.69   17.20
  12  -3   1  132.39   12.60
  12  -3   1  103.89   15.60
  12  -3   1  136.29   13.30
  12  -3   1  119.19   13.70
  12  -3   1  133.39   14.50
  12  -3   1  152.48   15.50
 -13   3  -1   51.39   11.00
 -13   3  -1   65.29   18.30
 -13   3  -1   22.70   28.00
 -13   3  -1   67.79   10.50
 -13   3  -1   35.80   12.20
  13  -3   1   70.69   15.00
  13  -3   1   76.09   11.80
  13  -3   1   78.19    8.10
  13  -3   1   57.09   10.30
  13  -3   1   67.19    8.40
  13  -3   1   74.99    9.40
 -14   3  -1    2.20   12.60
 -14   3  -1    9.80    9.70
 -14   3  -1    5.90   10.20
 -14   3  -1    4.20   15.60
  14  -3   1   16.00    8.30
  14  -3   1   11.40    9.00
  14  -3   1   20.90    6.70
  14  -3   1   15.20   14.10
  14  -3   1    8.70    6.00
 -15   3  -1  -30.70   14.50
 -15   3  -1   -5.80   10.50
 -15   3  -1   -0.30   16.70
 -15   3  -1   -9.90   11.60
  15  -3   1    7.50    9.60
  15  -3   1    3.10    6.90
  15  -3   1  -10.00    5.40
  15  -3   1  -16.20   16.80
 -16   3  -1   -8.10   13.30
 -16   3  -1   11.00   11.60
 -16   3  -1  -28.90   16.50
  16  -3   1    5.20   10.40
  16  -3   1    4.10    8.10
  16   2  -1   10.90   17.90
  16   2  -1   23.30   15.90
 -16  -2   1    2.70   15.50
 -16  -2   1   15.80   11.10
 -16  -2   1   10.70   13.20
  15   2  -1  -11.20   13.10
  15   2  -1   -0.40    6.40
  15   2  -1    2.10   14.80
 -15  -2   1  -14.10   10.90
 -15  -2   1   -0.70    9.30
 -15  -2   1   -1.90   13.10
 -15  -2   1   39.80   28.70
  14   2  -1   -3.20    5.90
  14   2  -1    3.40   11.90
  14   2  -1    6.80   13.90
 -14  -2   1   14.20   18.70
 -14  -2   1    0.20    9.90
 -14  -2   1   -8.90    8.60
 -14  -2   1   -8.60   14.00
 -14  -2   1    3.50   22.60
  13   2  -1   28.90   12.50
  13   2  -1   37.20    7.30
  13   2  -1   31.00   12.60
 -13  -2   1   29.20    8.30
 -13  -2   1   47.10   16.00
 -13  -2   1   20.00    9.20
 -13  -2   1   67.29   20.30
 -13  -2   1   18.70   10.50
  12   2  -1  -12.50   11.00
  12   2  -1   -9.80   10.90
  12   2  -1    5.30    6.00
 -12  -2   1    8.90    8.00
 -12  -2   1    5.00    8.80
 -12  -2   1    1.40    6.90
 -12  -2   1  -12.00   13.70
 -12  -2   1  -21.30   16.00
  11   2  -1   12.30    4.10
  11   2  -1   17.20    3.90
  11   2  -1    4.20    9.90
  11   2  -1   27.50   10.10
  11   2  -1   17.30    6.10
 -11  -2   1   13.50    6.00
 -11  -2   1    8.50    7.60
 -11  -2   1   33.80   14.10
 -11  -2   1    8.70   11.40
 -11  -2   1   11.60    6.70
  10   2  -1    6.10    8.70
  10   2  -1   17.80    3.70
  10   2  -1   14.90    8.60
 -10  -2   1    9.30   11.30
 -10  -2   1   11.30    9.40
 -10  -2   1    4.40    5.30
 -10  -2   1    6.70    6.40
 -10  -2   1    4.00    5.40
   9   2  -1  392.76   21.10
   9   2  -1  381.66   25.70
   9   2  -1  422.46   25.00
  -9  -2   1  433.96   26.40
  -9  -2   1  377.56   24.70
  -9  -2   1  361.56   22.50
  -9  -2   1  414.16   21.80
  -9  -2   1  432.16   26.80
   8   2  -1  229.58   13.30
   8   2  -1  253.17   18.20
   8   2  -1  250.37   17.60
  -8  -2   1  237.48   14.00
  -8  -2   1  258.07   18.30
  -8  -2   1  223.28   14.70
  -8  -2   1  207.98   15.50
  -8  -2   1  237.88   18.80
   7   2  -1   31.30    7.10
   7   2  -1   32.90    6.80
   7   2  -1   46.00    5.40
  -7  -2   1   47.80    5.50
  -7  -2   1   39.30    7.00
  -7  -2   1   24.80    4.60
  -7  -2   1   31.30    7.50
   6   2  -1    6.10    2.20
   6   2  -1    4.00    5.10
   6   2  -1   -1.80    4.90
  -6  -2   1    3.50    2.60
  -6  -2   1   -1.70    5.50
  -6  -2   1   11.60    3.20
  -6  -2   1    5.10    4.70
  -6  -2   1   -0.60    3.00
   5   2  -1    4.80    1.70
   5   2  -1    2.10    4.60
   5   2  -1    4.70    4.20
  -5  -2   1    6.60    2.10
  -5  -2   1    1.60    2.20
  -5  -2   1    1.70    4.40
  -5  -2   1    3.90    1.50
  -5  -2   1    4.80    2.30
  -5  -2   1    0.40    3.80
   4   2  -1  181.88   11.30
   4   2  -1  166.58   11.00
   4   2  -1  175.78    9.30
  -4  -2   1  183.78    9.90
  -4  -2   1  185.48   10.90
  -4  -2   1  171.28    9.70
  -4  -2   1  188.48   11.40
  -4  -2   1  191.08    9.70
  -4  -2   1  168.58    9.10
   3   2  -1 4605.34  234.08
   3   2  -1 4871.01  234.28
  -3  -2   1 4833.32  233.28
  -3  -2   1 5166.78  233.58
  -3  -2   1 4959.00  233.98
  -3  -2   1 5023.50  234.28
  -3  -2   1 4943.11  233.78
   2   2  -1 2722.33  127.89
   2   2  -1 2789.92  128.09
   2   2  -1 2622.74  127.59
  -2  -2   1 2782.42  127.79
  -2  -2   1 2493.65  127.59
   1   2  -1   14.00    2.10
   1   2  -1   14.50    2.00
   1   2  -1   11.50    1.30
  -1  -2   1   11.90    1.50
  -1  -2   1   13.40    1.90
  -1  -2   1   12.90    1.40
  -1  -2   1   12.30    1.30
  -1  -2   1   14.90    2.00
   0   2  -1   96.19    4.90
   0   2  -1   90.69    4.70
   0   2  -1   94.59    5.00
   0  -2   1   98.49    5.20
   0  -2   1   86.59    5.20
   0  -2   1   94.79    4.90
  -1   2  -1  212.08   10.00
  -1   2  -1  204.68   10.60
  -1   2  -1  199.18   10.50
  -1   2  -1  215.98   10.20
   1  -2   1  211.98   10.60
   1  -2   1  188.38   10.90
   1  -2   1  201.78   10.20
  -2   2  -1  969.00   49.20
  -2   2  -1 1070.29   49.80
  -2   2  -1 1085.39   49.20
  -2   2  -1 1132.09   49.30
  -2   2  -1 1034.10   49.70
   2  -2   1  966.80   49.20
   2  -2   1  972.90   49.80
   2  -2   1  996.80   49.50
  -3   2  -1 5929.31  261.37
  -3   2  -1 5741.53  262.07
  -3   2  -1 5130.69  261.37
  -3   2  -1 5837.62  261.37
   3  -2   1 5085.59  261.97
   3  -2   1 5260.27  261.57
  -4   2  -1  683.93   31.70
  -4   2  -1  708.73   31.80
  -4   2  -1  645.14   31.90
  -4   2  -1  633.74   31.80
   4  -2   1  630.24   31.90
   4  -2   1  603.64   32.70
   4  -2   1  631.24   31.80
  -5   2  -1  349.37   19.30
  -5   2  -1  352.26   17.80
  -5   2  -1  340.77   17.40
  -5   2  -1  310.97   18.10
  -5   2  -1  357.56   17.90
   5  -2   1  348.97   17.60
   5  -2   1  321.07   17.80
   5  -2   1  306.17   19.00
  -6   2  -1  133.59   10.00
  -6   2  -1  140.69   10.40
  -6   2  -1  163.38   10.90
  -6   2  -1  176.18   13.40
  -6   2  -1  117.99   11.30
   6  -2   1  145.19   10.90
   6  -2   1  163.68    9.70
   6  -2   1  133.79   10.60
   6  -2   1  147.79   12.70
  -7   2  -1  204.08   15.80
  -7   2  -1  187.38   12.10
  -7   2  -1  181.58   12.80
  -7   2  -1  181.88   13.90
  -7   2  -1  189.88   13.70
   7  -2   1  193.18   12.70
   7  -2   1  199.58   11.80
   7  -2   1  173.88   15.40
   7  -2   1  185.48   13.30
  -8   2  -1   11.90    4.60
  -8   2  -1    5.60    7.50
  -8   2  -1   10.30    5.20
  -8   2  -1    8.00    6.70
  -8   2  -1   12.30    5.40
   8  -2   1    8.00    4.30
   8  -2   1    6.70    3.10
   8  -2   1    5.70    5.50
   8  -2   1    5.40    7.10
  -9   2  -1  418.76   22.70
  -9   2  -1  466.95   28.30
  -9   2  -1  416.36   25.20
  -9   2  -1  447.76   29.70
  -9   2  -1  378.36   23.60
   9  -2   1  412.66   24.10
   9  -2   1  390.96   27.10
   9  -2   1  402.06   23.60
   9  -2   1  414.56   22.10
   9  -2   1  400.56   22.40
 -10   2  -1   -5.40    7.20
 -10   2  -1   -6.90    5.70
 -10   2  -1    2.60    9.50
 -10   2  -1    1.30    6.40
 -10   2  -1   -8.40    9.90
  10  -2   1    2.30    3.90
  10  -2   1   -4.90    8.30
  10  -2   1   -0.30    4.20
  10  -2   1    1.30    7.20
  10  -2   1    3.60    5.20
 -11   2  -1   87.19   14.70
 -11   2  -1   76.49   10.30
 -11   2  -1   74.49   10.80
 -11   2  -1  112.79   13.90
 -11   2  -1   85.99    9.30
  11  -2   1  112.29   12.20
  11  -2   1  125.39   11.00
  11  -2   1   98.39   13.70
  11  -2   1  119.79   11.40
  11  -2   1  111.59   14.70
 -12   2  -1   -9.30   29.10
 -12   2  -1  -16.50   14.20
 -12   2  -1   -9.50    9.40
 -12   2  -1   -3.20    7.30
 -12   2  -1    1.80    7.30
  12  -2   1    4.20    9.00
  12  -2   1   13.30    7.30
  12  -2   1    0.70    5.20
  12  -2   1    1.20    4.90
  12  -2   1   13.90    6.60
  12  -2   1  -19.90   10.70
 -13   2  -1    7.20    8.30
 -13   2  -1   22.50   15.90
 -13   2  -1    8.40   11.30
 -13   2  -1    6.30    8.30
 -13   2  -1   19.20   17.50
  13  -2   1    6.60    7.60
  13  -2   1    9.60    8.00
  13  -2   1   15.60    5.60
  13  -2   1   18.10   12.90
  13  -2   1   17.90    5.90
  13  -2   1    0.50    9.60
 -14   2  -1   18.70   10.00
 -14   2  -1   18.10    9.70
 -14   2  -1  -60.49   25.50
 -14   2  -1   27.70   19.60
  14  -2   1    5.10    8.10
  14  -2   1   38.10   11.70
  14  -2   1   25.90    9.00
  14  -2   1   32.30   14.00
  14  -2   1   21.40    6.20
 -15   2  -1   -3.10    9.70
 -15   2  -1   16.50   28.30
 -15   2  -1    2.20   10.50
 -15   2  -1  -22.30   14.50
  15  -2   1   -0.40    4.50
  15  -2   1    8.20    9.40
  15  -2   1    8.00    5.10
  15  -2   1  -10.50   14.30
 -16   2  -1   13.30   11.50
 -16   2  -1   24.60   17.80
  16  -2   1    5.70   10.00
  16   1  -1   15.10    7.60
  16   1  -1   -2.70   15.90
  16   1  -1   -1.60   16.30
 -16  -1   1   18.60   13.50
 -16  -1   1    2.60   10.80
 -16  -1   1    0.70   14.70
  15   1  -1   29.80   16.00
  15   1  -1   73.19   16.20
  15   1  -1   14.80    7.40
 -15  -1   1   35.10   10.90
 -15  -1   1   58.29   10.80
 -15  -1   1  -12.80   24.30
 -15  -1   1   49.40   13.40
  14   1  -1   -0.30    7.70
  14   1  -1    3.60    4.20
  14   1  -1   19.40   12.80
  14   1  -1    0.70   12.90
  14   1  -1   -3.40    4.00
 -14  -1   1   14.20   20.10
 -14  -1   1   15.90   17.20
 -14  -1   1   -4.50    9.90
 -14  -1   1    8.90    8.20
 -14  -1   1    8.40   10.90
  13   1  -1    2.50    7.40
  13   1  -1    0.60    3.50
  13   1  -1   11.60    5.20
  13   1  -1   -4.80   11.70
 -13  -1   1   -6.80   16.60
 -13  -1   1    5.00    7.50
 -13  -1   1    7.80    7.90
 -13  -1   1    1.80    9.90
 -13  -1   1   16.30   16.30
  12   1  -1    9.30    4.60
  12   1  -1    9.20   11.00
  12   1  -1   14.20    5.20
  12   1  -1   16.10   10.50
 -12  -1   1   29.00   13.40
 -12  -1   1    2.80    6.70
 -12  -1   1   17.40    8.20
 -12  -1   1    1.70    8.60
 -12  -1   1    6.50   14.50
  11   1  -1   19.90   12.60
  11   1  -1   21.30    4.60
  11   1  -1   26.00    4.80
  11   1  -1   17.10    9.10
 -11  -1   1   22.30   12.10
 -11  -1   1   23.10    6.30
 -11  -1   1   24.60   11.10
 -11  -1   1   21.60    6.30
 -11  -1   1   14.30    7.80
  10   1  -1   41.80   10.20
  10   1  -1   42.10    9.00
  10   1  -1   69.59    8.30
 -10  -1   1   30.40   10.90
 -10  -1   1   51.19   10.80
 -10  -1   1   47.00    6.50
 -10  -1   1   29.80    7.20
 -10  -1   1   37.30    7.50
   9   1  -1   -7.30    7.10
   9   1  -1  -10.60    7.40
   9   1  -1   -1.60    3.10
  -9  -1   1   -5.70    7.20
  -9  -1   1  -10.00    4.50
  -9  -1   1    0.80    8.20
  -9  -1   1   -7.20    5.40
   8   1  -1  165.58    9.70
   8   1  -1  116.59   14.10
   8   1  -1  136.49   13.40
  -8  -1   1  129.59   12.10
  -8  -1   1  154.08   14.30
  -8  -1   1  159.58   10.40
  -8  -1   1  137.69   14.10
  -8  -1   1  149.49   11.50
   7   1  -1    5.60    5.60
   7   1  -1    6.20    5.10
   7   1  -1    9.80    2.60
  -7  -1   1    9.70    3.50
  -7  -1   1    6.60    5.40
  -7  -1   1    3.70    3.90
  -7  -1   1    4.10    5.70
  -7  -1   1    2.80    3.20
   6   1  -1  803.42   39.70
   6   1  -1  816.82   40.90
   6   1  -1  753.12   41.10
  -6  -1   1  898.31   40.00
  -6  -1   1  760.92   40.30
  -6  -1   1  809.82   40.20
  -6  -1   1  865.71   41.20
  -6  -1   1  819.22   41.10
   5   1  -1    8.10    3.50
   5   1  -1    5.60    3.70
   5   1  -1    6.40    1.80
  -5  -1   1    2.30    2.40
  -5  -1   1    4.40    2.50
  -5  -1   1    7.40    2.60
  -5  -1   1    9.50    3.90
  -5  -1   1    8.40    3.60
   4   1  -1   98.69    5.90
   4   1  -1   93.79    7.50
   4   1  -1  101.59    7.60
  -4  -1   1  101.19    7.60
  -4  -1   1   91.99    6.50
  -4  -1   1  102.79    5.40
  -4  -1   1  100.39    7.40
  -4  -1   1  107.39    6.50
  -4  -1   1  103.39    5.80
   3   1  -1   17.50    2.40
   3   1  -1   19.90    2.80
   3   1  -1   16.00    2.20
  -3  -1   1   15.90    2.40
  -3  -1   1   16.30    1.60
  -3  -1   1   12.80    1.80
  -3  -1   1   15.70    2.20
  -3  -1   1   18.80    1.90
  -3  -1   1   16.70    2.60
  -3  -1   1   11.10    1.50
   2   1  -1   17.30    1.80
   2   1  -1   15.70    2.10
   2   1  -1   18.20    1.80
  -2  -1   1   18.10    2.10
  -2  -1   1   19.20    1.30
  -2  -1   1   17.10    2.10
  -2  -1   1   20.80    1.70
  -2  -1   1   16.20    2.20
  -1  -1   1   -0.60    0.40
  -1   1  -1  224.18   11.10
  -1   1  -1  211.18   11.60
  -1   1  -1  235.08   10.80
   1  -1   1  219.18   11.60
   1  -1   1  245.78   11.30
   1  -1   1  203.58   11.30
  -2   1  -1  288.47   15.00
  -2   1  -1  302.27   15.20
  -2   1  -1  290.77   15.90
  -2   1  -1  322.87   14.80
  -2   1  -1  298.37   15.40
  -2   1  -1  342.37   15.00
   2  -1   1  300.87   15.00
   2  -1   1  294.27   15.20
   2  -1   1  298.07   15.10
   2  -1   1  281.17   15.80
  -3   1  -1  472.75   20.90
  -3   1  -1  407.26   21.40
  -3   1  -1  447.56   21.00
  -3   1  -1  415.66   22.20
  -3   1  -1  415.76   21.50
   3  -1   1  424.56   21.20
   3  -1   1  427.96   20.80
   3  -1   1  411.66   21.20
   3  -1   1  373.26   21.90
  -4   1  -1    3.60    3.60
  -4   1  -1    8.60    2.70
  -4   1  -1    7.30    2.20
  -4   1  -1    5.80    4.10
  -4   1  -1    2.80    2.70
   4  -1   1    2.20    3.50
   4  -1   1    3.00    2.40
   4  -1   1    3.70    1.90
   4  -1   1    1.20    3.20
  -5   1  -1  721.03   35.00
  -5   1  -1  710.93   32.90
  -5   1  -1  640.24   34.00
  -5   1  -1  724.53   33.40
  -5   1  -1  687.93   34.10
   5  -1   1  658.53   34.60
   5  -1   1  641.54   32.90
   5  -1   1  599.64   33.50
   5  -1   1  654.73   33.70
  -6   1  -1  730.03   35.90
  -6   1  -1  751.82   35.30
  -6   1  -1  793.72   38.20
  -6   1  -1  753.62   36.80
  -6   1  -1  673.93   36.80
   6  -1   1  686.53   37.50
   6  -1   1  664.33   36.10
   6  -1   1  719.73   36.40
   6  -1   1  674.53   35.30
  -7   1  -1    1.80    5.10
  -7   1  -1  -14.10    6.80
  -7   1  -1   -0.10    4.30
  -7   1  -1   -1.10    4.90
  -7   1  -1   -4.50    6.00
   7  -1   1    0.70    5.40
   7  -1   1   -0.30    3.70
   7  -1   1   -8.90    6.20
   7  -1   1   -1.20    2.90
   7  -1   1   -0.30    2.50
  -8   1  -1  115.09   10.90
  -8   1  -1  119.29   16.70
  -8   1  -1   94.19   13.60
  -8   1  -1  112.29   14.90
  -8   1  -1  114.89    9.80
   8  -1   1  100.99   12.40
   8  -1   1  127.39    9.10
   8  -1   1   81.09   10.90
   8  -1   1  124.89    8.70
   8  -1   1  115.99   11.00
  -9   1  -1  269.97   18.10
  -9   1  -1  294.77   16.90
  -9   1  -1  285.37   24.70
  -9   1  -1  263.37   20.60
  -9   1  -1  291.97   21.80
   9  -1   1  240.68   22.20
   9  -1   1  287.97   16.30
   9  -1   1  285.47   18.10
   9  -1   1  275.47   19.50
   9  -1   1  301.67   16.20
 -10   1  -1   14.30    5.80
 -10   1  -1   18.60    6.70
 -10   1  -1    9.70    7.60
 -10   1  -1   11.30   11.20
 -10   1  -1   17.50   11.60
  10  -1   1   16.90    4.40
  10  -1   1   24.80    6.10
  10  -1   1   14.70    4.10
  10  -1   1   11.70    8.00
  10  -1   1   16.20    5.70
  10  -1   1    3.30    9.30
 -11   1  -1    5.70    6.60
 -11   1  -1   10.40    8.60
 -11   1  -1    5.70    6.70
 -11   1  -1   13.20   14.00
  11  -1   1    9.40    4.90
  11  -1   1   11.00    4.40
  11  -1   1   17.60    8.70
  11  -1   1   18.20    6.50
  11  -1   1   18.70    6.70
 -12   1  -1   16.20   14.80
 -12   1  -1   -2.90    9.60
 -12   1  -1    4.30    7.70
 -12   1  -1   -4.50    7.10
 -12   1  -1   17.30   15.40
  12  -1   1    6.90    9.60
  12  -1   1   10.30    6.90
  12  -1   1    4.00    4.40
  12  -1   1    1.10    4.90
  12  -1   1    7.40   12.00
  12  -1   1   -2.60    6.30
 -13   1  -1   27.10    8.50
 -13   1  -1   13.10   10.70
 -13   1  -1   25.60    9.30
 -13   1  -1   27.80   17.90
 -13   1  -1   46.30   19.80
  13  -1   1   33.30   11.10
  13  -1   1   33.80    5.70
  13  -1   1   38.20    8.40
  13  -1   1   18.50   13.10
 -14   1  -1   -0.40    9.10
 -14   1  -1   30.20   35.40
 -14   1  -1    3.90    9.10
 -14   1  -1  -18.00   11.90
  14  -1   1   -8.10   11.60
  14  -1   1    7.60    4.30
  14  -1   1    7.20    8.30
  14  -1   1    2.90   12.50
 -15   1  -1   14.00   10.80
 -15   1  -1  -13.10   15.20
 -15   1  -1   21.30   26.60
 -15   1  -1    0.30    9.80
  15  -1   1   25.20   15.60
  15  -1   1   19.10    9.30
 -16   1  -1   24.00   11.60
 -16   1  -1   13.90   17.30
 -16   1  -1   -7.70   17.30
  16  -1   1    9.80    7.80
  16   0  -1  137.79   22.90
  16   0  -1  173.88   18.00
  16   0  -1  149.09   19.80
 -16   0   1   91.29   17.90
 -16   0   1  157.28   14.90
 -16   0   1  122.69   15.00
 -16   0   1  168.58   28.00
  15   0  -1  296.37   21.80
  15   0  -1  285.57   29.60
  15   0  -1  273.67   33.80
 -15   0   1  316.27   41.00
 -15   0   1  279.07   22.00
 -15   0   1  239.78   29.10
 -15   0   1  267.57   23.80
  14   0  -1   -5.00    7.90
  14   0  -1  -14.70   15.40
  14   0  -1   -4.10   12.80
  14   0  -1    0.60    4.90
  14   0  -1   -3.70    5.50
 -14   0   1  -51.49   17.90
 -14   0   1   -1.70    8.60
 -14   0   1    2.50    8.40
 -14   0   1  -24.60   18.10
 -14   0   1   -4.30   10.40
  13   0  -1    6.40    5.60
  13   0  -1    5.90    5.50
  13   0  -1   -3.10   11.00
  13   0  -1    6.30   12.00
 -13   0   1    8.50   15.10
 -13   0   1    0.60    7.40
 -13   0   1   -6.80    9.10
 -13   0   1   14.50    8.10
 -13   0   1  -23.00   14.00
  12   0  -1    6.30    9.70
  12   0  -1   19.40    5.30
  12   0  -1   16.80   11.90
  12   0  -1   26.00    5.50
 -12   0   1   10.70    8.30
 -12   0   1   26.10    7.90
 -12   0   1   22.30    7.00
 -12   0   1   28.00   13.10
 -12   0   1   22.40   12.70
  11   0  -1   27.30    5.00
  11   0  -1   54.29    9.50
  11   0  -1   31.60   10.40
  11   0  -1   34.60    5.00
 -11   0   1   35.70    6.90
 -11   0   1   17.10    7.90
 -11   0   1   16.50   11.10
 -11   0   1   33.70    7.40
 -11   0   1   34.40   10.90
  10   0  -1   58.09   11.40
  10   0  -1  101.19    9.20
  10   0  -1   68.69   10.30
 -10   0   1   63.19   11.50
 -10   0   1   70.19    8.10
 -10   0   1   73.29    8.90
 -10   0   1   64.39   11.30
 -10   0   1   93.79    8.00
   9   0  -1  107.49    9.80
   9   0  -1   71.39   10.50
   9   0  -1   81.29    9.80
   9   0  -1  111.69    8.60
  -9   0   1   68.19    9.80
  -9   0   1  101.29   10.80
  -9   0   1   88.29   12.60
  -9   0   1   77.19   10.10
  -9   0   1   91.29    9.50
   8   0  -1  178.78   15.70
   8   0  -1  195.58   14.70
   8   0  -1  208.38   12.90
   8   0  -1  214.38   12.40
  -8   0   1  212.48   13.70
  -8   0   1  181.48   14.90
  -8   0   1  219.48   15.80
  -8   0   1  217.38   12.90
  -8   0   1  213.38   14.80
   7   0  -1   13.70    3.20
   7   0  -1    8.90    4.90
   7   0  -1   16.00    3.00
   7   0  -1    9.20    5.00
  -7   0   1   12.10    3.90
  -7   0   1   10.50    4.80
  -7   0   1   12.70    4.20
  -7   0   1   15.00    3.80
  -7   0   1   14.10    5.10
   6   0  -1  136.49   11.00
   6   0  -1  148.79   10.40
   6   0  -1  138.39    8.70
   6   0  -1  119.29    8.80
  -6   0   1  139.69    9.80
  -6   0   1  162.48    9.30
  -6   0   1  142.79   10.20
   5   0  -1  208.48   11.80
   5   0  -1  200.78   12.90
   5   0  -1  210.88   12.50
   5   0  -1  230.38   11.80
  -5   0   1  202.78   12.40
  -5   0   1  222.08   12.80
  -5   0   1  220.28   12.40
  -5   0   1  248.58   12.10
  -5   0   1  224.98   12.40
  -5   0   1  240.08   11.20
   4   0  -1  169.48    8.80
   4   0  -1  151.28    8.80
   4   0  -1  157.28    9.90
   4   0  -1  159.18    9.50
  -4   0   1  157.08    9.40
  -4   0   1  191.98    9.30
  -4   0   1  162.88    8.50
  -4   0   1  155.38    9.60
   3   0  -1  229.18   12.80
   3   0  -1  247.08   12.90
   3   0  -1  255.37   13.10
   3   0  -1  262.47   13.30
  -3   0   1  256.27   12.60
  -3   0   1  257.37   12.90
  -3   0   1  255.37   13.10
  -3   0   1  295.07   13.20
  -3   0   1  268.07   13.20
  -3   0   1  265.57   13.20
   2   0  -1  570.24   27.70
   2   0  -1  559.64   27.70
   2   0  -1  606.24   27.70
  -2   0   1  561.84   27.70
  -2   0   1  586.04   27.70
  -2   0   1  584.54   27.70
  -2   0   1  530.45   27.60
  -2   0   1  627.54   27.80
  -2   0   1  554.24   27.60
  -1   0  -1  195.08    8.60
  -1   0  -1  165.28    9.00
  -1   0  -1  166.38    9.20
   1   0   1  169.08    8.90
   1   0   1  169.48    8.60
   1   0   1  163.88    9.30
  -2   0  -1  418.06   18.90
  -2   0  -1  379.56   19.30
  -2   0  -1  425.36   18.60
  -2   0  -1  354.06   20.10
   2   0   1  379.46   18.60
   2   0   1  364.46   19.80
   2   0   1  376.16   19.40
   2   0   1  400.26   18.90
   2   0   1  352.86   19.20
  -3   0  -1  205.88    9.50
  -3   0  -1  204.88   10.00
  -3   0  -1  185.38   11.60
  -3   0  -1  173.08   10.70
  -3   0  -1  182.28   12.20
   3   0   1  166.88   11.50
   3   0   1  174.58   10.90
   3   0   1  178.68    9.90
   3   0   1  171.28    9.70
   3   0   1  175.18   10.40
  -4   0  -1   89.29    7.80
  -4   0  -1   88.59   10.10
  -4   0  -1   89.19    9.10
  -4   0  -1  104.19    6.20
  -4   0  -1  101.39    6.80
   4   0   1   96.69    7.50
   4   0   1  102.79    5.90
   4   0   1   79.19    9.20
   4   0   1   81.49    8.10
  -5   0  -1 4741.43  197.98
  -5   0  -1 3913.51  198.78
  -5   0  -1 4435.46  198.38
  -5   0  -1 4359.26  199.88
  -5   0  -1 4228.18  199.38
   5   0   1 3942.81  197.88
   5   0   1 3644.34  199.28
   5   0   1 4053.09  198.68
   5   0   1 4102.49  197.88
  -6   0  -1 2984.00  139.39
  -6   0  -1 3118.29  137.09
  -6   0  -1 2774.02  138.09
  -6   0  -1 2919.01  138.79
  -6   0  -1 2988.00  137.69
   6   0   1 2811.02  138.19
   6   0   1 2650.23  138.79
   6   0   1 2788.32  137.79
   6   0   1 2785.32  136.99
   6   0   1 2881.21  136.89
  -7   0  -1    3.40    3.70
  -7   0  -1    4.10    8.10
  -7   0  -1    2.40    4.90
  -7   0  -1    7.30    7.50
  -7   0  -1    5.80    3.80
   7   0   1    5.30    2.40
   7   0   1    1.10    6.60
   7   0   1    5.60    2.70
   7   0   1    4.40    3.80
   7   0   1    5.80    3.90
   7   0   1    1.10    5.70
  -8   0  -1   37.30    5.10
  -8   0  -1   16.80    9.40
  -8   0  -1   43.40    9.80
  -8   0  -1   26.20    6.60
  -8   0  -1   28.90    5.10
   8   0   1   32.10    7.60
   8   0   1   30.70    5.30
   8   0   1   26.30    8.30
   8   0   1   39.20    4.10
   8   0   1   34.70    3.70
  -9   0  -1   18.70    5.10
  -9   0  -1    9.20    7.10
  -9   0  -1   19.40    5.70
  -9   0  -1   13.50   11.00
  -9   0  -1  -10.00   11.10
   9   0   1   16.50    8.40
   9   0   1   11.00    5.40
   9   0   1   17.00    3.80
   9   0   1   18.60    3.60
   9   0   1   21.00    5.50
   9   0   1   13.00    8.60
 -10   0  -1   30.50    6.00
 -10   0  -1   46.60   17.70
 -10   0  -1   34.10   12.20
 -10   0  -1   25.20    8.80
 -10   0  -1   30.40    7.00
  10   0   1   28.20    4.60
  10   0   1   28.30    7.00
  10   0   1   26.00    9.20
  10   0   1   24.70    4.00
  10   0   1   32.30    8.70
  10   0   1   32.50    6.40
 -11   0  -1  887.21   48.40
 -11   0  -1  835.12   44.50
 -11   0  -1  971.00   53.49
 -11   0  -1  952.60   51.39
 -11   0  -1  872.21   45.90
  11   0   1  866.71   43.70
  11   0   1  867.21   56.59
  11   0   1  857.91   43.90
  11   0   1  910.11   47.30
  11   0   1  850.31   44.70
 -12   0  -1  378.76   36.50
 -12   0  -1  373.16   24.20
 -12   0  -1  396.76   37.30
 -12   0  -1  347.47   22.60
 -12   0  -1  316.37   28.90
  12   0   1  390.36   22.20
  12   0   1  413.96   27.20
  12   0   1  349.77   29.00
 -13   0  -1   -4.00    7.90
 -13   0  -1   32.40   21.00
 -13   0  -1   -1.50   14.80
 -13   0  -1   23.30   22.10
 -13   0  -1    7.10    7.90
  13   0   1   13.00    7.30
  13   0   1    1.50   10.80
  13   0   1   -4.50   11.00
 -14   0  -1   -1.30    9.50
 -14   0  -1  -14.50   12.70
 -14   0  -1    2.80   24.30
 -14   0  -1   -3.70    8.80
  14   0   1    9.30    7.80
  14   0   1   26.80   13.90
  14   0   1  -10.20   12.20
 -15   0  -1   -7.60   11.00
 -15   0  -1    5.70   14.70
 -15   0  -1   40.70   27.60
 -15   0  -1   -8.10   10.00
  15   0   1   24.90   15.60
  15   0   1   -2.80    6.70
  16  -1  -1   47.50   16.00
  16  -1  -1   56.79   11.60
  16  -1  -1   60.29   18.90
 -16   1   1   48.20   11.80
 -16   1   1   52.99   13.90
 -16   1   1   56.69   23.70
 -16   1   1   18.60   32.90
  15  -1  -1   59.29   16.90
  15  -1  -1   30.80   10.10
  15  -1  -1   46.00   14.30
  15  -1  -1   23.20    7.80
 -15   1   1    8.30   13.00
 -15   1   1   61.49   25.50
 -15   1   1   44.80   10.50
 -15   1   1   23.30   10.10
  14  -1  -1   13.50    6.40
  14  -1  -1    2.10    6.00
  14  -1  -1   12.10   14.30
  14  -1  -1    0.60   11.70
 -14   1   1   -2.30    9.30
 -14   1   1    6.90    8.50
 -14   1   1    1.90   10.50
 -14   1   1   20.50   17.00
 -14   1   1  -25.40   16.80
  13  -1  -1  111.39   13.20
  13  -1  -1  101.99   15.80
  13  -1  -1  101.49   13.00
  13  -1  -1  130.39   13.90
 -13   1   1  100.99   10.80
 -13   1   1  111.29   16.30
 -13   1   1   88.09   17.00
 -13   1   1   76.89   11.80
  12  -1  -1   23.70    9.30
  12  -1  -1   21.10   11.60
  12  -1  -1   22.00    5.60
  12  -1  -1   22.70    5.50
 -12   1   1   17.90   15.60
 -12   1   1   15.20    7.10
 -12   1   1   26.10    8.40
 -12   1   1   15.60    8.30
 -12   1   1   39.60   12.70
  11  -1  -1   14.80    4.80
  11  -1  -1   13.20    5.10
  11  -1  -1    9.70    4.50
  11  -1  -1   17.80    7.90
  11  -1  -1    3.00    9.10
 -11   1   1    4.90    6.80
 -11   1   1    0.00    9.00
 -11   1   1    9.10    6.10
 -11   1   1   10.10    6.10
 -11   1   1   13.80    9.70
  10  -1  -1  294.47   17.40
  10  -1  -1  239.68   21.80
  10  -1  -1  240.78   19.20
  10  -1  -1  299.67   17.10
 -10   1   1  265.47   17.40
 -10   1   1  265.47   19.80
 -10   1   1  288.47   20.20
 -10   1   1  288.77   18.50
 -10   1   1  296.47   21.60
   9  -1  -1  124.19   15.50
   9  -1  -1  135.09   10.80
   9  -1  -1  126.69   11.20
   9  -1  -1  124.29   13.10
  -9   1   1  155.58   11.60
  -9   1   1  143.29   12.30
  -9   1   1  151.08   13.30
  -9   1   1  126.39   13.50
  -9   1   1  149.99   14.80
   8  -1  -1    8.50    5.40
   8  -1  -1    7.30    6.00
   8  -1  -1    5.00    3.10
   8  -1  -1    6.60    3.50
  -8   1   1    5.40    4.40
  -8   1   1    6.90    4.20
  -8   1   1    6.50    4.50
  -8   1   1    4.90    5.30
  -8   1   1   -4.10    5.20
   7  -1  -1    8.30    2.90
   7  -1  -1    3.80    4.50
   7  -1  -1    4.70    3.00
   7  -1  -1    5.00    4.60
  -7   1   1   15.20    4.00
  -7   1   1    2.80    4.80
  -7   1   1    6.50    5.90
  -7   1   1   10.90    4.40
  -7   1   1    2.70    3.40
   6  -1  -1   60.59    5.80
   6  -1  -1   53.79    6.80
   6  -1  -1   55.99    7.90
   6  -1  -1   51.69    6.20
  -6   1   1   50.69    5.10
  -6   1   1   60.89    6.80
  -6   1   1   69.39    7.50
  -6   1   1   59.49    6.50
  -6   1   1   67.69    6.50
   5  -1  -1   57.19    5.40
   5  -1  -1   54.59    7.10
   5  -1  -1   60.19    5.90
   5  -1  -1   71.09    5.40
  -5   1   1   65.29    4.40
  -5   1   1   62.79    5.60
  -5   1   1   78.89    6.00
  -5   1   1   82.49    6.30
  -5   1   1   58.89    6.40
  -5   1   1   72.69    5.50
   4  -1  -1  683.23   33.70
   4  -1  -1  670.13   34.00
   4  -1  -1  669.93   33.60
  -4   1   1  740.13   33.80
  -4   1   1  678.13   33.50
  -4   1   1  683.23   33.90
  -4   1   1  721.83   33.30
   3  -1  -1    4.00    1.40
   3  -1  -1    1.10    1.40
  -3   1   1    2.00    1.20
  -3   1   1    3.00    1.40
  -3   1   1    2.60    1.70
  -3   1   1    2.00    1.50
  -3   1   1    3.20    1.00
   2  -1  -1  669.33   33.90
  -2   1   1  712.43   33.80
  -2   1   1  746.83   33.80
  -2   1   1  647.44   33.80
  -2   1   1  678.83   33.90
  -2   1   1  789.42   34.00
  -1   1   1   65.19    3.30
  -1   1   1   70.19    3.60
  -1   1   1   57.59    3.30
   0  -1  -1   87.79    5.30
   0  -1  -1   76.29    4.50
   0  -1  -1   86.59    4.60
   0   1   1   88.49    4.40
   0   1   1   88.59    4.30
   0   1   1   78.49    4.70
   0   1   1   97.69    4.50
  -1  -1  -1  376.86   17.50
  -1  -1  -1  375.86   18.90
  -1  -1  -1  355.86   18.40
  -1  -1  -1  358.86   17.90
   1   1   1  363.46   17.60
   1   1   1  372.06   18.00
   1   1   1  355.76   18.30
  -2  -1  -1   10.50    1.50
  -2  -1  -1    5.50    1.70
  -2  -1  -1    9.60    1.20
  -2  -1  -1    7.90    3.50
  -2  -1  -1    4.60    3.60
   2   1   1    6.10    3.10
   2   1   1    7.20    1.70
   2   1   1   10.30    1.60
   2   1   1    7.20    2.70
  -3  -1  -1  213.38   12.10
  -3  -1  -1  206.28   14.20
  -3  -1  -1  241.98   11.00
  -3  -1  -1  207.68   13.90
   3   1   1  210.58   13.00
   3   1   1  223.68   12.00
   3   1   1  205.58   13.00
   3   1   1  224.78   11.30
  -4  -1  -1    5.80    5.40
  -4  -1  -1   16.10    2.80
  -4  -1  -1    9.00    5.10
  -4  -1  -1    8.50    3.00
   4   1   1   20.00    2.80
   4   1   1   12.60    2.90
   4   1   1   10.70    4.00
   4   1   1   12.10    4.70
  -5  -1  -1 1739.53   89.49
  -5  -1  -1 1776.22   88.09
  -5  -1  -1 1812.72   89.39
  -5  -1  -1 1875.41   87.69
  -5  -1  -1 2033.30   87.19
   5   1   1 1886.41   87.39
   5   1   1 1742.13   88.59
   5   1   1 1676.53   88.79
   5   1   1 1839.12   87.99
  -6  -1  -1  236.38   12.40
  -6  -1  -1  199.98   18.10
  -6  -1  -1  206.58   14.70
  -6  -1  -1  204.98   17.60
   6   1   1  233.28   14.00
   6   1   1  211.78   16.10
   6   1   1  197.88   15.40
   6   1   1  252.47   12.70
  -7  -1  -1  118.09   12.60
  -7  -1  -1  124.19   12.00
  -7  -1  -1  125.59   10.20
  -7  -1  -1  149.19    9.20
  -7  -1  -1  130.79   17.10
   7   1   1  104.89   14.00
   7   1   1  145.99   11.30
   7   1   1  124.09   13.40
   7   1   1  132.79    9.30
  -8  -1  -1   36.30    5.90
  -8  -1  -1   26.00    4.80
  -8  -1  -1   15.20   10.30
  -8  -1  -1   21.00   10.90
   8   1   1   34.70    5.10
   8   1   1   27.40    8.10
   8   1   1   26.20    5.50
   8   1   1   29.30    8.60
  -9  -1  -1   39.20   12.30
  -9  -1  -1   28.50    5.80
  -9  -1  -1   25.90    7.70
  -9  -1  -1   40.80    5.70
  -9  -1  -1   45.10   13.30
   9   1   1   45.30    7.60
   9   1   1   41.70    9.40
   9   1   1   49.00    9.50
 -10  -1  -1  349.87   24.30
 -10  -1  -1  369.06   31.60
 -10  -1  -1  334.17   19.40
 -10  -1  -1  353.56   29.70
 -10  -1  -1  315.57   20.50
  10   1   1  315.67   23.60
  10   1   1  324.37   19.10
  10   1   1  327.77   26.10
 -11  -1  -1 1428.06   72.69
 -11  -1  -1 1354.06   69.09
 -11  -1  -1 1454.85   76.39
 -11  -1  -1 1507.75   78.09
 -11  -1  -1 1363.16   70.29
  11   1   1 1400.66   71.99
  11   1   1 1414.76   69.09
  11   1   1 1397.56   73.29
 -12  -1  -1  233.38   25.80
 -12  -1  -1  255.67   35.90
 -12  -1  -1  222.68   19.40
 -12  -1  -1  271.57   33.70
 -12  -1  -1  251.77   17.40
  12   1   1  241.18   24.70
  12   1   1  240.68   16.20
  12   1   1  216.38   21.80
 -13  -1  -1   20.80    9.30
 -13  -1  -1   22.40   21.10
 -13  -1  -1   22.50   23.00
 -13  -1  -1   28.60    8.30
 -13  -1  -1   17.20   11.60
  13   1   1    3.40   11.70
  13   1   1   33.10   13.20
  13   1   1   24.10    6.80
 -14  -1  -1   22.40   10.60
 -14  -1  -1   30.00   13.70
 -14  -1  -1   12.20    9.70
 -14  -1  -1   60.09   27.90
  14   1   1   35.90   13.50
  14   1   1   23.40   13.60
 -15  -1  -1    9.00   10.10
 -15  -1  -1   -8.80   15.30
 -15  -1  -1  -15.70   10.00
  15   1   1    5.90    6.40
  15   1   1    6.60   15.50
  17  -2  -1    8.80   11.20
  17  -2  -1   18.10   16.00
 -17   2   1    3.80   12.90
 -17   2   1   -1.90   13.50
  16  -2  -1   12.00   17.30
  16  -2  -1   14.10   19.50
  16  -2  -1   26.80   11.20
  16  -2  -1   20.50   14.30
 -16   2   1   17.70   13.00
 -16   2   1   -6.30   11.30
 -16   2   1   10.90   25.50
  15  -2  -1   31.00    7.60
  15  -2  -1   17.60   16.50
  15  -2  -1   21.00    7.30
  15  -2  -1   34.00   13.10
 -15   2   1   -9.80   11.90
 -15   2   1   29.50   10.60
 -15   2   1    3.70   11.10
 -15   2   1   19.70   17.90
  14  -2  -1  119.39   14.80
  14  -2  -1  111.39   17.10
  14  -2  -1  115.79   14.10
  14  -2  -1  105.79   10.20
 -14   2   1   85.79   17.60
 -14   2   1  108.39   17.10
 -14   2   1   65.79   12.70
 -14   2   1  101.99   11.40
 -14   2   1   82.49   12.00
  13  -2  -1  856.41   52.19
  13  -2  -1 1061.69   47.20
  13  -2  -1  901.01   49.00
  13  -2  -1  882.91   47.00
  13  -2  -1  917.61   47.10
 -13   2   1  867.01   47.40
 -13   2   1  973.60   53.09
 -13   2   1  900.71   49.50
 -13   2   1  874.01   48.80
  12  -2  -1  293.97   26.40
  12  -2  -1  276.87   19.00
  12  -2  -1  247.58   21.20
  12  -2  -1  304.87   18.80
  12  -2  -1  279.77   18.90
 -12   2   1  300.77   23.40
 -12   2   1  321.87   22.50
 -12   2   1  285.27   19.90
 -12   2   1  295.87   25.90
 -12   2   1  275.27   21.00
  11  -2  -1   18.80    5.30
  11  -2  -1   24.40    8.10
  11  -2  -1   19.90    5.20
  11  -2  -1    8.70    9.00
  11  -2  -1   16.10    5.20
 -11   2   1   19.10    7.00
 -11   2   1   19.50    9.00
 -11   2   1   12.50    6.90
 -11   2   1   14.70    9.80
 -11   2   1   11.40    7.00
  10  -2  -1  -10.50    4.50
  10  -2  -1    5.50    6.90
  10  -2  -1    1.70    8.00
  10  -2  -1   14.20    4.50
  10  -2  -1    3.70    4.70
 -10   2   1   -7.70    6.10
 -10   2   1    1.60    6.20
 -10   2   1  -10.10    5.50
 -10   2   1   11.90    7.20
 -10   2   1   23.00    7.80
   9  -2  -1    9.90    6.00
   9  -2  -1    7.00    7.00
   9  -2  -1   10.00    4.00
   9  -2  -1    5.00    4.20
  -9   2   1   14.00    7.00
  -9   2   1    4.80    4.80
  -9   2   1    5.80    4.70
  -9   2   1   -1.60    5.30
  -9   2   1    9.00    5.80
   8  -2  -1  450.95   26.80
   8  -2  -1  503.75   25.00
   8  -2  -1  434.66   25.30
  -8   2   1  470.95   25.10
  -8   2   1  495.45   26.60
  -8   2   1  500.15   25.30
  -8   2   1  504.75   25.10
   7  -2  -1 2228.48  107.09
   7  -2  -1 2248.68  107.99
   7  -2  -1 2157.48  107.09
  -7   2   1 1982.30  108.29
  -7   2   1 2250.27  106.79
  -7   2   1 2355.36  107.19
  -7   2   1 2350.96  107.79
  -7   2   1 2244.88  106.79
   6  -2  -1  241.38   13.50
   6  -2  -1  240.48   14.60
  -6   2   1  257.97   14.50
  -6   2   1  269.77   13.90
  -6   2   1  239.48   13.10
  -6   2   1  239.08   13.20
   5  -2  -1    2.60    2.40
   5  -2  -1    0.30    2.80
   5  -2  -1    3.60    1.60
  -5   2   1    1.60    1.90
  -5   2   1    2.50    2.90
  -5   2   1    0.10    2.60
  -5   2   1    2.80    1.80
  -5   2   1    2.70    1.50
  -5   2   1    2.80    2.30
   4  -2  -1   31.00    3.00
   4  -2  -1   32.10    3.30
  -4   2   1   25.10    3.10
  -4   2   1   34.70    3.00
  -4   2   1   27.80    3.00
  -4   2   1   31.90    4.40
  -4   2   1   38.70    3.80
   3  -2  -1  226.88   11.40
   3  -2  -1  237.48   11.90
   3  -2  -1  216.58   11.40
  -3   2   1  220.08   11.40
  -3   2   1  215.98   11.40
  -3   2   1  243.48   11.50
  -3   2   1  267.77   12.10
  -3   2   1  227.78   11.50
  -3   2   1  231.98   11.80
   2  -2  -1   29.00    2.60
   2  -2  -1   28.70    2.40
  -2   2   1   27.90    2.50
  -2   2   1   28.00    2.60
  -2   2   1   32.70    3.10
  -2   2   1   32.40    2.30
  -2   2   1   28.00    2.30
  -1   2   1 1411.76   68.89
  -1   2   1 1467.95   68.89
  -1   2   1 1459.55   68.99
   0  -2  -1   81.19    6.70
   0  -2  -1   87.79    5.00
   0   2   1   93.39    4.90
   0   2   1   91.49    4.90
   0   2   1   86.29    6.50
   0   2   1   93.49    4.90
   0   2   1   99.09    4.70
  -1  -2  -1   72.39    5.40
  -1  -2  -1   81.69    7.20
  -1  -2  -1   76.79    4.80
   1   2   1   69.39    5.00
   1   2   1   75.89    6.50
   1   2   1   72.69    3.80
  -2  -2  -1  243.48   12.40
  -2  -2  -1  223.98   14.60
  -2  -2  -1  246.98   11.70
  -2  -2  -1  228.18   14.10
   2   2   1  235.08   11.50
   2   2   1  226.78   13.80
   2   2   1  238.08   13.20
  -3  -2  -1  195.28   13.90
  -3  -2  -1  208.58   10.50
  -3  -2  -1  217.78   10.60
  -3  -2  -1  191.18   11.10
  -3  -2  -1  208.98   14.00
   3   2   1  186.18   12.70
   3   2   1  194.68   12.20
   3   2   1  190.38   10.10
  -4  -2  -1  143.49    7.50
  -4  -2  -1  120.19   12.80
  -4  -2  -1  128.09    9.10
  -4  -2  -1  145.29    8.10
  -4  -2  -1  114.19   13.10
   4   2   1  120.19   10.90
   4   2   1  121.69   10.60
   4   2   1  130.39    7.50
  -5  -2  -1   31.40    4.50
  -5  -2  -1   42.30    8.30
  -5  -2  -1   31.70    3.60
  -5  -2  -1   32.70    7.80
  -5  -2  -1   50.29    5.10
   5   2   1   44.80    6.20
   5   2   1   46.20    6.60
  -6  -2  -1   65.59   10.20
  -6  -2  -1   49.99    9.00
  -6  -2  -1   66.29    7.00
  -6  -2  -1   73.29    6.60
  -6  -2  -1   41.60    5.80
   6   2   1   62.79    7.80
   6   2   1   62.99    5.90
   6   2   1   60.19    7.90
  -7  -2  -1    1.10    3.40
  -7  -2  -1   -1.20    4.50
  -7  -2  -1   -3.30    3.40
  -7  -2  -1   -7.60    8.60
  -7  -2  -1  -11.80    9.40
   7   2   1   -1.60    3.10
   7   2   1  -13.90    6.10
   7   2   1   -4.70    5.70
  -8  -2  -1   76.09   14.10
  -8  -2  -1   58.19    7.90
  -8  -2  -1   54.69    6.10
  -8  -2  -1   80.59    8.10
  -8  -2  -1   78.89   13.20
   8   2   1   80.49   10.50
   8   2   1   68.39    7.50
   8   2   1   71.29   10.60
  -9  -2  -1    6.10    5.70
  -9  -2  -1    9.60    6.70
  -9  -2  -1   11.80    5.00
  -9  -2  -1   26.70   13.60
  -9  -2  -1   17.60   12.30
   9   2   1   11.90    8.90
   9   2   1   20.20    4.40
   9   2   1   11.20    7.90
 -10  -2  -1   -6.00   13.80
 -10  -2  -1    4.00    5.40
 -10  -2  -1    6.00   17.00
 -10  -2  -1   -3.40    5.90
 -10  -2  -1    1.50    7.70
  10   2   1    6.50    8.80
  10   2   1    0.90    9.20
 -11  -2  -1  172.68   23.00
 -11  -2  -1  133.69   14.90
 -11  -2  -1  142.99   25.90
 -11  -2  -1  127.69   13.30
 -11  -2  -1  148.59   13.40
  11   2   1  138.89   11.40
  11   2   1  118.69   14.10
  11   2   1  149.59   26.60
 -12  -2  -1  -34.30   20.90
 -12  -2  -1   -7.70    7.80
 -12  -2  -1   -5.70    7.10
 -12  -2  -1  -14.10   10.20
 -12  -2  -1   30.50   18.90
  12   2   1    1.60   10.80
  12   2   1    3.90    5.50
  12   2   1  -13.10   10.50
 -13  -2  -1   21.70    8.30
 -13  -2  -1   12.00   26.00
 -13  -2  -1   49.99   24.00
 -13  -2  -1    8.30    8.40
 -13  -2  -1   -3.30   11.80
  13   2   1  -10.70    5.20
  13   2   1   14.70   12.70
  13   2   1    3.50   12.20
 -14  -2  -1   16.30   14.70
 -14  -2  -1   24.20   10.00
 -14  -2  -1   13.70    9.70
  14   2   1   -5.30    7.70
  14   2   1   60.29   15.00
  14   2   1   32.50   14.80
 -15  -2  -1   -7.90   10.30
 -15  -2  -1   -5.20   15.30
  15   2   1  -24.50   12.80
  17  -3  -1    6.30    9.10
  17  -3  -1    3.30   11.80
 -17   3   1   -4.10   14.10
 -17   3   1   15.30   12.90
  16  -3  -1   11.30   17.30
  16  -3  -1    8.20    8.60
  16  -3  -1   18.00   13.60
  16  -3  -1    4.00    7.30
 -16   3   1   -8.10   10.50
 -16   3   1   -2.80   11.60
 -16   3   1    2.40   14.20
 -16   3   1    6.10   11.80
  15  -3  -1   31.40   15.70
  15  -3  -1   51.09   13.10
  15  -3  -1   41.30    8.40
  15  -3  -1   52.69   16.40
 -15   3   1   22.00   11.80
 -15   3   1    3.00   13.30
 -15   3   1   28.20   11.90
 -15   3   1   31.00   10.60
  14  -3  -1   95.09   12.90
  14  -3  -1   77.49    8.90
  14  -3  -1   73.79    9.30
  14  -3  -1   84.89    9.20
  14  -3  -1   45.00   15.90
 -14   3   1   77.19   16.30
 -14   3   1   48.40   10.70
 -14   3   1   53.09   12.30
 -14   3   1   64.29   10.50
 -14   3   1  110.29   23.50
  13  -3  -1  509.75   35.70
  13  -3  -1  477.85   28.90
  13  -3  -1  552.24   29.30
  13  -3  -1  486.95   30.70
  13  -3  -1  472.35   29.20
 -13   3   1  560.64   36.40
 -13   3   1  524.25   29.80
 -13   3   1  487.45   31.20
 -13   3   1  466.45   31.40
 -13   3   1  540.25   31.80
  12  -3  -1   13.90    5.60
  12  -3  -1   20.40    5.60
  12  -3  -1   11.40    8.40
  12  -3  -1   20.60   10.90
  12  -3  -1   25.50    6.10
 -12   3   1   18.70    7.30
 -12   3   1   16.60    8.20
 -12   3   1   16.20    9.20
 -12   3   1   21.60   11.70
  11  -3  -1   82.69   11.20
  11  -3  -1   78.89    7.50
  11  -3  -1   57.39    7.70
  11  -3  -1   30.90   10.00
  11  -3  -1   55.29    9.00
 -11   3   1   56.39    8.70
 -11   3   1   54.69    8.10
 -11   3   1   54.29   10.60
 -11   3   1   49.80    8.40
 -11   3   1   49.50    7.20
  10  -3  -1  158.58   12.00
  10  -3  -1  142.89   13.20
  10  -3  -1  126.29   12.40
  10  -3  -1  135.19   16.90
  10  -3  -1  140.89   11.90
 -10   3   1   99.89   10.20
 -10   3   1  145.19   15.80
 -10   3   1  146.29   12.30
 -10   3   1  123.49   12.50
   9  -3  -1   18.10    4.40
   9  -3  -1   31.40    4.60
   9  -3  -1   29.50    5.90
   9  -3  -1   22.90    7.60
  -9   3   1   23.90    4.40
  -9   3   1   17.70    5.50
  -9   3   1   21.70    5.90
  -9   3   1   36.60    5.20
  -9   3   1   16.30    6.80
   8  -3  -1 1708.63   86.79
   8  -3  -1 1894.71   86.79
   8  -3  -1 1823.22   87.19
   8  -3  -1 1722.63   88.09
  -8   3   1 1948.80   87.99
  -8   3   1 1815.22   86.49
  -8   3   1 1732.23   87.19
  -8   3   1 1744.43   87.09
  -8   3   1 1806.82   86.49
   7  -3  -1 3899.21  191.28
   7  -3  -1 3993.90  191.28
   7  -3  -1 4008.10  192.38
  -7   3   1 4043.70  191.78
  -7   3   1 4199.68  192.18
  -7   3   1 3854.31  191.18
  -7   3   1 4091.99  191.68
   6  -3  -1  189.58   10.90
  -6   3   1  206.18   12.20
  -6   3   1  218.68   12.20
  -6   3   1  177.38   10.60
   5  -3  -1  309.17   15.80
   5  -3  -1  312.97   16.80
  -5   3   1  329.07   16.70
  -5   3   1  318.37   15.90
  -5   3   1  317.67   16.10
  -5   3   1  304.07   15.80
  -5   3   1  319.27   16.60
   4  -3  -1  385.46   20.00
   4  -3  -1  381.06   19.40
  -4   3   1  415.76   20.00
  -4   3   1  376.16   19.40
  -4   3   1  401.96   19.90
  -4   3   1  415.96   19.50
  -4   3   1  395.46   19.50
   3  -3  -1   29.60    3.70
   3  -3  -1   24.00    3.00
   3  -3  -1   34.70    2.70
  -3   3   1   28.00    3.50
  -3   3   1   35.60    4.20
  -3   3   1   30.40    2.90
  -3   3   1   29.10    3.30
  -2   3   1 4400.56  204.48
  -2   3   1 4336.77  204.28
  -2   3   1 4158.28  204.28
   1  -3  -1 3657.53  184.68
   1  -3  -1 3930.91  184.98
  -1   3   1 3840.32  184.28
  -1   3   1 4078.29  184.48
   0  -3  -1    2.40    1.20
   0  -3  -1    1.20    1.70
   0  -3  -1   -0.50    3.30
   0   3   1    3.10    1.00
   0   3   1    0.60    2.80
   0   3   1    0.40    1.30
   0   3   1    1.10    1.00
   0   3   1    0.70    1.40
  -1  -3  -1  583.14   30.30
  -1  -3  -1  575.14   29.00
  -1  -3  -1  571.84   28.70
   1   3   1  582.14   29.90
   1   3   1  627.14   28.20
   1   3   1  592.54   28.70
  -2  -3  -1  331.27   16.00
  -2  -3  -1  327.87   19.20
  -2  -3  -1  320.67   16.60
  -2  -3  -1  318.37   18.00
   2   3   1  317.47   18.20
   2   3   1  336.87   17.00
  -3  -3  -1  113.19   12.40
  -3  -3  -1  126.19   12.70
  -3  -3  -1  139.99    8.70
  -3  -3  -1  148.39    7.50
   3   3   1  134.49    9.90
   3   3   1  136.29   11.00
  -4  -3  -1  543.85   28.20
  -4  -3  -1  578.14   27.20
  -4  -3  -1  578.64   31.20
  -4  -3  -1  570.44   31.20
  -4  -3  -1  549.35   27.50
   4   3   1  554.64   29.70
   4   3   1  526.65   29.10
  -5  -3  -1  284.27   16.50
  -5  -3  -1  276.37   14.70
  -5  -3  -1  246.58   15.30
  -5  -3  -1  294.17   21.30
  -5  -3  -1  310.97   21.60
   5   3   1  296.87   17.70
   5   3   1  277.27   18.30
  -6  -3  -1  110.29   10.90
  -6  -3  -1  114.39    8.60
  -6  -3  -1   98.39   12.70
  -6  -3  -1   97.49   11.80
  -6  -3  -1  123.89    7.90
   6   3   1  110.89   13.30
   6   3   1  102.79   12.20
   6   3   1  105.19    7.10
  -7  -3  -1   11.60    5.30
  -7  -3  -1  -17.50   10.80
  -7  -3  -1    5.00    3.60
  -7  -3  -1   -9.20   11.30
   7   3   1    1.30    6.80
   7   3   1   -1.30    8.30
   7   3   1   11.90    3.80
  -8  -3  -1  -27.90   12.10
  -8  -3  -1   -6.00    4.20
  -8  -3  -1   -4.60    5.50
  -8  -3  -1  -24.30   11.10
  -8  -3  -1    5.90    4.40
   8   3   1   -3.30    3.70
   8   3   1   -8.80    6.60
   8   3   1  -22.50    7.80
  -9  -3  -1   71.29    9.20
  -9  -3  -1   86.59   15.80
  -9  -3  -1   56.59    7.20
  -9  -3  -1   78.49    6.80
  -9  -3  -1   80.79   16.40
   9   3   1   67.09   10.10
   9   3   1   78.99   11.50
   9   3   1   61.89    7.90
 -10  -3  -1   -5.90   16.00
 -10  -3  -1   12.10   17.60
 -10  -3  -1    6.80    6.20
 -10  -3  -1   -3.40    7.40
 -10  -3  -1   -0.90    5.50
  10   3   1   -7.80    7.50
  10   3   1    5.40    4.80
  10   3   1    7.30   11.10
 -11  -3  -1    1.30    6.30
 -11  -3  -1   44.80   33.00
 -11  -3  -1  -15.60    9.40
 -11  -3  -1   14.20   20.10
 -11  -3  -1   -6.50    6.50
  11   3   1  -12.00    9.00
  11   3   1    3.20    4.20
  11   3   1   -2.90    9.90
 -12  -3  -1   21.20   23.70
 -12  -3  -1   11.20    7.40
 -12  -3  -1    3.30   10.50
 -12  -3  -1   -2.30    7.00
 -12  -3  -1   31.30   22.50
  12   3   1    9.00   10.20
  12   3   1   31.90   12.10
 -13  -3  -1   86.39   15.20
 -13  -3  -1  123.49   30.30
 -13  -3  -1   80.09   10.90
 -13  -3  -1   63.39   27.90
 -13  -3  -1   93.59   10.10
  13   3   1  106.19   16.40
  13   3   1   64.29   13.70
 -14  -3  -1   50.69   11.00
 -14  -3  -1   67.59   16.20
 -14  -3  -1   67.19   13.40
  14   3   1   69.89   17.00
  14   3   1   61.99   15.20
  17  -4  -1   10.30   10.50
  17  -4  -1  -17.40   11.80
 -17   4   1   -2.00   14.60
 -17   4   1    3.10   13.60
  16  -4  -1  -12.40    9.30
  16  -4  -1    6.50    8.90
  16  -4  -1    1.80   12.50
  16  -4  -1    8.90   18.90
 -16   4   1  -17.70   11.90
 -16   4   1    4.80   12.10
 -16   4   1  -18.90   11.40
  15  -4  -1   50.59    9.20
  15  -4  -1   32.50   15.60
  15  -4  -1   47.00   12.20
  15  -4  -1   37.20    9.20
  15  -4  -1   46.60   10.50
 -15   4   1   -9.10   13.40
 -15   4   1   33.60   11.90
 -15   4   1   38.80   11.50
  14  -4  -1    1.60   14.10
  14  -4  -1    1.50   10.20
  14  -4  -1   11.40    6.80
  14  -4  -1   11.80   10.90
  14  -4  -1   -7.50    6.70
 -14   4   1   -4.20    9.40
 -14   4   1   -1.00    9.10
 -14   4   1  -20.80   10.50
 -14   4   1   29.40   14.80
  13  -4  -1    7.50   11.30
  13  -4  -1  -11.80    6.10
  13  -4  -1   -1.90    6.00
  13  -4  -1   -3.30    6.80
  13  -4  -1  -10.00    8.80
 -13   4   1   12.20   12.70
 -13   4   1  -23.20    9.20
 -13   4   1   -3.20    8.80
  12  -4  -1   47.60    6.80
  12  -4  -1   31.40    6.90
  12  -4  -1   19.10   12.10
  12  -4  -1   48.60    8.90
  12  -4  -1   45.40    7.60
 -12   4   1   15.00   11.10
 -12   4   1   21.60    8.20
 -12   4   1   29.20    8.40
 -12   4   1   13.50    8.10
 -12   4   1   25.50    7.10
  11  -4  -1   40.10    6.40
  11  -4  -1   11.60   11.10
  11  -4  -1   21.00    6.10
  11  -4  -1   19.60    7.50
 -11   4   1   32.30    7.00
 -11   4   1   40.70    7.90
 -11   4   1   33.70    6.10
 -11   4   1   19.50    7.20
 -11   4   1   15.20    9.30
  10  -4  -1   -4.90    7.20
  10  -4  -1   -2.70    4.00
  10  -4  -1    0.30    4.50
  10  -4  -1    5.30    4.50
 -10   4   1   -1.60    7.40
 -10   4   1    2.80    5.10
 -10   4   1   -3.00    4.40
 -10   4   1   -4.30    5.70
 -10   4   1  -11.00    5.90
   9  -4  -1   75.09    8.80
   9  -4  -1   77.19    9.70
   9  -4  -1   74.29    9.40
   9  -4  -1   60.59    9.20
  -9   4   1   61.49    8.30
  -9   4   1   66.29    7.70
  -9   4   1   72.59    8.10
  -9   4   1   51.19    6.60
   8  -4  -1  296.37   18.30
   8  -4  -1  324.57   17.40
   8  -4  -1  334.67   19.80
  -8   4   1  319.67   18.80
  -8   4   1  318.77   18.00
  -8   4   1  311.87   17.00
  -8   4   1  326.37   19.10
   7  -4  -1  453.45   25.40
   7  -4  -1  527.65   27.20
  -7   4   1  509.55   25.80
  -7   4   1  451.05   25.30
  -7   4   1  539.45   26.70
  -7   4   1  574.84   26.70
   6  -4  -1    4.70    2.20
   6  -4  -1    2.30    3.50
  -6   4   1   -2.20    3.40
  -6   4   1    4.70    4.00
  -6   4   1    4.80    2.50
  -6   4   1    2.90    2.10
   5  -4  -1  200.38   10.70
   5  -4  -1  204.38   11.80
  -5   4   1  202.68   12.00
  -5   4   1  193.78   10.80
  -5   4   1  196.08   10.80
  -5   4   1  209.08   11.50
  -5   4   1  199.38   10.70
   4  -4  -1   14.90    2.00
   4  -4  -1   17.20    2.60
  -4   4   1   17.50    2.40
  -4   4   1   15.40    2.10
  -4   4   1   29.30    3.80
  -4   4   1   14.90    2.50
  -4   4   1   21.70    3.30
   3  -4  -1   53.19    5.70
   3  -4  -1   57.59    4.10
   3  -4  -1   47.80    4.60
   3  -4  -1   56.09    4.40
  -3   4   1   58.39    4.60
  -3   4   1   61.89    5.00
  -3   4   1   54.09    4.00
  -3   4   1   61.89    4.10
  -3   4   1   62.69    4.50
   2  -4  -1 3726.23  185.18
   2  -4  -1 3681.83  185.78
   2  -4  -1 3929.41  185.78
   2  -4  -1 3698.43  185.28
  -2   4   1 4097.49  185.38
  -2   4   1 4162.98  185.18
  -2   4   1 3950.50  185.18
   1  -4  -1 1256.67   63.49
   1  -4  -1 1255.07   63.19
   1  -4  -1 1324.67   63.99
  -1   4   1 1393.26   63.09
  -1   4   1 1347.07   63.09
  -1   4   1 1313.67   62.89
   0  -4  -1    6.00    4.00
   0  -4  -1    4.40    2.30
   0  -4  -1    6.00    1.50
   0   4   1    4.50    1.30
   0   4   1    6.30    1.70
   0   4   1    4.50    3.50
  -1  -4  -1   -0.50    4.90
  -1  -4  -1    1.90    2.20
  -1  -4  -1   10.20    2.40
   1   4   1    4.60    4.00
   1   4   1    4.40    1.20
   1   4   1    4.20    1.60
  -2  -4  -1   10.00    2.40
  -2  -4  -1    4.90    5.50
  -2  -4  -1   13.30    4.10
   2   4   1   12.20    4.50
   2   4   1   10.90    2.60
  -3  -4  -1  159.38   14.00
  -3  -4  -1  162.98   15.00
  -3  -4  -1  158.58   10.20
  -3  -4  -1  157.68    8.90
   3   4   1  170.68   12.80
   3   4   1  170.58   10.80
  -4  -4  -1 2326.27  102.89
  -4  -4  -1 2237.78  106.09
  -4  -4  -1 2097.09  103.59
  -4  -4  -1 2041.30  105.59
   4   4   1 2091.69  104.99
   4   4   1 2121.69  104.19
  -5  -4  -1  282.17   22.80
  -5  -4  -1  278.97   17.00
  -5  -4  -1  260.57   22.20
  -5  -4  -1  306.87   15.80
  -5  -4  -1  302.77   15.20
   5   4   1  305.17   18.10
   5   4   1  282.07   19.50
  -6  -4  -1  239.18   23.00
  -6  -4  -1  252.37   16.70
  -6  -4  -1  302.47   24.00
  -6  -4  -1  253.37   14.90
  -6  -4  -1  274.77   14.20
   6   4   1  263.07   17.90
   6   4   1  255.07   19.30
  -7  -4  -1   82.99   15.10
  -7  -4  -1   53.29   13.30
  -7  -4  -1   47.50    6.90
  -7  -4  -1   72.39    7.80
  -7  -4  -1   59.99    6.40
   7   4   1   75.49   10.50
   7   4   1   78.09    9.20
  -8  -4  -1   52.09    6.10
  -8  -4  -1   32.50    5.90
  -8  -4  -1   50.79   15.40
  -8  -4  -1   42.60    7.30
   8   4   1   57.49    9.60
   8   4   1   53.69   10.90
  -9  -4  -1   -0.40   15.80
  -9  -4  -1   -5.50    6.90
  -9  -4  -1    6.90   13.60
  -9  -4  -1   -0.40    4.90
  -9  -4  -1   -5.80    5.50
   9   4   1   -2.00    9.30
   9   4   1   -9.10    8.10
 -10  -4  -1  168.38   26.10
 -10  -4  -1  168.18   21.50
 -10  -4  -1  183.18   13.50
 -10  -4  -1  182.68   15.30
  10   4   1  157.68   21.20
  10   4   1  164.88   19.70
 -11  -4  -1    2.70   20.20
 -11  -4  -1   -2.20    9.20
 -11  -4  -1    6.50    7.50
 -11  -4  -1  -20.50   22.60
 -11  -4  -1   -1.90    6.60
  11   4   1  -12.30    9.40
  11   4   1    5.50   10.80
 -12  -4  -1   46.60   12.60
 -12  -4  -1   68.79    9.00
 -12  -4  -1   95.29   25.60
 -12  -4  -1   44.60    8.60
 -12  -4  -1   95.69   25.50
  12   4   1   60.59   13.50
  12   4   1   53.49   14.20
 -13  -4  -1   -3.10    8.70
 -13  -4  -1   -7.80   12.90
 -13  -4  -1    3.30    8.50
  13   4   1  -24.70   11.30
  13   4   1    6.50   14.80
 -14  -4  -1  -19.80    9.80
 -14  -4  -1  -10.30   10.90
 -14  -4  -1   -8.80   16.10
  14   4   1   11.30   14.10
  14   4   1  -30.60   16.60
  17  -5  -1   -2.40   10.70
 -17   5   1   -0.90   15.20
  16  -5  -1   -2.30   18.50
  16  -5  -1   25.30   10.00
  16  -5  -1    5.70   10.40
 -16   5   1   -2.20   12.30
 -16   5   1   -3.70   12.40
  15  -5  -1  -17.90   15.80
  15  -5  -1   11.40    8.10
  15  -5  -1    9.50    8.40
 -15   5   1   -7.80   12.10
 -15   5   1    2.90   11.00
  14  -5  -1   51.99   15.60
  14  -5  -1   97.19   10.50
  14  -5  -1  117.29   16.20
  14  -5  -1  124.99   15.60
 -14   5   1   54.69   15.20
 -14   5   1   85.39   12.20
 -14   5   1   70.99   12.70
  13  -5  -1    3.30    6.80
  13  -5  -1    2.30    7.10
  13  -5  -1   12.50   12.90
  13  -5  -1   -5.30    6.80
 -13   5   1    3.20    9.10
 -13   5   1  -15.70   11.20
 -13   5   1  -24.50    9.20
  12  -5  -1   39.90    6.90
  12  -5  -1   37.60    7.30
  12  -5  -1   39.70   11.30
  12  -5  -1   31.40    6.70
 -12   5   1   22.20    8.60
 -12   5   1   26.60    9.20
 -12   5   1   21.40    6.70
  11  -5  -1   12.90    9.50
  11  -5  -1   13.20    6.00
  11  -5  -1   35.00    6.10
  11  -5  -1   13.00    6.00
 -11   5   1   16.80    5.30
 -11   5   1   14.70    8.10
 -11   5   1   21.90    8.10
 -11   5   1   20.60    7.40
  10  -5  -1   40.30    5.60
  10  -5  -1   29.70    8.90
  10  -5  -1   41.60    6.60
  10  -5  -1   49.10    6.50
 -10   5   1   38.10    6.80
 -10   5   1   26.80    8.00
 -10   5   1   32.30    7.60
 -10   5   1   34.00    5.20
   9  -5  -1  189.78   12.20
   9  -5  -1  167.48   13.60
   9  -5  -1  175.78   15.60
  -9   5   1  177.58   11.90
  -9   5   1  155.98   14.40
  -9   5   1  179.48   12.90
   8  -5  -1    9.40    4.30
   8  -5  -1   -0.30    5.30
   8  -5  -1    8.50    3.20
  -8   5   1    3.10    4.70
  -8   5   1    9.70    5.20
  -8   5   1    6.90    3.10
  -8   5   1    5.30    3.50
   7  -5  -1   98.59   10.40
   7  -5  -1  111.19   10.10
   7  -5  -1  116.89    8.10
  -7   5   1  111.49    8.00
  -7   5   1  111.19    9.70
  -7   5   1  101.09   10.40
  -7   5   1  100.39    8.20
   6  -5  -1    6.50    2.30
   6  -5  -1    5.60    4.10
   6  -5  -1   -0.30    3.60
  -6   5   1   11.40    3.80
  -6   5   1    8.00    2.70
  -6   5   1    6.60    4.20
  -6   5   1    7.40    2.50
   5  -5  -1 1305.97   63.69
   5  -5  -1 1253.57   64.79
   5  -5  -1 1303.47   64.29
  -5   5   1 1444.36   64.39
  -5   5   1 1280.57   63.79
  -5   5   1 1319.87   63.69
  -5   5   1 1368.16   64.09
  -5   5   1 1324.57   63.79
   4  -5  -1  262.87   14.90
   4  -5  -1  256.57   13.00
   4  -5  -1  235.88   13.50
   4  -5  -1  265.87   13.90
  -4   5   1  295.37   14.30
  -4   5   1  269.17   13.40
  -4   5   1  249.78   13.70
  -4   5   1  229.28   13.70
  -4   5   1  261.37   13.40
   3  -5  -1  125.49    7.30
   3  -5  -1  109.59    7.40
   3  -5  -1  107.99    8.50
   3  -5  -1  126.19    8.50
  -3   5   1   88.09   10.30
  -3   5   1  109.99    7.60
  -3   5   1  127.99    6.90
  -3   5   1  132.39    7.00
   2  -5  -1   -3.00    3.50
   2  -5  -1    0.70    1.70
   2  -5  -1    1.30    2.00
   2  -5  -1    1.30    2.70
  -2   5   1    2.60    3.70
  -2   5   1    2.80    1.70
  -2   5   1    1.60    1.40
   1  -5  -1   30.40    2.90
   1  -5  -1   30.40    5.00
   1  -5  -1   22.50    3.60
   1  -5  -1   25.10    3.00
  -1   5   1   30.50    3.60
  -1   5   1   27.10    3.10
  -1   5   1   33.90    3.10
   0  -5  -1  838.32   40.70
   0  -5  -1  791.92   40.70
   0  -5  -1  827.62   42.00
   0  -5  -1  818.02   40.00
   0   5   1  873.71   40.10
   0   5   1  800.42   41.50
   0   5   1  835.82   40.30
  -1  -5  -1 2865.01  141.59
  -1  -5  -1 2913.61  141.69
  -1  -5  -1 3116.99  143.39
   1   5   1 2970.90  140.89
   1   5   1 2953.30  141.19
   1   5   1 2957.60  142.79
  -2  -5  -1  307.27   18.80
  -2  -5  -1  305.37   16.70
  -2  -5  -1  352.76   21.40
   2   5   1  331.27   19.60
   2   5   1  351.66   17.10
  -3  -5  -1   33.40    3.20
  -3  -5  -1   34.40    7.30
  -3  -5  -1   24.60    8.70
  -3  -5  -1   21.40    3.70
   3   5   1   33.10    4.20
   3   5   1   30.00    6.90
  -4  -5  -1  149.88   17.70
  -4  -5  -1  146.69    8.70
  -4  -5  -1  141.09   10.70
  -4  -5  -1  133.59   17.00
   4   5   1  164.18   11.40
   4   5   1  149.09   13.80
  -5  -5  -1    4.80    3.10
  -5  -5  -1    3.90    3.90
  -5  -5  -1    2.80    9.30
  -5  -5  -1   -2.10    4.00
  -5  -5  -1   -0.80   10.60
   5   5   1    5.40    4.90
   5   5   1    3.50    6.70
  -6  -5  -1  170.18   21.50
  -6  -5  -1  133.89   10.50
  -6  -5  -1  183.78   23.20
  -6  -5  -1  147.09   12.90
  -6  -5  -1  144.29    9.60
   6   5   1  145.79   13.90
   6   5   1  146.59   16.00
  -7  -5  -1  560.84   35.40
  -7  -5  -1  447.26   27.70
  -7  -5  -1  435.36   25.60
  -7  -5  -1  473.95   24.80
  -7  -5  -1  550.94   36.10
   7   5   1  499.35   29.90
   7   5   1  480.65   28.30
  -8  -5  -1   11.70    6.60
  -8  -5  -1    6.30    5.00
  -8  -5  -1    2.60    5.40
  -8  -5  -1   37.00   17.80
  -8  -5  -1   18.40   14.10
   8   5   1   26.50   10.00
   8   5   1   20.10    7.60
  -9  -5  -1   21.20    6.30
  -9  -5  -1   14.40   18.30
  -9  -5  -1   10.70   15.10
  -9  -5  -1   23.60    5.90
   9   5   1   13.90    8.40
   9   5   1   20.30   11.20
 -10  -5  -1   43.20   23.60
 -10  -5  -1   64.29    7.50
 -10  -5  -1   61.19   19.40
 -10  -5  -1   53.59    7.90
 -10  -5  -1   48.10   10.20
  10   5   1   54.89   13.30
  10   5   1   50.59   11.60
 -11  -5  -1    5.50    7.10
 -11  -5  -1    5.40    7.10
 -11  -5  -1    5.50   23.90
 -11  -5  -1    5.90   10.40
 -11  -5  -1   15.70   20.30
  11   5   1   -0.10   12.60
  11   5   1   13.70    9.80
 -12  -5  -1   -1.90    8.60
 -12  -5  -1    6.60    8.00
 -12  -5  -1   34.80   25.30
 -12  -5  -1    6.40   11.90
  12   5   1   -5.00   10.10
  12   5   1    8.30   13.00
 -13  -5  -1  -11.70    9.50
 -13  -5  -1   19.20   14.20
 -13  -5  -1    3.50   10.10
  13   5   1   18.30   17.40
  13   5   1    4.70   12.20
  17  -6  -1   11.70   11.70
 -17   6   1   13.30   15.50
 -17   6   1  -10.20   15.20
  16  -6  -1    3.30   17.60
  16  -6  -1   10.60    9.70
  16  -6  -1   -7.50    9.40
 -16   6   1   -2.70   12.90
 -16   6   1   -5.70   12.50
  15  -6  -1  115.89   20.10
  15  -6  -1  123.99   18.10
  15  -6  -1  190.08   20.60
 -15   6   1  131.49   15.40
 -15   6   1  124.79   15.40
  14  -6  -1  470.95   27.40
  14  -6  -1  398.76   27.00
  14  -6  -1  351.56   34.30
 -14   6   1  354.46   27.30
 -14   6   1  349.57   30.80
 -14   6   1  346.97   27.40
  13  -6  -1   -5.70   12.70
  13  -6  -1    1.70    6.70
  13  -6  -1  -10.10    7.10
  13  -6  -1    7.90   12.20
 -13   6   1    4.10   12.40
 -13   6   1   -3.50   10.30
 -13   6   1   -6.80    8.70
  12  -6  -1   38.70    7.10
  12  -6  -1   38.70    8.30
  12  -6  -1   44.10    7.10
  12  -6  -1    6.50   11.00
 -12   6   1   28.50    6.60
 -12   6   1   21.90    9.80
 -12   6   1   25.00    8.20
 -12   6   1   25.80   10.20
  11  -6  -1   13.20    6.80
  11  -6  -1   19.70    6.20
  11  -6  -1   26.40    5.80
  11  -6  -1   14.20   10.10
 -11   6   1   21.00    6.70
 -11   6   1    8.50    7.90
 -11   6   1    7.60    8.10
 -11   6   1   15.40    5.30
  10  -6  -1   54.79    7.90
  10  -6  -1   49.10    9.10
  10  -6  -1   76.79   10.00
 -10   6   1   52.49    5.80
 -10   6   1   57.29    8.20
 -10   6   1   61.19    7.30
 -10   6   1   58.19    9.30
   9  -6  -1   65.19    8.60
   9  -6  -1   39.30    8.30
   9  -6  -1   48.60    7.20
  -9   6   1   64.09    8.90
  -9   6   1   51.29    6.10
  -9   6   1   60.39    8.50
  -9   6   1   29.30    7.50
   8  -6  -1  145.19    9.70
   8  -6  -1  119.79   12.20
   8  -6  -1   98.19   13.20
  -8   6   1  115.29   12.50
  -8   6   1  113.79   11.70
  -8   6   1  136.89    9.80
  -8   6   1  142.69    9.80
   7  -6  -1  219.18   15.00
   7  -6  -1  237.68   13.00
   7  -6  -1  212.18   15.00
  -7   6   1  223.88   13.00
  -7   6   1  227.28   13.20
  -7   6   1  219.48   14.90
  -7   6   1  247.58   14.30
   6  -6  -1   15.10    2.90
   6  -6  -1   20.20    4.50
   6  -6  -1   20.30    4.40
  -6   6   1   23.20    3.20
  -6   6   1   13.80    3.20
  -6   6   1   16.30    3.80
  -6   6   1   15.80    4.80
   5  -6  -1   83.59    7.50
   5  -6  -1   81.09    8.70
   5  -6  -1   72.39    6.60
  -5   6   1   76.49    7.10
  -5   6   1   72.89    6.20
  -5   6   1   88.69    6.40
  -5   6   1   64.89    7.20
   4  -6  -1  132.79    7.70
   4  -6  -1  118.49   10.10
   4  -6  -1  129.29    9.50
   4  -6  -1  131.29    8.60
   4  -6  -1  111.49    8.50
  -4   6   1  117.39    8.80
  -4   6   1  147.79    8.00
  -4   6   1  138.09    7.80
  -4   6   1  126.29    9.30
   3  -6  -1  128.59    9.00
   3  -6  -1  149.49    8.60
   3  -6  -1  151.88   10.80
   3  -6  -1  126.59   10.30
  -3   6   1  141.49    8.30
  -3   6   1  150.58    8.30
  -3   6   1  157.28    9.40
   2  -6  -1   87.29    7.00
   2  -6  -1   84.59    6.00
   2  -6  -1   87.59    8.20
   2  -6  -1   91.89    9.50
  -2   6   1   86.29    6.00
  -2   6   1   91.19    5.80
  -2   6   1   91.69    7.00
   1  -6  -1  117.49    8.50
   1  -6  -1  102.79   11.50
   1  -6  -1  125.69    9.40
   1  -6  -1  122.19    7.10
  -1   6   1  126.59    7.50
  -1   6   1  117.49    8.70
  -1   6   1  134.59    7.20
   0  -6  -1  954.40   48.40
   0  -6  -1  949.60   49.99
   0  -6  -1 1005.20   48.30
   0  -6  -1  943.21   47.50
   0   6   1 1025.50   47.20
   0   6   1  965.10   49.40
   0   6   1 1031.70   47.60
  -1  -6  -1 1950.70   94.99
  -1  -6  -1 2090.29   97.19
  -1  -6  -1 1885.11   95.09
   1   6   1 1985.90   94.09
   1   6   1 1968.00   96.39
  -2  -6  -1   13.40    2.80
  -2  -6  -1   11.50    7.80
  -2  -6  -1   22.90    5.30
   2   6   1   21.30    3.00
   2   6   1   24.90    6.60
  -3  -6  -1  120.29    9.40
  -3  -6  -1  142.29   10.30
  -3  -6  -1  134.49   17.30
  -3  -6  -1  142.79   15.30
   3   6   1  161.58    9.80
   3   6   1  136.79   13.60
  -4  -6  -1   88.59    9.50
  -4  -6  -1   97.29    7.00
  -4  -6  -1   83.49   11.60
  -4  -6  -1   88.59   12.90
   4   6   1   96.69   13.20
   4   6   1  109.29    9.40
  -5  -6  -1   21.30   10.20
  -5  -6  -1   15.40   11.90
  -5  -6  -1   12.80    3.40
  -5  -6  -1    6.90    4.30
   5   6   1   15.10    5.20
   5   6   1    9.80    7.60
  -6  -6  -1 1648.44   80.99
  -6  -6  -1 1681.13   81.99
  -6  -6  -1 1765.52   86.99
  -6  -6  -1 1598.34   85.49
  -6  -6  -1 1637.94   80.39
   6   6   1 1677.03   83.79
   6   6   1 1690.63   82.29
  -7  -6  -1 1661.73   83.69
  -7  -6  -1 1494.35   75.59
  -7  -6  -1 1542.45   77.89
  -7  -6  -1 1652.53   82.49
  -7  -6  -1 1499.25   76.49
   7   6   1 1537.95   79.39
   7   6   1 1618.74   79.29
  -8  -6  -1  -12.40   14.10
  -8  -6  -1   -2.30    5.60
  -8  -6  -1    2.30    4.80
  -8  -6  -1   -3.10   20.10
   8   6   1   13.20   10.50
   8   6   1    8.10    7.50
  -9  -6  -1   72.99    7.60
  -9  -6  -1   61.99   17.90
  -9  -6  -1   47.50    9.30
  -9  -6  -1   52.29    7.40
  -9  -6  -1   57.79   21.10
   9   6   1   47.30    9.90
   9   6   1   62.19   12.60
 -10  -6  -1   12.80    6.30
 -10  -6  -1   58.99   25.30
 -10  -6  -1    6.60    7.00
 -10  -6  -1   25.80   19.90
 -10  -6  -1   -4.20    9.20
  10   6   1    5.10   12.00
  10   6   1  -11.60   11.50
 -11  -6  -1   -4.30   10.90
 -11  -6  -1  -15.20   21.70
 -11  -6  -1   -1.70    7.40
 -11  -6  -1    6.50    7.30
  11   6   1    2.10   12.60
  11   6   1   -8.30    9.80
 -12  -6  -1  430.16   51.59
 -12  -6  -1  339.67   24.90
 -12  -6  -1  358.36   33.60
  12   6   1  340.27   33.80
  12   6   1  307.67   29.70
 -13  -6  -1  266.67   35.90
 -13  -6  -1  239.38   27.40
  13   6   1  203.58   29.10
  17  -7  -1   76.49   13.40
 -17   7   1   57.49   15.80
 -17   7   1   74.79   17.00
  16  -7  -1   16.30   10.10
  16  -7  -1  -11.30   18.70
 -16   7   1   -9.90   14.30
 -16   7   1  -26.00   13.00
  15  -7  -1   33.20    9.70
  15  -7  -1   34.30   10.60
  15  -7  -1   55.19   17.50
 -15   7   1   31.20   12.80
 -15   7   1   17.50   11.40
  14  -7  -1   42.80   10.60
  14  -7  -1   47.60    9.50
  14  -7  -1   63.19   16.20
 -14   7   1   30.10   11.20
 -14   7   1   12.70   12.50
 -14   7   1   43.00   14.10
  13  -7  -1   26.60    8.80
  13  -7  -1    8.80    7.20
  13  -7  -1   -2.70   12.60
 -13   7   1    1.40    8.40
 -13   7   1  -13.50   12.40
 -13   7   1    5.60   10.30
  12  -7  -1  251.37   18.90
  12  -7  -1  245.58   17.90
  12  -7  -1  226.98   20.20
  12  -7  -1  196.08   23.40
 -12   7   1  231.58   17.00
 -12   7   1  212.78   21.80
 -12   7   1  183.18   17.80
 -12   7   1  168.38   19.80
  11  -7  -1   82.69   12.60
  11  -7  -1   89.29   10.10
  11  -7  -1  122.59   13.90
 -11   7   1   70.39    8.40
 -11   7   1   77.59   10.60
 -11   7   1   74.49   10.90
  10  -7  -1   -2.50    6.30
  10  -7  -1    6.60    7.80
  10  -7  -1    4.90    4.70
 -10   7   1  -11.00    6.70
 -10   7   1   -0.10    4.60
 -10   7   1   -0.80    5.00
 -10   7   1   -4.30    8.00
   9  -7  -1  115.99   15.80
   9  -7  -1  148.79   15.30
   9  -7  -1  180.68   11.70
  -9   7   1  169.98   11.90
  -9   7   1  142.89   15.30
  -9   7   1  144.99   14.40
  -9   7   1  184.68   12.30
   8  -7  -1  100.49    8.60
   8  -7  -1   74.29    8.20
   8  -7  -1   68.99    8.20
  -8   7   1   57.69    8.20
  -8   7   1   87.29    8.50
  -8   7   1   98.19    9.20
  -8   7   1   80.09   10.50
   7  -7  -1   51.99    6.90
   7  -7  -1   71.29    9.90
   7  -7  -1   77.79    7.60
  -7   7   1   59.79    7.00
  -7   7   1   70.39    8.90
  -7   7   1   74.49    7.00
  -7   7   1   65.19    8.10
   6  -7  -1   12.10    4.40
   6  -7  -1   11.10    3.00
   6  -7  -1    7.80    4.60
  -6   7   1    9.50    3.40
  -6   7   1    7.50    3.00
  -6   7   1   12.00    3.90
  -6   7   1    6.70    4.60
   5  -7  -1    1.80    4.30
   5  -7  -1    0.60    3.70
   5  -7  -1    0.50    2.80
  -5   7   1    5.90    2.70
  -5   7   1    2.10    4.00
  -5   7   1    6.50    3.20
   4  -7  -1   74.29    7.20
   4  -7  -1   96.69    9.20
   4  -7  -1   85.79    7.40
   4  -7  -1   68.49    9.30
  -4   7   1   87.19    6.30
  -4   7   1   79.89    8.10
  -4   7   1   80.99    7.90
   3  -7  -1   45.10    5.60
   3  -7  -1   50.39    6.50
   3  -7  -1   42.60    5.70
   3  -7  -1   48.30    6.80
  -3   7   1   55.49    5.40
  -3   7   1   71.39    6.20
  -3   7   1   55.99    5.10
   2  -7  -1   12.00    4.20
   2  -7  -1   22.60    3.00
   2  -7  -1   18.20    6.20
   2  -7  -1   17.70    3.50
  -2   7   1   23.80    3.10
  -2   7   1   19.20    4.00
  -2   7   1   16.70    2.90
   1  -7  -1  388.26   21.10
   1  -7  -1  389.66   19.80
   1  -7  -1  382.46   21.80
   1  -7  -1  410.36   23.50
  -1   7   1  410.16   20.20
  -1   7   1  401.76   19.80
   0  -7  -1    6.00    7.20
   0  -7  -1    6.00    3.50
   0  -7  -1    0.60    3.90
   0  -7  -1    7.50    2.60
   0   7   1    4.30    2.50
   0   7   1    4.70    6.10
  -1  -7  -1   18.90    8.30
  -1  -7  -1   12.00    3.70
  -1  -7  -1   21.60    4.00
  -1  -7  -1   11.50    4.10
   1   7   1   21.10    6.30
  -2  -7  -1  118.69   12.80
  -2  -7  -1  117.69    8.50
  -2  -7  -1  110.29   12.00
   2   7   1  100.39   12.90
   2   7   1  133.39    7.90
  -3  -7  -1    1.70    3.60
  -3  -7  -1   -1.50    7.70
  -3  -7  -1  -14.80    9.20
  -3  -7  -1   -1.60    2.90
   3   7   1    1.20    3.10
   3   7   1   -1.30    6.80
  -4  -7  -1    6.40   11.10
  -4  -7  -1   11.30    4.40
  -4  -7  -1   21.50    3.70
  -4  -7  -1   25.70   10.00
   4   7   1   10.30    7.90
   4   7   1   26.40    4.50
  -5  -7  -1   -5.50   11.30
  -5  -7  -1   -2.50   12.40
  -5  -7  -1    0.40    3.30
  -5  -7  -1   -2.40    4.50
   5   7   1    0.30    8.40
   5   7   1    0.10    4.80
  -6  -7  -1  500.25   24.90
  -6  -7  -1  461.65   34.70
  -6  -7  -1  499.85   27.60
  -6  -7  -1  460.25   37.00
  -6  -7  -1  494.55   25.80
   6   7   1  479.15   27.70
   6   7   1  477.75   30.60
  -7  -7  -1  247.68   29.10
  -7  -7  -1  217.08   14.90
  -7  -7  -1  188.28   18.70
  -7  -7  -1  223.08   26.40
  -7  -7  -1  231.18   13.80
   7   7   1  200.88   21.50
   7   7   1  244.28   18.50
  -8  -7  -1    9.80    5.30
  -8  -7  -1   12.60    5.30
  -8  -7  -1   38.50   19.20
  -8  -7  -1   13.50   15.80
  -8  -7  -1   11.70    8.20
   8   7   1   20.50    8.40
   8   7   1   -0.30   11.00
  -9  -7  -1    6.50    6.10
  -9  -7  -1   28.80   22.50
  -9  -7  -1    4.10    6.80
  -9  -7  -1  -11.10   17.30
  -9  -7  -1    4.10    8.40
   9   7   1    9.90    8.80
   9   7   1   15.10   12.00
 -10  -7  -1   -7.20   10.50
 -10  -7  -1   34.10   25.10
 -10  -7  -1   -4.60    7.80
 -10  -7  -1    4.00    7.10
  10   7   1   -7.70   12.40
  10   7   1  -16.00   10.00
 -11  -7  -1   78.49    9.00
 -11  -7  -1   61.09    9.60
 -11  -7  -1   59.09   24.90
 -11  -7  -1   37.20   13.10
  11   7   1   67.39   15.80
  11   7   1   36.30   12.40
 -12  -7  -1  542.25   41.50
 -12  -7  -1  497.55   32.60
 -12  -7  -1  660.43   77.89
  12   7   1  501.75   40.10
  16  -8  -1    0.80   19.40
  16  -8  -1   23.30   12.00
 -16   8   1   -5.00   11.30
 -16   8   1   -1.70   17.50
  15  -8  -1   26.70   10.50
  15  -8  -1   15.10   17.70
 -15   8   1    5.30   14.10
 -15   8   1    6.70   10.30
  14  -8  -1   28.50   15.20
  14  -8  -1   38.60   10.50
  14  -8  -1   21.30    9.60
 -14   8   1    7.40   13.40
 -14   8   1   15.80   10.20
  13  -8  -1  100.39   11.30
  13  -8  -1   72.89   15.50
  13  -8  -1   80.09   12.00
  13  -8  -1  133.19   16.70
 -13   8   1   53.29    9.70
 -13   8   1  101.19   14.10
 -13   8   1   78.59   13.70
  12  -8  -1 1218.58   61.79
  12  -8  -1 1143.29   63.19
  12  -8  -1 1240.58   60.89
  12  -8  -1 1265.37   59.79
 -12   8   1 1086.59   59.79
 -12   8   1 1199.68   61.89
 -12   8   1 1099.29   61.39
 -12   8   1 1204.78   59.39
  11  -8  -1  632.54   41.10
  11  -8  -1  576.94   32.80
  11  -8  -1  495.75   29.70
 -11   8   1  524.55   29.90
 -11   8   1  554.04   32.20
 -11   8   1  541.35   32.80
 -11   8   1  569.04   30.30
  10  -8  -1    7.10    7.40
  10  -8  -1   11.10    5.10
  10  -8  -1   -4.10    7.30
 -10   8   1    9.50    5.20
 -10   8   1   11.00    8.50
 -10   8   1    2.50    5.30
 -10   8   1    8.70    6.80
   9  -8  -1   23.90    7.50
   9  -8  -1   26.60    7.60
   9  -8  -1   28.90    4.90
  -9   8   1   32.30    7.10
  -9   8   1   31.20    5.80
  -9   8   1   36.00    8.70
  -9   8   1   27.50    5.50
   8  -8  -1   22.10    6.30
   8  -8  -1   30.60    7.20
   8  -8  -1   40.90    4.70
  -8   8   1   27.40    4.60
  -8   8   1   31.70    7.00
  -8   8   1   26.20    8.10
  -8   8   1   30.70    5.30
   7  -8  -1  343.77   18.40
   7  -8  -1  315.57   21.00
   7  -8  -1  331.67   20.10
  -7   8   1  344.77   18.90
  -7   8   1  307.27   20.30
  -7   8   1  345.27   18.80
  -7   8   1  318.97   18.10
   6  -8  -1 1826.12   88.69
   6  -8  -1 1830.42   89.79
   6  -8  -1 1866.71   88.09
  -6   8   1 1806.32   87.89
  -6   8   1 1872.11   88.29
  -6   8   1 1752.12   88.69
   5  -8  -1  410.46   21.40
   5  -8  -1  406.46   23.50
   5  -8  -1  402.36   21.70
  -5   8   1  409.06   22.30
  -5   8   1  403.76   20.90
  -5   8   1  400.56   21.80
   4  -8  -1   33.60    6.50
   4  -8  -1   29.30    4.10
   4  -8  -1   34.90    4.30
   4  -8  -1   23.40    5.50
  -4   8   1   28.20    5.00
  -4   8   1   28.40    3.40
   3  -8  -1   -2.40    3.90
   3  -8  -1   -4.60    5.80
   3  -8  -1    2.00    2.90
   3  -8  -1    1.00    3.20
  -3   8   1    0.70    2.60
  -3   8   1    0.10    3.60
   2  -8  -1  123.29   13.80
   2  -8  -1  112.59   11.60
   2  -8  -1  143.39    8.00
   2  -8  -1  142.39    8.50
   2  -8  -1  129.49   10.20
  -2   8   1  133.29   10.00
  -2   8   1  133.59    8.80
   1  -8  -1   10.30    2.70
   1  -8  -1   11.20    2.50
   1  -8  -1   11.50    7.60
   1  -8  -1   10.80    4.50
   1  -8  -1    4.10    3.60
  -1   8   1   12.40    3.20
   0  -8  -1  244.88   13.70
   0  -8  -1  249.88   15.30
   0  -8  -1  224.78   15.50
   0  -8  -1  250.67   19.30
   0   8   1  257.37   15.40
  -1  -8  -1   -1.20    3.40
  -1  -8  -1   -0.60    8.70
  -1  -8  -1   -1.30    4.20
  -1  -8  -1    4.00    3.90
   1   8   1    1.70    6.20
  -2  -8  -1   34.80   13.30
  -2  -8  -1   30.90    6.20
  -2  -8  -1   25.80    3.90
  -2  -8  -1   34.10    7.00
   2   8   1   37.30    8.40
  -3  -8  -1    9.50    3.50
  -3  -8  -1   17.10    9.20
  -3  -8  -1   -1.40   12.60
  -3  -8  -1   -0.50    6.20
  -3  -8  -1    6.30    4.10
   3   8   1   13.30    3.50
   3   8   1    3.70    8.30
  -4  -8  -1   89.59   11.30
  -4  -8  -1  112.59   16.30
  -4  -8  -1   93.39    8.40
  -4  -8  -1   79.69   13.30
   4   8   1  109.59   12.70
   4   8   1  116.59    9.60
  -5  -8  -1   85.49   17.30
  -5  -8  -1  108.49   12.30
  -5  -8  -1  103.39    9.20
  -5  -8  -1   93.99   15.10
   5   8   1  112.69   11.30
   5   8   1  106.89   12.80
  -6  -8  -1   21.20    5.00
  -6  -8  -1   18.80   18.50
  -6  -8  -1   28.60    4.80
  -6  -8  -1   56.09   14.60
  -6  -8  -1   18.70    6.30
   6   8   1    9.40   10.30
   6   8   1   30.90    6.70
  -7  -8  -1   20.70   19.30
  -7  -8  -1   -2.50    4.70
  -7  -8  -1    1.90    4.80
  -7  -8  -1    2.70    6.90
  -7  -8  -1   24.80   18.30
   7   8   1   11.10    7.20
   7   8   1    0.60   10.90
  -8  -8  -1    1.20    5.60
  -8  -8  -1   -1.00   16.60
  -8  -8  -1    3.20   20.80
  -8  -8  -1   -1.20    5.20
   8   8   1   -1.40    8.10
   8   8   1   -9.00   10.90
  -9  -8  -1   56.59   10.90
  -9  -8  -1   72.69    9.60
  -9  -8  -1   67.79   20.40
  -9  -8  -1   80.99    8.70
   9   8   1   75.99   11.50
   9   8   1   71.29   14.70
 -10  -8  -1    6.90   11.40
 -10  -8  -1    4.90   24.20
 -10  -8  -1    0.10    7.60
 -10  -8  -1   -2.70    7.60
  10   8   1    9.40   15.40
  10   8   1  -19.60    9.60
 -11  -8  -1   15.00   25.70
 -11  -8  -1  -14.40    9.50
 -11  -8  -1    3.80   13.70
  11   8   1    8.60   14.50
  11   8   1  -20.70   12.40
  16  -9  -1    0.80   12.40
 -16   9   1   -1.10   16.20
  15  -9  -1   22.70   18.40
  15  -9  -1   -2.60   11.30
 -15   9   1    6.50   10.80
 -15   9   1   11.20   15.60
  14  -9  -1   46.40   11.40
  14  -9  -1   43.70   17.50
  14  -9  -1   20.00   12.20
 -14   9   1   30.30   14.00
 -14   9   1   29.20   10.30
  13  -9  -1   29.00   10.50
  13  -9  -1   32.80   14.50
  13  -9  -1   48.50    9.20
  13  -9  -1   40.50    9.00
 -13   9   1   29.20   11.50
 -13   9   1   30.60    8.50
 -13   9   1   25.00    8.90
 -13   9   1   25.30   12.40
  12  -9  -1  569.44   31.80
  12  -9  -1  590.04   33.70
  12  -9  -1  528.75   34.80
  12  -9  -1  552.84   36.80
 -12   9   1  621.34   35.20
 -12   9   1  534.65   31.80
 -12   9   1  554.84   31.80
 -12   9   1  539.45   34.10
  11  -9  -1   47.50    7.30
  11  -9  -1   60.59   11.10
 -11   9   1   51.69    7.70
 -11   9   1   38.50   12.20
  10  -9  -1   34.10    8.30
  10  -9  -1   14.50    8.20
  10  -9  -1   36.40    5.90
 -10   9   1   34.80    7.60
 -10   9   1   32.70    9.70
 -10   9   1   33.10    6.30
 -10   9   1   31.70    6.40
   9  -9  -1   41.60    8.40
   9  -9  -1   44.50    5.70
   9  -9  -1   46.00    8.50
  -9   9   1   41.80    5.70
  -9   9   1   44.50    9.30
  -9   9   1   36.40    6.20
  -9   9   1   33.00    6.90
   8  -9  -1   23.90    6.90
   8  -9  -1   20.90    6.80
   8  -9  -1   21.70    4.80
  -8   9   1   18.10    5.20
  -8   9   1   25.50    6.10
  -8   9   1   15.80    4.80
  -8   9   1   21.60    7.40
   7  -9  -1 1148.19   55.09
   7  -9  -1 1073.69   57.29
   7  -9  -1 1129.99   56.19
  -7   9   1 1102.29   54.89
  -7   9   1 1079.39   56.29
  -7   9   1 1187.78   55.59
   6  -9  -1 2664.53  132.49
   6  -9  -1 2803.32  130.89
   6  -9  -1 2733.63  131.29
  -6   9   1 2784.42  131.09
  -6   9   1 2665.43  131.49
  -6   9   1 2684.93  130.59
   5  -9  -1  247.58   14.60
   5  -9  -1  243.08   16.10
   5  -9  -1  243.28   17.10
   5  -9  -1  234.58   14.60
   5  -9  -1  221.58   13.00
  -5   9   1  223.08   15.70
  -5   9   1  210.98   13.40
   4  -9  -1  183.88   11.60
   4  -9  -1  175.68   14.70
   4  -9  -1  183.08   14.80
   4  -9  -1  182.98   12.50
  -4   9   1  168.88   11.10
  -4   9   1  178.58   13.20
   3  -9  -1   82.19    7.80
   3  -9  -1  101.39    9.70
   3  -9  -1   71.99    8.20
   3  -9  -1  108.49   10.50
  -3   9   1  101.69    9.70
  -3   9   1   95.99    7.80
   2  -9  -1    2.30    7.60
   2  -9  -1    2.00    3.90
   2  -9  -1    5.20    5.20
   2  -9  -1    2.80    2.50
   2  -9  -1   -4.00    2.90
  -2   9   1    4.10    3.10
   1  -9  -1 1186.68   59.79
   1  -9  -1 1232.98   62.49
   1  -9  -1 1195.78   61.69
   1  -9  -1 1247.48   63.09
   1  -9  -1 1273.57   59.79
  -1   9   1 1279.97   60.19
   0  -9  -1 1970.80   95.89
   0  -9  -1 1974.90   93.79
   0  -9  -1 1805.02   93.89
   0  -9  -1 1872.01   92.79
   0   9   1 2012.50   92.99
  -1  -9  -1    3.50    5.20
  -1  -9  -1    1.40    5.10
  -1  -9  -1   -1.70    4.00
   1   9   1   -0.30    7.40
  -2  -9  -1  341.87   21.30
  -2  -9  -1  323.97   22.40
  -2  -9  -1  338.77   27.10
  -2  -9  -1  316.67   18.10
   2   9   1  318.67   22.80
  -3  -9  -1   85.99   12.40
  -3  -9  -1   91.49   15.60
  -3  -9  -1   85.39    9.90
  -3  -9  -1   95.59   11.30
  -3  -9  -1   96.39    8.60
   3   9   1  108.09   12.90
  -4  -9  -1   24.80   15.70
  -4  -9  -1   40.70    8.80
  -4  -9  -1   42.10    5.10
  -4  -9  -1   44.30   12.70
   4   9   1   41.80   12.00
   4   9   1   45.60    5.40
  -5  -9  -1  107.89   15.80
  -5  -9  -1  102.39   13.70
  -5  -9  -1  102.89    9.70
  -5  -9  -1  110.99   19.90
  -5  -9  -1   99.79   12.70
   5   9   1  126.99   11.30
   5   9   1   98.09   13.20
  -6  -9  -1  138.79   22.40
  -6  -9  -1  151.98   19.00
  -6  -9  -1  109.79   11.60
  -6  -9  -1  153.98   12.50
  -6  -9  -1  119.39   14.70
  -6  -9  -1  153.58   16.10
   6   9   1  173.08   14.20
   6   9   1  156.78   17.10
  -7  -9  -1   15.30    5.50
  -7  -9  -1   38.40   23.00
  -7  -9  -1   43.40   22.60
  -7  -9  -1   15.90    5.40
  -7  -9  -1   35.50    9.30
   7   9   1   23.50   12.80
   7   9   1   18.90    7.60
  -8  -9  -1    7.90    9.30
  -8  -9  -1   25.00   18.20
  -8  -9  -1    7.80    5.90
  -8  -9  -1   15.60    6.00
   8   9   1   -1.70    8.30
   8   9   1   17.30   13.10
  -9  -9  -1   -2.60    6.90
  -9  -9  -1   40.30   20.90
  -9  -9  -1    2.50   10.20
  -9  -9  -1    4.00    7.70
   9   9   1  -29.10   14.50
   9   9   1  -18.00   10.10
 -10  -9  -1   28.40   12.80
 -10  -9  -1   63.09   23.30
 -10  -9  -1   29.30    8.60
 -10  -9  -1    9.10    8.90
  10   9   1   27.20   12.10
  10   9   1   34.10   15.20
  11   9   1  -22.80   12.10
  16 -10  -1  -16.70   13.30
 -16  10   1  -10.30   13.40
 -16  10   1   -8.40   15.50
  15 -10  -1   -9.90   18.70
  15 -10  -1   -2.30   11.70
 -15  10   1  -12.30   11.80
 -15  10   1    9.50   14.90
  14 -10  -1   39.10   17.60
  14 -10  -1   44.80   12.00
 -14  10   1   34.40   14.40
 -14  10   1   41.90   11.40
  13 -10  -1    2.60   13.10
  13 -10  -1   18.20   10.30
  13 -10  -1    3.80    8.30
  13 -10  -1    1.30   10.00
 -13  10   1   12.00   11.30
 -13  10   1  -16.60   11.90
 -13  10   1   -6.40    8.40
 -13  10   1   -2.60    8.70
  12 -10  -1    0.20    8.10
  12 -10  -1   -6.30   12.60
  12 -10  -1   -2.30    9.30
 -12  10   1    7.80    9.60
 -12  10   1    0.50    7.90
 -12  10   1    2.40    7.60
 -12  10   1   16.30   11.00
  11 -10  -1   -8.40   11.50
  11 -10  -1   10.10    9.20
  11 -10  -1    1.00   10.20
 -11  10   1   -9.10    7.00
 -11  10   1    1.40    9.90
 -11  10   1    0.60    6.60
 -11  10   1    9.70    8.90
  10 -10  -1   34.50   10.20
  10 -10  -1   30.30    6.30
  10 -10  -1   31.60    9.40
 -10  10   1   28.50    6.20
 -10  10   1   24.90    9.60
 -10  10   1   34.30    7.20
 -10  10   1   28.10    7.60
   9 -10  -1   13.70    7.50
   9 -10  -1   14.50    5.40
   9 -10  -1   25.00    7.80
  -9  10   1   13.90    8.40
  -9  10   1    7.60    6.10
  -9  10   1    8.10    6.60
  -9  10   1   11.90    5.30
   8 -10  -1   34.00    8.30
   8 -10  -1   37.10    5.90
   8 -10  -1   43.80    8.00
  -8  10   1   58.79   10.00
  -8  10   1   37.60    6.70
  -8  10   1   40.90    6.00
   7 -10  -1  160.68   12.50
   7 -10  -1  138.79   13.80
   7 -10  -1  146.89   16.20
  -7  10   1  151.48   11.40
  -7  10   1  153.88   13.80
  -7  10   1  147.39   14.70
   6 -10  -1  341.57   19.40
   6 -10  -1  336.17   19.60
   6 -10  -1  328.57   22.20
  -6  10   1  317.57   18.20
  -6  10   1  309.67   20.60
   5 -10  -1   17.00    4.90
   5 -10  -1   20.10    4.80
   5 -10  -1   19.20    6.60
   5 -10  -1   24.50    7.40
  -5  10   1   15.60    6.70
  -5  10   1   12.30    3.90
   4 -10  -1  125.89   10.20
   4 -10  -1  105.69   14.00
   4 -10  -1  126.99   11.70
  -4  10   1  150.38   12.20
  -4  10   1  113.39    9.70
   3 -10  -1  116.69   11.80
   3 -10  -1  111.39    9.60
   3 -10  -1  122.19    8.40
   3 -10  -1  128.39   13.90
   3 -10  -1  129.89   15.50
  -3  10   1  122.89    9.70
  -3  10   1  134.09   11.60
   2 -10  -1   71.59   10.70
   2 -10  -1   59.99    5.60
   2 -10  -1   57.79    6.50
   2 -10  -1   59.59    7.80
   2 -10  -1   59.39    7.00
  -2  10   1   59.19    5.60
   1 -10  -1  937.11   49.00
   1 -10  -1  864.61   44.70
   1 -10  -1  926.51   44.60
   1 -10  -1  938.71   46.50
   1 -10  -1  890.21   47.10
  -1  10   1  918.51   45.10
   0 -10  -1  573.64   30.90
   0 -10  -1  637.24   37.40
   0 -10  -1  584.14   32.20
   0 -10  -1  628.54   32.50
   0  10   1  597.94   30.90
  -1 -10  -1    3.10   11.60
  -1 -10  -1    3.80    5.50
  -1 -10  -1    2.70    6.20
  -1 -10  -1    3.10    4.50
  -2 -10  -1    9.80    8.90
  -2 -10  -1   -0.60   12.70
  -2 -10  -1    9.40    4.00
  -2 -10  -1    1.00    6.00
   2  10   1    8.10    9.20
  -3 -10  -1    6.60   12.20
  -3 -10  -1    5.60    4.80
  -3 -10  -1   17.20   11.30
  -3 -10  -1   11.10   13.60
  -3 -10  -1    7.80    3.20
  -3 -10  -1    1.40    5.50
  -4 -10  -1   65.09   17.50
  -4 -10  -1   54.89   14.00
  -4 -10  -1   37.20    9.50
  -4 -10  -1   49.00    5.90
  -4 -10  -1   42.20    7.50
   4  10   1   58.69   12.90
  -5 -10  -1  561.64   43.40
  -5 -10  -1  521.25   35.60
  -5 -10  -1  545.75   28.20
  -5 -10  -1  503.95   38.00
  -5 -10  -1  536.85   31.30
   5  10   1  502.75   35.50
   5  10   1  589.54   28.90
  -6 -10  -1  114.29   18.00
  -6 -10  -1   80.89    9.80
  -6 -10  -1   87.99    7.80
  -6 -10  -1   56.29   21.30
  -6 -10  -1   92.89   11.50
  -6 -10  -1   88.19   14.60
   6  10   1  111.39   13.00
   6  10   1   75.39   15.50
  -7 -10  -1   61.19    8.00
  -7 -10  -1  110.09   19.60
  -7 -10  -1   73.39   10.60
  -7 -10  -1  109.89   11.80
   7  10   1   83.49    9.70
   7  10   1  100.99   15.80
  -8 -10  -1   29.30    7.50
  -8 -10  -1   32.40   10.40
  -8 -10  -1   55.39   19.30
  -8 -10  -1   30.10    6.80
   8  10   1   20.80    9.20
   8  10   1   45.70   16.00
  -9 -10  -1   -1.10    7.70
  -9 -10  -1   15.90   12.10
  -9 -10  -1   -6.00    7.60
  -9 -10  -1   16.50   25.50
   9  10   1  -16.70   17.50
 -10 -10  -1    4.00   11.40
  15 -11  -1   -3.10   11.20
  15 -11  -1   30.40   21.90
 -15  11   1  -11.90   15.90
 -15  11   1  -20.20   17.20
  14 -11  -1   10.30   16.70
  14 -11  -1    6.10   12.40
  14 -11  -1    9.50   10.40
 -14  11   1    5.20   10.40
 -14  11   1   -1.70    8.50
 -14  11   1    3.90   16.50
  13 -11  -1   72.99   10.80
  13 -11  -1   47.80   15.90
  13 -11  -1   77.19   13.50
 -13  11   1   53.79   15.70
 -13  11   1   61.69   10.20
 -13  11   1   64.89   10.60
 -13  11   1   60.19   15.80
  12 -11  -1   -0.40   14.10
  12 -11  -1   -9.50    7.80
  12 -11  -1    7.60   10.70
 -12  11   1   -7.30   12.40
 -12  11   1    5.90    7.40
 -12  11   1    5.90    8.20
 -12  11   1   -8.80    9.10
  11 -11  -1   26.20   10.60
  11 -11  -1   37.90   11.00
  11 -11  -1   21.10    7.20
 -11  11   1   32.80    7.50
 -11  11   1   35.90    9.20
 -11  11   1   16.50   10.90
 -11  11   1   36.80    8.40
  10 -11  -1    7.60    6.30
  10 -11  -1    4.40    8.70
  10 -11  -1   22.50   12.60
 -10  11   1    9.00    7.00
 -10  11   1   16.90    9.00
 -10  11   1   10.60    6.00
   9 -11  -1   13.80    8.30
   9 -11  -1    8.20    8.10
   9 -11  -1    5.10    5.90
  -9  11   1    0.90    6.90
  -9  11   1   23.10    5.40
  -9  11   1   15.80    9.20
   8 -11  -1  166.18   18.80
   8 -11  -1  127.59   14.10
   8 -11  -1  129.49   15.70
  -8  11   1  163.68   17.00
  -8  11   1  135.39   12.30
   7 -11  -1   21.00    7.00
   7 -11  -1   18.10    5.50
  -7  11   1   22.00    5.10
  -7  11   1   27.30    8.80
   6 -11  -1   18.30    8.00
   6 -11  -1   28.30    5.80
   6 -11  -1   29.60    6.40
  -6  11   1   24.40    7.60
  -6  11   1   31.40    5.50
   5 -11  -1  -12.40    8.00
   5 -11  -1    6.70    6.50
   5 -11  -1   12.50    5.10
   5 -11  -1    6.80    5.10
  -5  11   1    8.00    6.30
  -5  11   1    4.80    4.30
   4 -11  -1  807.92   40.20
   4 -11  -1  760.72   42.70
   4 -11  -1  779.02   43.20
   4 -11  -1  863.21   41.20
  -4  11   1  787.42   40.00
  -4  11   1  779.32   41.10
   3 -11  -1  174.18   17.20
   3 -11  -1  196.08   15.60
   3 -11  -1  187.28   12.60
   3 -11  -1  180.28   11.50
   3 -11  -1  209.28   19.40
  -3  11   1  187.08   12.90
   2 -11  -1  112.99   10.60
   2 -11  -1   89.09   12.90
   2 -11  -1  119.89   13.60
   2 -11  -1  105.89    8.90
   2 -11  -1   80.39    9.60
  -2  11   1   86.19    9.90
   1 -11  -1    1.80   10.50
   1 -11  -1    5.50    3.70
   1 -11  -1   11.80    4.20
   1 -11  -1    4.40    5.60
   1 -11  -1    1.70    5.50
  -1  11   1    1.50    4.30
   0 -11  -1  -12.00   12.20
   0 -11  -1    1.30    3.50
   0 -11  -1   -0.10    5.10
   0 -11  -1   -1.90    6.00
   0 -11  -1    5.80    5.10
  -1 -11  -1  187.88   18.40
  -1 -11  -1  199.28   21.20
  -1 -11  -1  199.48   14.70
  -1 -11  -1  189.58   25.80
  -2 -11  -1 1207.28   61.09
  -2 -11  -1 1235.18   63.59
  -2 -11  -1 1301.57   68.59
  -3 -11  -1  204.48   21.60
  -3 -11  -1  234.78   15.10
  -3 -11  -1  237.98   18.40
  -3 -11  -1  260.27   26.30
  -3 -11  -1  275.77   32.30
  -4 -11  -1   13.70   13.80
  -4 -11  -1  -16.80    9.60
  -4 -11  -1    3.10    5.00
  -4 -11  -1    3.00   19.30
  -4 -11  -1   -8.50    6.60
  -5 -11  -1   28.70   15.20
  -5 -11  -1   19.70    5.70
  -5 -11  -1   24.00    8.10
  -5 -11  -1   13.20   10.90
  -5 -11  -1   -4.40   18.50
  -6 -11  -1   -0.50    5.60
  -6 -11  -1    6.10   16.00
  -6 -11  -1    2.60    5.60
  -6 -11  -1   -5.10    8.50
  -7 -11  -1   29.70    7.00
  -7 -11  -1   56.69   18.00
  -7 -11  -1   25.40    7.20
  -7 -11  -1   48.50   11.10
  -8 -11  -1  252.27   18.10
  -8 -11  -1  208.88   19.50
  -8 -11  -1  272.67   27.70
  -9 -11  -1   14.40   11.00
  -9 -11  -1   22.30    9.00
  15 -12  -1   64.69   28.20
 -15  12   1   -6.30   15.80
 -15  12   1   -8.50   11.60
  14 -12  -1   67.49   22.30
  14 -12  -1   69.89   14.80
 -14  12   1   39.30   15.70
 -14  12   1   69.19   12.60
  13 -12  -1  198.68   24.00
  13 -12  -1  267.17   30.10
  13 -12  -1  250.97   24.90
 -13  12   1  189.38   25.50
 -13  12   1  293.07   22.30
  12 -12  -1   28.20   13.70
  12 -12  -1   -4.80    8.00
  12 -12  -1   -1.30   11.40
 -12  12   1   -3.00   13.10
 -12  12   1    4.10    8.20
 -12  12   1   -2.10    8.80
  11 -12  -1   40.80   11.70
  11 -12  -1   31.80    8.10
  11 -12  -1   36.60   12.90
 -11  12   1   34.70    9.30
 -11  12   1   30.50    7.40
 -11  12   1   38.40   13.00
  10 -12  -1   11.00    9.70
  10 -12  -1    9.80   10.30
  10 -12  -1    1.60    7.10
 -10  12   1   16.30   10.70
 -10  12   1    8.90    6.00
   9 -12  -1   22.50    9.40
   9 -12  -1   18.00    9.40
   9 -12  -1   11.20    7.20
  -9  12   1    8.60    6.00
  -9  12   1    9.20    9.70
   8 -12  -1    5.00    6.40
   8 -12  -1  -10.80    8.40
   8 -12  -1   11.10    8.50
  -8  12   1   16.90    6.00
  -8  12   1    0.00    8.70
   7 -12  -1   61.79   10.20
   7 -12  -1   40.90    7.10
   7 -12  -1   52.59    8.90
  -7  12   1   42.50    6.30
  -7  12   1   44.60   10.20
   6 -12  -1   61.19    7.80
   6 -12  -1   64.09    8.30
   6 -12  -1   52.79   10.20
  -6  12   1   56.09    9.50
  -6  12   1   61.89    7.30
   5 -12  -1   57.39   10.50
   5 -12  -1   43.60    7.00
   5 -12  -1   39.50    7.00
   5 -12  -1   52.09    9.10
  -5  12   1   46.80    5.80
  -5  12   1   41.60    7.80
   4 -12  -1   45.00    7.10
   4 -12  -1   45.10    6.50
   4 -12  -1   53.29   11.70
   4 -12  -1   44.00    8.60
   4 -12  -1   43.70    5.10
  -4  12   1   42.50    5.90
   3 -12  -1   28.10   11.60
   3 -12  -1   21.80    7.60
   3 -12  -1   28.80    5.50
   3 -12  -1   21.70    6.90
   3 -12  -1   26.80    4.40
  -3  12   1   24.60    5.30
   2 -12  -1   80.59   14.00
   2 -12  -1   73.09    8.70
   2 -12  -1   66.19    9.60
   2 -12  -1   68.99    8.80
   2 -12  -1   78.29    8.60
  -2  12   1   65.49    6.90
   1 -12  -1   21.10    4.60
   1 -12  -1   19.70   11.50
   1 -12  -1   22.30   13.30
   1 -12  -1   14.90    6.70
   1 -12  -1   27.70    5.60
  -1  12   1   18.30    5.30
   0 -12  -1   31.60    8.40
   0 -12  -1   38.00    7.00
   0 -12  -1   57.29   14.90
   0 -12  -1   49.99    8.40
  -1 -12  -1  221.58   16.10
  -1 -12  -1  183.58   20.80
  -1 -12  -1  200.38   13.10
  -1 -12  -1  251.17   24.40
  -2 -12  -1  691.63   45.30
  -2 -12  -1  636.14   34.40
  -2 -12  -1  654.33   45.80
  -2 -12  -1  615.14   33.70
  -2 -12  -1  679.03   36.00
  -3 -12  -1    2.60    7.30
  -3 -12  -1    3.30    5.30
  -3 -12  -1   15.80   18.50
  -3 -12  -1    5.30    4.20
  -3 -12  -1   -2.40    9.40
  -4 -12  -1   80.79    7.90
  -4 -12  -1   54.39   20.30
  -4 -12  -1   71.59    9.90
  -5 -12  -1   10.20    8.50
  -5 -12  -1   39.90   15.60
  -5 -12  -1   24.60    6.50
  -6 -12  -1   -3.10   10.30
  -6 -12  -1    0.50    6.10
  -6 -12  -1    6.20    6.90
  -7 -12  -1  398.36   24.60
  -7 -12  -1  406.76   25.90
  -7 -12  -1  425.26   31.30
  -8 -12  -1  534.45   30.20
  14 -13  -1   10.80   19.80
 -14  13   1  -16.00   15.70
 -14  13   1   -7.40   10.60
  13 -13  -1   17.40   12.80
  13 -13  -1   52.79   19.10
 -13  13   1   30.80    9.70
 -13  13   1   14.10   17.20
  12 -13  -1   15.60   15.50
  12 -13  -1   21.50   13.30
  12 -13  -1    2.20   11.00
 -12  13   1   -9.00    8.00
 -12  13   1    3.10   16.10
  11 -13  -1   97.69   15.20
  11 -13  -1   90.09   15.10
  11 -13  -1   93.09   10.80
 -11  13   1   89.29   10.10
 -11  13   1   81.79   14.40
  10 -13  -1  104.09   13.90
  10 -13  -1  185.48   24.10
  10 -13  -1  124.19   13.20
 -10  13   1  107.49   15.00
 -10  13   1  123.09   14.40
   9 -13  -1   -0.60    7.60
   9 -13  -1   -5.00    9.30
  -9  13   1   -0.30    5.70
  -9  13   1    4.50   11.00
   8 -13  -1   36.30    7.90
   8 -13  -1   25.00    9.80
   8 -13  -1   37.30   11.40
  -8  13   1   52.69   11.60
  -8  13   1   36.70    7.10
   7 -13  -1   28.80   11.20
   7 -13  -1   27.40    7.50
   7 -13  -1   43.70    9.30
  -7  13   1   42.80    6.80
  -7  13   1   25.50   10.10
   6 -13  -1   49.20   11.10
   6 -13  -1   52.49    8.40
   6 -13  -1   47.30    8.30
  -6  13   1   29.30    6.40
  -6  13   1   27.40    8.60
   5 -13  -1    0.30    4.50
   5 -13  -1   11.90    8.60
   5 -13  -1    3.90    6.80
   5 -13  -1   11.80   10.50
  -5  13   1   -0.50    4.90
   4 -13  -1    5.10    5.90
   4 -13  -1    3.30    9.20
   4 -13  -1   15.30   11.40
   4 -13  -1    3.40    7.10
   4 -13  -1    3.50    4.30
  -4  13   1   -0.10    5.50
   3 -13  -1    9.30    4.50
   3 -13  -1    6.90    5.60
   3 -13  -1   16.80   12.60
   3 -13  -1    8.90    8.00
   3 -13  -1    5.80    7.30
  -3  13   1    5.00    5.20
   2 -13  -1   18.10    7.80
   2 -13  -1   25.00    5.70
   2 -13  -1   24.20    6.90
   2 -13  -1    8.30    7.80
   2 -13  -1    1.60   13.30
  -2  13   1   22.70    5.80
   1 -13  -1    2.30    7.10
   1 -13  -1  -13.30   14.20
   1 -13  -1   -0.20    7.90
   1 -13  -1    3.50    4.70
  -1  13   1   -3.80    5.70
   0 -13  -1  150.08   20.20
   0 -13  -1  219.68   31.10
   0 -13  -1  169.48   16.40
  -1 -13  -1   -3.40    8.80
  -1 -13  -1   10.60   16.50
  -1 -13  -1   -0.30    5.70
  -2 -13  -1   19.50    5.80
  -2 -13  -1   17.50    6.10
  -2 -13  -1   21.70    8.10
  -2 -13  -1   41.40   20.00
  -3 -13  -1    4.90    5.80
  -3 -13  -1   -4.20   19.50
  -3 -13  -1   18.40    8.50
  -4 -13  -1    1.80    8.60
  -4 -13  -1    1.50    6.00
  -5 -13  -1   -5.70   10.10
  -5 -13  -1   -1.80    6.70
  -6 -13  -1   -2.60    6.90
  -6 -13  -1    2.30    7.50
  13 -14  -1   38.20   21.70
 -13  14   1    0.70   10.50
 -13  14   1   15.60   17.00
  12 -14  -1   56.59   13.40
  12 -14  -1   39.00   11.40
  12 -14  -1   79.19   19.30
 -12  14   1   40.60   15.70
 -12  14   1   41.10   10.30
  11 -14  -1  781.42   48.30
  11 -14  -1  667.43   47.40
  11 -14  -1  745.03   42.20
 -11  14   1  705.73   39.50
 -11  14   1  731.43   45.70
  10 -14  -1  467.95   30.80
  10 -14  -1  454.45   34.40
  10 -14  -1  469.25   37.20
 -10  14   1  481.95   28.00
 -10  14   1  443.36   35.50
   9 -14  -1    6.00    9.10
   9 -14  -1   21.70   12.00
   9 -14  -1   23.10   11.70
  -9  14   1    5.80    6.50
  -9  14   1   -0.20   10.40
   8 -14  -1   44.30   11.30
   8 -14  -1   44.90    9.30
   8 -14  -1   56.59   13.20
  -8  14   1   50.59    8.30
  -8  14   1   48.60   11.20
   7 -14  -1    8.80    8.20
   7 -14  -1   30.00   10.30
   7 -14  -1   28.30   10.80
  -7  14   1    9.00    8.90
  -7  14   1   14.90    7.10
   6 -14  -1   67.19   12.20
   6 -14  -1   86.59   11.10
   6 -14  -1   92.59   13.20
   6 -14  -1   85.99   11.50
  -6  14   1   83.19    9.00
   5 -14  -1  824.02   40.90
   5 -14  -1  776.42   42.80
   5 -14  -1  770.62   45.20
   5 -14  -1  832.92   44.20
   5 -14  -1  858.01   46.90
  -5  14   1  792.12   41.80
   4 -14  -1  265.77   24.10
   4 -14  -1  233.78   16.00
   4 -14  -1  241.68   22.10
   4 -14  -1  253.17   25.80
   4 -14  -1  240.48   18.60
  -4  14   1  264.27   17.70
   3 -14  -1   31.90   14.90
   3 -14  -1   43.70   10.40
   3 -14  -1   33.50    9.30
   3 -14  -1   34.90    6.40
   3 -14  -1   31.70    7.10
  -3  14   1   28.20    7.10
   2 -14  -1   16.00   15.90
   2 -14  -1   25.30    9.20
  -2  14   1   18.40    6.40
   1 -14  -1   31.20    9.80
   1 -14  -1   42.10    9.00
   1 -14  -1   38.20   17.50
   0 -14  -1    8.80   17.30
   0 -14  -1   12.30   11.00
   0 -14  -1   12.40    7.80
  -1 -14  -1   81.99    9.40
  -1 -14  -1  104.69   22.20
  -1 -14  -1   92.79   10.60
  -2 -14  -1    9.70    6.00
  -2 -14  -1   -2.50    8.70
  -2 -14  -1   11.10    6.40
  -3 -14  -1   10.10    9.40
  -3 -14  -1    9.80    6.80
  -4 -14  -1    4.60    9.60
  -4 -14  -1    8.80    6.70
  -5 -14  -1   11.80    7.50
  12 -15  -1   44.80   21.80
 -12  15   1    4.90   15.00
 -12  15   1   15.60    9.80
  11 -15  -1  310.97   38.00
  11 -15  -1  326.37   29.20
  11 -15  -1  360.66   45.50
 -11  15   1  320.17   31.40
 -11  15   1  330.77   23.70
  10 -15  -1   75.99   15.80
  10 -15  -1   87.29   16.90
  10 -15  -1   44.60   12.20
 -10  15   1   69.49   10.00
 -10  15   1   71.69   14.80
   9 -15  -1   19.00   14.10
   9 -15  -1    9.70   10.40
   9 -15  -1    2.80   12.90
  -9  15   1    8.00    8.40
  -9  15   1   -1.60   13.60
   8 -15  -1    4.80    9.50
   8 -15  -1    1.50   12.20
  -8  15   1    2.30    6.60
  -8  15   1    4.60   12.90
   7 -15  -1  -10.40    9.40
   7 -15  -1    6.90   11.10
   7 -15  -1    7.60   12.30
   7 -15  -1    0.80    6.70
  -7  15   1    9.00    6.90
   6 -15  -1  322.57   26.80
   6 -15  -1  387.26   31.70
   6 -15  -1  345.07   21.90
   6 -15  -1  367.96   28.00
  -6  15   1  348.57   22.40
   5 -15  -1 1205.98   58.69
   5 -15  -1 1095.29   58.09
   5 -15  -1 1160.08   59.89
   5 -15  -1 1144.09   62.09
   5 -15  -1 1148.99   63.89
   5 -15  -1 1165.58   63.39
  -5  15   1 1190.78   58.49
   4 -15  -1   77.59   10.50
   4 -15  -1   65.49   11.00
   4 -15  -1   95.29   12.90
   4 -15  -1   94.19   16.40
   4 -15  -1   99.69   13.90
  -4  15   1   78.59    9.50
   3 -15  -1  100.39   18.00
   3 -15  -1   80.59   12.20
  -3  15   1   69.69    8.80
   2 -15  -1   20.20   17.20
   2 -15  -1   16.90    9.70
  -2  15   1   19.60    6.80
   1 -15  -1    9.30    9.00
   1 -15  -1   -9.40   11.70
   1 -15  -1    4.20   24.00
   0 -15  -1  305.37   26.00
   0 -15  -1  336.27   39.20
  -1 -15  -1  519.75   30.70
  -1 -15  -1  503.25   29.30
  -1 -15  -1  511.75   33.70
  -2 -15  -1   -3.90    8.90
  -2 -15  -1    0.70    6.90
  -2 -15  -1    7.80    9.60
  -3 -15  -1   89.49   10.10
  10 -16  -1   10.90   19.70
 -10  16   1   -4.70   13.00
 -10  16   1    3.40    9.80
   9 -16  -1   55.19   15.90
   9 -16  -1   47.90   17.60
  -9  16   1   25.60   13.70
  -9  16   1   30.60    8.70
   8 -16  -1   43.90   16.20
   8 -16  -1   60.99   15.30
  -8  16   1   49.60    8.70
   7 -16  -1   31.80   13.80
   7 -16  -1   -9.50   13.70
   7 -16  -1   26.60   15.50
  -7  16   1   24.20    8.50
   6 -16  -1   34.20   12.60
   6 -16  -1   11.90   12.70
  -6  16   1   13.70    7.90
   5 -16  -1   93.99   16.10
   5 -16  -1  113.39   12.10
   5 -16  -1   90.49   13.10
   5 -16  -1   92.69   17.10
  -5  16   1   81.39   10.20
   4 -16  -1   42.20   18.80
   4 -16  -1   31.90   11.60
  -4  16   1   16.70    7.80
   3 -16  -1   98.09   15.00
   3 -16  -1   92.09   21.60
  -3  16   1   95.19   11.00
   2 -16  -1  117.99   23.00
   2 -16  -1  100.89   16.50
   2 -16  -1   96.89   14.30
   1 -16  -1   55.89   25.50
   1 -16  -1   15.30   11.20
   0 -16  -1  150.18   20.70
   0 -16  -1  125.59   17.00
  -1 -16  -1  102.09   11.00
  -8  17   1   16.50    8.90
   7 -17  -1   66.49   17.10
  -7  17   1   61.89   10.70
   6 -17  -1   11.10   15.00
   5 -17  -1   20.20   15.10
   4 -17  -1   13.00   14.30
   3 -17  -1  314.87   30.30
   3 -17  -1  247.58   32.10
   2 -17  -1   52.09   17.40
   0 -18   2   50.29   14.10
   1 -18   2   -6.70   12.30
   1 -18   2   -6.90   14.90
   2 -18   2   27.10   14.30
   2 -18   2   16.40   13.60
  -3  18  -2  -14.10   13.60
   3 -18   2    0.70   13.20
   3 -18   2    3.10   14.20
  -4  18  -2    1.50   14.00
   4 -18   2   -1.30   13.10
   4 -18   2    6.90   13.20
   5 -18   2   27.00   14.10
   5 -18   2   -8.40   14.10
  -6  18  -2   26.10   11.30
   6 -18   2   42.20   15.50
   6 -18   2    7.80   14.70
  -7  18  -2   32.30    9.40
   7 -18   2   38.70   16.80
   8 -18   2   93.29   19.60
  -3 -17   2    3.10    8.80
  -2 -17   2  199.98   24.50
  -1 -17   2   65.19   11.90
  -1 -17   2   62.59   16.20
   0 -17   2    4.00   18.20
   0 -17   2   22.60   10.80
   1 -17   2    7.10   11.80
   1 -17   2  -11.80   16.50
   1 -17   2   -1.30   10.60
  -2  17  -2   22.10    8.40
   2 -17   2   39.60   11.90
   2 -17   2   29.60   17.40
   2 -17   2   27.20   13.10
  -3  17  -2   31.00    8.50
   3 -17   2   38.50   12.50
   3 -17   2   37.90   13.40
   3 -17   2   32.50   12.90
  -4  17  -2    1.50    7.00
   4 -17   2   27.30   12.60
   4 -17   2   -6.60   10.70
  -5  17  -2   29.60    8.60
   5 -17   2    9.30   12.40
   5 -17   2   14.30   13.20
  -6  17  -2   20.50    8.00
   6 -17   2   35.70   13.30
   6 -17   2   11.90   12.90
   6 -17   2   14.50   12.70
  -7  17  -2   61.19    9.80
   7 -17   2   63.59   15.90
   7 -17   2   55.99   14.80
   7 -17   2   61.99   15.20
  -8  17  -2   25.60    9.00
   8 -17   2   27.60   14.60
   8 -17   2   31.30   17.90
   8 -17   2   49.00   15.00
   9 -17   2   21.40   19.40
   9 -17   2    7.70   18.60
 -10  17  -2    3.60    9.50
  10 -17   2   10.70   15.30
  10 -17   2   10.50   21.30
  -5 -16   2   60.19   14.80
  -4 -16   2    0.60    8.00
  -3 -16   2   46.90    9.00
  -3 -16   2   29.80    8.20
  -2 -16   2  318.07   35.70
  -2 -16   2  321.87   21.70
  -1 -16   2   91.69   18.80
  -1 -16   2   71.79   10.70
   0 -16   2   29.10   15.80
   0 -16   2   12.10   10.10
   0 -16   2    6.90    8.70
  -1  16  -2    3.60    6.90
   1 -16   2   23.80   13.90
   1 -16   2    4.50   10.00
   1 -16   2    8.20   10.70
  -2  16  -2   23.20    7.70
   2 -16   2   37.40   13.20
   2 -16   2   18.40   10.00
   2 -16   2   49.60   12.30
  -3  16  -2   18.60    7.30
   3 -16   2    3.40    9.80
   3 -16   2    1.40   11.60
   3 -16   2   36.20   11.30
   3 -16   2    4.10   11.10
  -4  16  -2  228.88   17.80
   4 -16   2  209.98   22.70
   4 -16   2  202.68   24.50
   4 -16   2  230.38   22.00
  -5  16  -2    4.80    7.00
   5 -16   2    7.90   10.50
   5 -16   2   -1.20    8.40
   5 -16   2    1.70   11.80
  -6  16  -2   20.90    7.30
   6 -16   2   27.60   12.50
   6 -16   2   20.10    9.50
   6 -16   2   13.20   10.20
  -7  16  -2    1.50    7.50
   7 -16   2   10.00   11.10
   7 -16   2  -17.00    9.20
   7 -16   2    2.90   13.20
  -8  16  -2   65.09    9.70
   8 -16   2   98.49   14.40
   8 -16   2   40.50   12.70
   8 -16   2   62.69   16.40
  -9  16  -2   20.90    8.60
   9 -16   2   36.10   13.70
   9 -16   2    9.40   21.00
 -10  16  -2   29.60   12.50
 -10  16  -2    6.20   12.90
 -10  16  -2    2.00    8.50
  10 -16   2   33.20   18.50
  10 -16   2   13.70   12.50
 -11  16  -2   24.30   16.10
 -11  16  -2    8.30   11.20
 -11  16  -2   27.90   14.10
  11 -16   2   16.80   21.20
   6  15  -2   96.99   20.80
  -6 -15   2   82.09   10.40
   5  15  -2  399.96   38.60
  -5 -15   2  400.86   30.10
  -5 -15   2  430.66   25.40
   4  15  -2   66.49   18.50
  -4 -15   2   43.90    7.40
  -4 -15   2   50.59    8.10
   3  15  -2   -6.90   15.10
  -3 -15   2  -25.20   17.10
  -3 -15   2    1.30    6.80
  -3 -15   2   -5.10    6.50
   2  15  -2   49.00   14.20
  -2 -15   2   -9.90   18.00
  -2 -15   2   -0.50    6.70
  -2 -15   2   11.50    7.20
  -1 -15   2   -1.90    7.10
  -1 -15   2    4.70    8.20
  -1 -15   2    3.90   14.30
  -1 -15   2  -18.50   14.50
   0 -15   2  434.96   28.60
   0 -15   2  415.56   32.50
   0 -15   2  440.56   27.60
  -1  15  -2  809.52   41.30
   1 -15   2  790.22   43.50
   1 -15   2  779.52   44.30
   1 -15   2  771.72   44.90
   1 -15   2  793.02   43.60
  -2  15  -2   80.59    8.70
   2 -15   2   87.39   12.80
   2 -15   2   65.69    9.90
   2 -15   2  108.39   13.10
   2 -15   2   57.39   10.00
  -3  15  -2    2.50    6.40
   3 -15   2   -7.70    9.80
   3 -15   2    4.40    7.90
   3 -15   2   -2.10    8.40
   3 -15   2   -1.30    9.40
  -4  15  -2    1.30    6.00
   4 -15   2    4.20    8.40
   4 -15   2   -0.40    8.70
   4 -15   2    1.90    7.80
  -5  15  -2    0.70    6.00
   5 -15   2    0.00    7.50
   5 -15   2    4.00    9.20
   5 -15   2   14.80    8.70
  -6  15  -2  196.48   16.30
   6 -15   2  231.48   20.50
   6 -15   2  199.58   22.70
   6 -15   2  229.28   23.50
  -7  15  -2  146.49   19.40
  -7  15  -2  131.89   14.20
   7 -15   2  104.49   15.00
   7 -15   2  104.09   13.70
   7 -15   2  106.69   11.60
  -8  15  -2   29.00    9.60
  -8  15  -2   32.90    7.60
  -8  15  -2    9.90   11.20
   8 -15   2   21.80   10.50
   8 -15   2   11.10   13.30
   8 -15   2   13.30   18.50
  -9  15  -2    2.90   10.90
  -9  15  -2    9.10    8.30
  -9  15  -2    8.50   11.40
   9 -15   2   10.70   14.30
   9 -15   2    0.00   11.30
   9 -15   2   -4.50    9.50
 -10  15  -2   -2.80    8.40
 -10  15  -2    5.10   16.90
 -10  15  -2   10.90   10.70
  10 -15   2    3.70   15.70
  10 -15   2   -0.70   10.20
  10 -15   2   14.60   11.00
 -11  15  -2    0.20    8.50
 -11  15  -2   20.40   15.50
 -11  15  -2   -7.90   12.20
  11 -15   2  -11.70   10.90
  11 -15   2  -10.60   11.10
  11 -15   2  -10.40   16.70
 -12  15  -2   -2.70   15.00
 -12  15  -2    8.10   13.90
 -12  15  -2  -11.50   17.50
  12 -15   2  -12.90   19.30
  12 -15   2   27.10   20.00
  -8 -14   2    2.20    9.70
  -8 -14   2    1.60    8.60
   7  14  -2   13.60   15.80
  -7 -14   2   32.20    7.80
  -7 -14   2   39.20   10.30
  -7 -14   2   18.00    8.00
   6  14  -2   56.89   17.60
  -6 -14   2   62.09   10.70
  -6 -14   2   49.99    8.90
   5  14  -2   81.09   16.80
  -5 -14   2   68.29    7.20
  -5 -14   2   78.49    8.70
  -5 -14   2   66.49   10.60
   4  14  -2    9.00   13.40
  -4 -14   2   26.00    6.30
  -4 -14   2   11.40   17.50
  -4 -14   2   20.40    6.80
   3  14  -2   48.10   14.50
  -3 -14   2   31.40   10.10
  -3 -14   2   53.89    7.20
  -3 -14   2   54.99    7.80
  -3 -14   2   42.60   17.40
   2  14  -2  113.89   15.70
  -2 -14   2   78.29    9.00
  -2 -14   2   77.99   11.40
  -2 -14   2   90.59   16.60
  -2 -14   2   97.19   13.60
  -1 -14   2    1.70   14.90
  -1 -14   2   -4.20   12.90
  -1 -14   2   -1.70   14.00
  -1 -14   2    3.20    6.70
   0  14  -2  870.81   47.10
   0 -14   2  984.90   50.99
   0 -14   2  964.80   49.20
   0 -14   2  912.71   49.30
   0 -14   2  906.11   48.50
  -1  14  -2  892.21   45.50
   1 -14   2  903.81   47.20
   1 -14   2  867.21   48.20
   1 -14   2  933.81   47.70
   1 -14   2  872.81   48.10
  -2  14  -2    3.70    5.80
   2 -14   2   -5.00    8.30
   2 -14   2   -1.80    6.60
   2 -14   2    5.80    9.00
   2 -14   2   16.00    9.30
  -3  14  -2   77.49    7.80
   3 -14   2   75.69    9.00
   3 -14   2   85.19    9.90
   3 -14   2   79.69   10.30
  -4  14  -2  111.29   12.30
   4 -14   2   97.49   11.40
   4 -14   2  112.89   15.30
   4 -14   2  105.59   11.10
  -5  14  -2   60.29    7.80
   5 -14   2   73.39   10.80
   5 -14   2   65.79    8.70
   5 -14   2   81.39   10.70
  -6  14  -2 1583.54   77.69
  -6  14  -2 1565.34   76.39
   6 -14   2 1560.64   79.69
   6 -14   2 1442.76   78.29
   6 -14   2 1598.54   77.19
  -7  14  -2  829.32   43.00
  -7  14  -2  787.72   45.20
  -7  14  -2  883.51   44.80
   7 -14   2  850.11   47.80
   7 -14   2  732.63   46.20
   7 -14   2  884.81   44.60
  -8  14  -2    7.10    6.70
  -8  14  -2   12.90    9.90
  -8  14  -2    8.20    8.10
   8 -14   2   -2.80   11.70
   8 -14   2   -4.90    7.60
   8 -14   2    2.40    8.90
  -9  14  -2   23.20   11.20
  -9  14  -2   33.90    7.00
  -9  14  -2   47.00    9.80
   9 -14   2   35.40   10.40
   9 -14   2   40.70    9.40
   9 -14   2    8.20   24.80
 -10  14  -2   19.30   10.10
 -10  14  -2   28.70   12.60
 -10  14  -2   46.90   10.40
 -10  14  -2   25.60    8.00
  10 -14   2   34.20    9.60
  10 -14   2   29.80   15.00
  10 -14   2   40.60   11.90
 -11  14  -2   21.40   12.30
 -11  14  -2   16.30   10.00
 -11  14  -2   20.80   18.30
 -11  14  -2   14.70   11.40
  11 -14   2   14.80   12.10
  11 -14   2   13.20   10.10
  11 -14   2   35.40   15.90
 -12  14  -2  287.07   24.90
 -12  14  -2  300.07   30.90
 -12  14  -2  373.86   31.90
  12 -14   2  316.97   32.20
  12 -14   2  362.46   37.70
  12 -14   2  287.07   29.90
 -13  14  -2   37.50   17.00
 -13  14  -2   60.99   15.10
 -13  14  -2   27.70   16.80
  13 -14   2   43.70   21.50
  13 -14   2   17.50   12.90
  -9 -13   2   12.70   12.70
  -9 -13   2   13.60    8.40
   8  13  -2   -6.70   16.80
  -8 -13   2   -0.90    7.70
  -8 -13   2   -4.40    7.20
  -8 -13   2   -6.60    9.90
   7  13  -2   -1.30   15.70
  -7 -13   2   -8.20    6.80
  -7 -13   2    5.10    8.50
   6  13  -2   12.50   14.30
  -6 -13   2    3.60    8.20
  -6 -13   2    9.70    6.50
   5  13  -2   48.10   14.60
  -5 -13   2   37.80   11.30
  -5 -13   2   54.59    7.70
  -5 -13   2   37.90    5.70
  -5 -13   2   46.10   18.60
   4  13  -2   80.59   15.10
  -4 -13   2   84.59   11.10
  -4 -13   2   67.29   17.70
  -4 -13   2   82.19    8.50
  -4 -13   2   75.99   11.60
   3  13  -2   -1.90   11.50
  -3 -13   2    8.10    5.20
  -3 -13   2    3.90    6.00
  -3 -13   2   -9.40   14.80
  -3 -13   2    5.90    7.90
   2  13  -2   -0.20   11.50
  -2 -13   2    6.10    5.60
  -2 -13   2   -3.40   12.10
  -2 -13   2    5.70    7.30
   1  13  -2    3.60   10.00
  -1 -13   2    7.30    8.70
  -1 -13   2    5.60    6.50
  -1 -13   2   -4.40   11.40
  -1 -13   2    6.30    6.10
   0  13  -2   96.89   12.50
   0  13  -2   90.89   10.70
   0 -13   2   70.59    9.00
   0 -13   2   73.89   12.20
   0 -13   2  116.29   11.40
  -1  13  -2   -0.80    4.80
   1 -13   2    0.40    6.30
   1 -13   2    7.40    9.20
   1 -13   2   10.50    8.00
   1 -13   2    4.50    6.00
  -2  13  -2   50.69    6.30
   2 -13   2   62.19    9.30
   2 -13   2   51.69    8.20
   2 -13   2   42.30    7.20
  -3  13  -2   -2.00    4.30
   3 -13   2    5.00    5.80
   3 -13   2   -7.50    5.70
   3 -13   2    7.90    7.10
   3 -13   2   -1.00    7.20
  -4  13  -2    4.90    5.00
   4 -13   2    6.10    7.80
   4 -13   2    8.00    7.10
   4 -13   2    5.10    5.90
  -5  13  -2  180.08   13.80
  -5  13  -2  192.58   16.40
   5 -13   2  158.48   18.30
   5 -13   2  168.28   17.50
   5 -13   2  184.58   15.40
  -6  13  -2  741.33   42.40
  -6  13  -2  805.22   40.70
  -6  13  -2  812.42   42.10
   6 -13   2  870.51   41.90
   6 -13   2  692.23   43.30
   6 -13   2  836.42   44.60
  -7  13  -2  192.08   18.40
  -7  13  -2  162.78   13.90
  -7  13  -2  160.98   15.50
   7 -13   2  135.79   15.10
   7 -13   2  199.08   20.50
   7 -13   2  176.38   16.70
  -8  13  -2   -5.40    5.40
  -8  13  -2  -17.60    9.90
  -8  13  -2    1.20    6.60
   8 -13   2    1.60    8.10
   8 -13   2    5.20   10.60
   8 -13   2   -9.40    6.60
  -9  13  -2   -1.60    8.40
  -9  13  -2   -0.50   10.60
  -9  13  -2    2.70    7.70
  -9  13  -2    5.60    6.10
   9 -13   2    2.90   11.80
   9 -13   2   -5.30    9.10
   9 -13   2   -4.70    7.00
 -10  13  -2   23.50   12.60
 -10  13  -2    7.60    9.50
 -10  13  -2   19.80    9.40
 -10  13  -2    6.30    6.60
  10 -13   2    2.70   13.70
  10 -13   2   12.70   12.90
  10 -13   2   11.70    9.20
 -11  13  -2  175.38   22.60
 -11  13  -2  242.08   23.20
 -11  13  -2  245.88   25.20
 -11  13  -2  234.78   19.00
  11 -13   2  190.78   22.50
  11 -13   2  136.99   19.20
  11 -13   2  204.58   24.80
 -12  13  -2  551.94   39.70
 -12  13  -2  594.94   35.70
 -12  13  -2  583.94   40.30
 -12  13  -2  629.74   38.90
  12 -13   2  567.94   44.00
  12 -13   2  604.24   40.10
  12 -13   2  616.04   38.20
 -13  13  -2   49.90   17.30
 -13  13  -2   74.19   14.80
 -13  13  -2   63.39   14.10
  13 -13   2   71.69   14.00
  13 -13   2   84.89   14.70
  13 -13   2   85.79   21.00
 -14  13  -2  -11.90   17.20
 -14  13  -2   -1.80   13.30
 -14  13  -2   -0.50   14.90
  14 -13   2  -33.50   20.20
  14 -13   2   11.00   14.30
 -10 -12   2   12.20    8.70
 -10 -12   2    8.80   11.70
   9  12  -2   16.10   16.50
  -9 -12   2    6.60    7.60
  -9 -12   2   27.30   10.70
  -9 -12   2    3.10    8.50
   8  12  -2   27.30   15.30
  -8 -12   2   28.10    7.20
  -8 -12   2   22.70    7.30
  -8 -12   2   20.30    9.40
   7  12  -2   96.99   17.20
  -7 -12   2   60.89   12.50
  -7 -12   2   89.19   10.60
  -7 -12   2   77.49    8.50
   6  12  -2  347.57   30.50
  -6 -12   2  375.26   24.40
  -6 -12   2  414.56   37.50
  -6 -12   2  369.96   21.90
  -6 -12   2  349.47   28.40
   5  12  -2    2.80   11.80
  -5 -12   2   -2.70    5.20
  -5 -12   2   -3.30    4.00
  -5 -12   2    7.70   16.50
  -5 -12   2  -13.20    8.90
   4  12  -2   23.80   11.90
  -4 -12   2   13.70    8.10
  -4 -12   2   15.40   24.40
  -4 -12   2   13.10    4.80
  -4 -12   2   23.30    6.30
   3  12  -2    0.90    9.70
  -3 -12   2   -0.90    7.60
  -3 -12   2    2.50    5.30
  -3 -12   2    6.50   11.90
  -3 -12   2   -3.60    4.40
   2  12  -2   67.59   12.20
  -2 -12   2   59.69    8.10
  -2 -12   2   55.89    6.90
  -2 -12   2   56.99   12.20
   1  12  -2  -10.20    8.70
  -1 -12   2   -1.40    9.60
  -1 -12   2    4.60    5.30
  -1 -12   2    3.20    5.90
  -1 -12   2    3.00    6.50
   0  12  -2   -4.60    4.30
   0  12  -2    7.00    8.80
   0 -12   2   -4.30    8.70
   0 -12   2    4.00    5.50
   0 -12   2   -0.40    5.40
   0 -12   2    3.90    7.50
  -1  12  -2  228.58   15.40
  -1  12  -2  257.07   20.00
   1 -12   2  271.07   19.10
   1 -12   2  264.87   17.40
   1 -12   2  234.18   18.30
   1 -12   2  222.68   18.00
  -2  12  -2    2.50    4.30
   2 -12   2   -6.00    4.70
   2 -12   2   -6.60    5.90
   2 -12   2   -1.40    7.00
  -3  12  -2  164.18   14.50
  -3  12  -2  170.58   11.80
   3 -12   2  149.79   13.20
   3 -12   2  136.19   13.30
   3 -12   2  162.28   15.90
   3 -12   2  167.88   13.80
  -4  12  -2   23.10    4.90
  -4  12  -2   18.40    5.70
   4 -12   2   25.50    7.00
   4 -12   2    5.90    6.70
   4 -12   2   17.40    5.50
  -5  12  -2   14.70    6.20
  -5  12  -2   18.60    7.80
  -5  12  -2   15.40    4.90
   5 -12   2   12.00    6.40
   5 -12   2    4.70    5.30
   5 -12   2   -1.10    7.00
  -6  12  -2   13.90    4.70
  -6  12  -2   14.30    6.20
  -6  12  -2   13.10    7.30
   6 -12   2    6.30    7.90
   6 -12   2   10.20   10.50
   6 -12   2   11.20    5.40
  -7  12  -2   68.29    8.10
  -7  12  -2   43.70    6.50
  -7  12  -2   33.60    8.60
   7 -12   2   61.09   10.50
   7 -12   2   60.79    9.30
   7 -12   2   68.19    7.70
  -8  12  -2  201.58   17.00
  -8  12  -2  153.18   14.00
  -8  12  -2  156.18   18.60
  -8  12  -2  166.18   15.10
   8 -12   2  135.19   19.00
   8 -12   2  159.68   20.50
   8 -12   2  190.28   15.70
  -9  12  -2  258.27   23.20
  -9  12  -2  261.87   20.70
  -9  12  -2  313.97   21.70
  -9  12  -2  300.57   19.20
   9 -12   2  244.98   26.30
   9 -12   2  297.37   20.80
   9 -12   2  304.77   24.00
 -10  12  -2   -4.70   10.10
 -10  12  -2   -4.60    8.30
 -10  12  -2    0.10    7.30
 -10  12  -2    9.60   13.60
  10 -12   2    2.50    8.20
  10 -12   2    5.50    7.30
  10 -12   2    1.50   12.00
 -11  12  -2   26.00   11.50
 -11  12  -2   15.50    9.30
 -11  12  -2   27.70   11.30
 -11  12  -2    3.80   11.90
  11 -12   2    4.10   13.80
  11 -12   2   13.70    8.60
  11 -12   2    3.70    9.50
 -12  12  -2   34.10    9.80
 -12  12  -2   28.90   11.10
 -12  12  -2   54.69   12.80
 -12  12  -2   24.30   13.70
  12 -12   2   26.30   15.90
  12 -12   2   55.69   11.70
  12 -12   2   44.90   11.40
 -13  12  -2   -8.20   14.20
 -13  12  -2    5.40   11.20
 -13  12  -2   -5.40   11.70
  13 -12   2   -0.60   18.30
  13 -12   2   -2.80   10.80
  13 -12   2   -3.80   11.80
 -14  12  -2   68.69   17.60
 -14  12  -2   64.29   16.00
 -14  12  -2   71.99   14.10
  14 -12   2   73.89   14.40
  14 -12   2   59.49   14.00
  14 -12   2   74.89   22.00
  14 -12   2   74.39   15.20
 -11 -11   2    2.60    8.70
 -11 -11   2   26.90   13.30
  10  11  -2  -12.80    6.90
  10  11  -2  -14.40   14.50
 -10 -11   2   13.70   10.80
 -10 -11   2    3.50    8.90
 -10 -11   2    4.00    7.70
   9  11  -2   13.70   15.70
  -9 -11   2    9.80    9.00
  -9 -11   2   18.50    7.40
  -9 -11   2   24.20   10.70
  -9 -11   2   19.40    7.20
   8  11  -2  -14.90   12.20
  -8 -11   2   -8.60    6.00
  -8 -11   2   -6.80    7.00
  -8 -11   2    1.00    8.20
  -8 -11   2   30.90   23.20
  -8 -11   2   -9.70   11.00
  -8 -11   2    2.90    6.70
   7  11  -2  576.54   38.00
  -7 -11   2  602.94   44.00
  -7 -11   2  549.54   29.80
  -7 -11   2  545.85   30.20
  -7 -11   2  537.35   32.20
  -7 -11   2  557.24   36.10
   6  11  -2  709.63   43.80
  -6 -11   2  744.63   37.60
  -6 -11   2  711.33   41.40
  -6 -11   2  752.32   39.10
  -6 -11   2  733.63   47.20
   5  11  -2   19.90   11.00
   5  11  -2   20.20    4.70
  -5 -11   2   20.20    8.80
  -5 -11   2  -22.50   23.70
  -5 -11   2   16.20    4.00
  -5 -11   2   15.30    5.40
   4  11  -2   19.40   11.60
   4  11  -2   25.00    4.90
  -4 -11   2   17.90    7.40
  -4 -11   2   29.80    5.50
  -4 -11   2   20.80    4.40
  -4 -11   2   19.30   12.90
   3  11  -2   51.69   10.80
   3  11  -2   59.99    6.40
  -3 -11   2   51.69    5.90
  -3 -11   2   58.99    6.50
  -3 -11   2   63.39    8.30
  -3 -11   2   71.99   13.10
   2  11  -2   22.60    9.50
   2  11  -2   20.70    5.20
  -2 -11   2   18.20    6.30
  -2 -11   2   16.60   10.70
  -2 -11   2   18.40    4.80
  -2 -11   2   22.90    5.30
   1  11  -2  592.64   31.40
   1  11  -2  594.14   34.90
   1  11  -2  652.23   32.60
  -1 -11   2  626.74   34.80
  -1 -11   2  590.74   32.40
  -1 -11   2  627.34   32.70
  -1 -11   2  593.64   32.80
   0  11  -2  250.77   14.70
   0  11  -2  241.38   17.10
   0  11  -2  221.78   19.20
   0 -11   2  242.58   17.20
   0 -11   2  268.27   16.50
   0 -11   2  231.88   19.00
   0 -11   2  210.28   23.80
  -1  11  -2   73.99    8.50
  -1  11  -2   82.69    8.50
  -1  11  -2   83.29   10.30
   1 -11   2   72.69    8.50
   1 -11   2   88.59   10.60
   1 -11   2   84.59    9.50
  -2  11  -2    3.60    4.80
  -2  11  -2    3.10    6.90
  -2  11  -2    6.80    3.90
   2 -11   2   14.20    6.30
   2 -11   2    8.50    4.60
   2 -11   2   12.80    5.70
  -3  11  -2   24.10    5.60
  -3  11  -2   30.40    4.70
   3 -11   2   24.20    5.50
   3 -11   2   29.40    6.70
   3 -11   2   32.20    5.80
   3 -11   2   24.10    5.30
  -4  11  -2  126.99    9.40
  -4  11  -2  115.69   10.20
  -4  11  -2   77.59   11.80
   4 -11   2   87.89   11.00
   4 -11   2  103.89   12.40
   4 -11   2  119.69   13.80
  -5  11  -2   14.40    6.30
  -5  11  -2   11.50    5.60
  -5  11  -2   19.10    4.60
  -5  11  -2    6.10    4.30
   5 -11   2   13.30    6.80
   5 -11   2   11.20    6.20
   5 -11   2    8.10    4.70
  -6  11  -2   25.50    7.10
  -6  11  -2   34.50    5.50
  -6  11  -2   32.90    6.00
  -6  11  -2   31.00    6.00
   6 -11   2   32.20    5.60
   6 -11   2   24.40    7.90
   6 -11   2   36.30    7.30
  -7  11  -2   84.19    9.80
  -7  11  -2   83.49    9.80
  -7  11  -2   91.19   12.40
  -7  11  -2   84.49   10.80
   7 -11   2   77.89    9.60
   7 -11   2   78.99   11.30
   7 -11   2   71.29   10.50
  -8  11  -2  156.98   15.60
  -8  11  -2  163.68   17.60
  -8  11  -2  209.88   16.20
  -8  11  -2  206.98   14.00
   8 -11   2  215.48   15.40
   8 -11   2  141.59   15.00
   8 -11   2  189.88   19.00
  -9  11  -2   80.49    8.80
  -9  11  -2   70.59   11.30
  -9  11  -2   45.10   10.00
  -9  11  -2   67.09    7.90
   9 -11   2   94.79   13.20
   9 -11   2   87.69   10.80
   9 -11   2   56.29   12.50
 -10  11  -2   11.60    7.40
 -10  11  -2   11.50    6.60
 -10  11  -2    9.00   11.20
 -10  11  -2    0.60   10.00
  10 -11   2   16.70    7.20
  10 -11   2    5.00   11.40
  10 -11   2   23.40    8.20
 -11  11  -2   36.90   11.60
 -11  11  -2   18.50   10.90
 -11  11  -2   20.80    8.20
 -11  11  -2   25.00    9.00
  11 -11   2   26.80   14.30
  11 -11   2   28.20    8.60
  11 -11   2   34.20    9.10
 -12  11  -2   47.80   13.20
 -12  11  -2   23.30   12.10
 -12  11  -2   45.30    9.90
 -12  11  -2   30.40   20.00
  12 -11   2   43.80   11.50
  12 -11   2   48.70   15.50
  12 -11   2   48.60   11.10
 -13  11  -2   10.50   11.20
 -13  11  -2    3.30   10.30
 -13  11  -2  -13.10   13.10
  13 -11   2    6.60   10.70
  13 -11   2   13.10   16.50
  13 -11   2    6.50   15.40
 -14  11  -2  351.96   35.70
 -14  11  -2  423.06   35.10
 -14  11  -2  386.36   31.70
  14 -11   2  286.37   41.10
  14 -11   2  532.45   36.40
  14 -11   2  448.36   33.70
 -15  11  -2  125.29   18.80
 -15  11  -2  223.38   31.80
 -15  11  -2  149.39   20.10
  15 -11   2  210.18   24.80
 -12 -10   2   -0.10   12.90
 -12 -10   2   36.60   14.10
 -12 -10   2   11.80    9.30
  11  10  -2  -17.80    8.50
  11  10  -2   23.50   17.50
 -11 -10   2   26.00   17.40
 -11 -10   2    4.80    8.20
 -11 -10   2   37.30   11.70
 -11 -10   2    6.70    8.70
  10  10  -2  120.99   19.70
 -10 -10   2   77.89   10.00
 -10 -10   2  123.39   15.10
 -10 -10   2   96.79   12.80
 -10 -10   2  114.79   22.50
 -10 -10   2  141.79   14.50
   9  10  -2   63.09   15.80
   9  10  -2   57.19    9.20
  -9 -10   2   63.09   10.90
  -9 -10   2   51.29    9.10
  -9 -10   2   39.20   13.30
  -9 -10   2   54.89    8.60
  -9 -10   2   49.99    7.60
   8  10  -2    3.60    6.20
   8  10  -2   -7.70   12.20
  -8 -10   2   11.10    8.30
  -8 -10   2    0.10    6.90
  -8 -10   2    6.40   19.00
  -8 -10   2    0.90    5.50
  -8 -10   2    4.90   10.60
  -8 -10   2   -2.30    5.80
   7  10  -2  145.59   11.80
   7  10  -2  108.29   14.70
  -7 -10   2  111.89   11.50
  -7 -10   2  115.69   11.60
  -7 -10   2   94.49   18.30
  -7 -10   2   94.89   14.10
  -7 -10   2   86.99   12.30
   6  10  -2   27.70   11.70
  -6 -10   2   15.00    8.50
  -6 -10   2   33.60   18.40
  -6 -10   2   25.40    7.60
  -6 -10   2   27.30    5.40
   5  10  -2   43.40    5.20
   5  10  -2   34.60   10.60
  -5 -10   2   36.20    7.70
  -5 -10   2   57.09   14.10
  -5 -10   2   40.00    5.60
  -5 -10   2   58.39    7.10
   4  10  -2  301.97   17.50
   4  10  -2  272.57   23.40
  -4 -10   2  305.57   17.40
  -4 -10   2  304.47   25.00
  -4 -10   2  308.87   16.90
  -4 -10   2  309.47   20.10
   3  10  -2   45.00   10.60
   3  10  -2   56.79    6.10
  -3 -10   2   59.19    6.40
  -3 -10   2   55.79    7.30
  -3 -10   2   73.39    8.40
  -3 -10   2   58.59   10.80
   2  10  -2   60.39   10.30
   2  10  -2   83.19    9.90
  -2 -10   2   76.09    9.50
  -2 -10   2   93.29    8.70
  -2 -10   2   75.89   11.10
  -2 -10   2   85.59   11.00
   1  10  -2  769.42   41.90
   1  10  -2  756.62   39.10
   1  10  -2  823.42   40.20
  -1 -10   2  875.21   41.60
  -1 -10   2  793.72   40.00
  -1 -10   2  753.82   39.80
  -1 -10   2  723.83   40.20
   0  10  -2  154.48   12.80
   0  10  -2  147.19   15.10
   0  10  -2  146.49   10.20
   0 -10   2  145.89   13.80
   0 -10   2  158.68   12.80
   0 -10   2  139.29   12.60
  -1  10  -2   -0.20    3.20
  -1  10  -2   -1.60    4.50
  -1  10  -2    0.90    6.30
   1 -10   2    1.50    3.70
   1 -10   2   -7.20    5.60
   1 -10   2    0.20    4.10
  -2  10  -2   82.79    7.50
  -2  10  -2   93.89   11.40
  -2  10  -2   78.79    8.70
  -2  10  -2   83.49    9.30
   2 -10   2   71.89    7.00
   2 -10   2   83.29    9.30
   2 -10   2   57.19    7.20
   2 -10   2   93.09    7.80
  -3  10  -2   37.20    4.60
  -3  10  -2   41.10    5.40
   3 -10   2   49.40    7.20
   3 -10   2   48.10    5.40
   3 -10   2   56.69    5.60
   3 -10   2   45.90    6.00
  -4  10  -2   16.30    3.70
  -4  10  -2   21.50    5.50
  -4  10  -2   18.90    3.70
  -4  10  -2   11.70    4.70
   4 -10   2    9.20    5.40
   4 -10   2   22.10    5.60
   4 -10   2   15.50    4.20
  -5  10  -2  360.56   20.60
  -5  10  -2  346.07   21.20
  -5  10  -2  363.16   19.40
  -5  10  -2  347.67   19.20
   5 -10   2  352.36   21.80
   5 -10   2  337.37   22.30
   5 -10   2  383.26   20.20
  -6  10  -2   -1.30    3.80
  -6  10  -2    2.00    4.70
  -6  10  -2   -4.30    6.30
  -6  10  -2    1.30    4.50
   6 -10   2  -10.40    6.60
   6 -10   2    4.60    5.70
   6 -10   2   -0.40    4.50
  -7  10  -2   40.90    5.60
  -7  10  -2   48.90    6.30
  -7  10  -2   49.20    8.20
  -7  10  -2   51.99    6.50
   7 -10   2   40.90    9.10
   7 -10   2   46.70    7.80
   7 -10   2   43.80    7.20
  -8  10  -2   -0.50    5.40
  -8  10  -2   -3.20    5.90
  -8  10  -2   -0.80    4.80
  -8  10  -2   -2.10    7.40
   8 -10   2   -4.60    5.60
   8 -10   2   -6.30    8.50
   8 -10   2    2.60    5.30
  -9  10  -2  103.09   11.40
  -9  10  -2  137.09   14.50
  -9  10  -2  107.99   14.90
  -9  10  -2  112.19   12.40
   9 -10   2  120.49   13.00
   9 -10   2  104.89   13.70
 -10  10  -2   35.50    7.60
 -10  10  -2   33.50   10.40
 -10  10  -2   26.30    9.70
 -10  10  -2   28.50    7.10
  10 -10   2   22.30    8.40
  10 -10   2   35.40    7.30
 -11  10  -2   16.10    8.70
 -11  10  -2    5.20   10.30
 -11  10  -2   11.50    7.80
 -11  10  -2    2.90   10.20
  11 -10   2   11.00    7.50
  11 -10   2   -4.50    8.40
  11 -10   2    4.80   12.10
 -12  10  -2   -2.50    9.10
 -12  10  -2   -0.30   11.50
 -12  10  -2   19.80   12.40
 -12  10  -2   21.00    9.20
  12 -10   2   22.30   14.60
  12 -10   2   18.80    8.80
  12 -10   2   24.20    9.70
 -13  10  -2  -15.20   12.30
 -13  10  -2  -17.40   21.50
 -13  10  -2    3.00    9.80
  13 -10   2   17.90   15.10
  13 -10   2   -2.20    9.60
  13 -10   2    0.60    9.10
 -14  10  -2   51.59   13.90
 -14  10  -2   58.19   14.10
 -14  10  -2   60.39   15.20
  14 -10   2   90.29   14.50
  14 -10   2   73.79   19.20
  14 -10   2  100.29   13.40
  14 -10   2  105.09   13.60
 -15  10  -2   -6.10   15.50
 -15  10  -2  -25.00   26.90
 -15  10  -2   22.40   15.50
  15 -10   2   16.30   10.70
  15 -10   2   -1.90   12.50
  15 -10   2   18.30   23.30
  13   9  -2  -26.30   12.00
 -13  -9   2   -1.50   11.80
 -13  -9   2   -3.00    9.30
 -13  -9   2   40.60   14.50
  12   9  -2   34.80   12.20
  12   9  -2   19.70   17.10
 -12  -9   2   55.19   29.30
 -12  -9   2   27.20   11.20
 -12  -9   2   57.39   13.20
 -12  -9   2   38.20    9.30
  11   9  -2   -0.10   14.90
  11   9  -2  -10.30    9.70
 -11  -9   2   11.60   14.10
 -11  -9   2   -2.10    7.80
 -11  -9   2    1.50    8.10
 -11  -9   2    9.10   10.60
 -11  -9   2   17.80   14.50
  10   9  -2  155.28   18.60
  10   9  -2  165.08   19.10
 -10  -9   2  191.48   21.00
 -10  -9   2  147.09   14.80
 -10  -9   2  145.99   17.30
 -10  -9   2  152.58   16.50
 -10  -9   2  166.18   23.40
   9   9  -2   -3.30    7.80
   9   9  -2   25.70   12.20
  -9  -9   2   -3.10    9.30
  -9  -9   2   18.70   19.60
  -9  -9   2    2.10    6.20
  -9  -9   2    1.40    5.90
  -9  -9   2    4.20    7.20
  -9  -9   2   -2.30   11.40
   8   9  -2   59.29   12.80
   8   9  -2   61.79    8.00
  -8  -9   2   61.39   17.40
  -8  -9   2   51.69    6.80
  -8  -9   2   49.10    7.50
  -8  -9   2   50.39    9.10
  -8  -9   2   38.00    6.20
   7   9  -2   70.39    7.60
   7   9  -2   70.89   13.00
  -7  -9   2   71.89   10.20
  -7  -9   2   71.29    6.90
  -7  -9   2   72.89   18.10
  -7  -9   2   71.59    7.60
  -7  -9   2   67.39    7.80
  -7  -9   2   47.20    8.80
   6   9  -2  140.29   10.80
   6   9  -2  115.09   13.40
  -6  -9   2  121.49   16.10
  -6  -9   2  113.79   15.30
  -6  -9   2  103.99   12.70
  -6  -9   2  126.39   12.20
  -6  -9   2  132.99   10.70
   5   9  -2  232.28   21.10
   5   9  -2  226.48   14.90
  -5  -9   2  256.97   23.70
  -5  -9   2  301.67   18.50
  -5  -9   2  246.28   13.90
  -5  -9   2  233.98   14.70
   4   9  -2 1810.82   91.09
   4   9  -2 1835.72   88.59
  -4  -9   2 1942.81   91.59
  -4  -9   2 1867.91   90.39
  -4  -9   2 1755.82   88.19
  -4  -9   2 1783.92   88.39
   3   9  -2  253.27   19.50
   3   9  -2  262.37   15.30
  -3  -9   2  265.67   19.90
  -3  -9   2  248.28   14.80
  -3  -9   2  246.68   14.80
   2   9  -2   39.20    5.10
   2   9  -2   43.70    8.40
  -2  -9   2   38.10    8.10
  -2  -9   2   39.40    5.60
  -2  -9   2   54.19    6.00
  -2  -9   2   37.30    5.00
   1   9  -2   91.89    7.60
   1   9  -2   94.89    9.90
   1   9  -2   92.59    9.40
  -1  -9   2   84.79    9.50
  -1  -9   2   78.99    9.60
  -1  -9   2   96.19   11.90
  -1  -9   2   85.29    9.10
   0   9  -2    4.60    3.40
   0   9  -2   12.40    4.50
   0   9  -2   11.10    6.30
   0  -9   2   20.60    4.70
   0  -9   2   13.20    3.80
   0  -9   2    7.30    5.70
  -1   9  -2 1384.86   67.99
  -1   9  -2 1369.26   67.39
  -1   9  -2 1454.25   68.89
  -1   9  -2 1370.86   68.89
   1  -9   2 1330.37   68.89
   1  -9   2 1432.66   68.19
   1  -9   2 1411.36   67.89
  -2   9  -2 3201.98  157.38
  -2   9  -2 3200.48  156.98
  -2   9  -2 3475.95  158.48
  -2   9  -2 3234.48  157.78
   2  -9   2 3374.86  157.38
   2  -9   2 3336.07  157.18
   2  -9   2 3204.58  158.48
   2  -9   2 3251.27  156.98
  -3   9  -2  265.27   16.90
  -3   9  -2  251.97   13.20
  -3   9  -2  237.48   14.90
  -3   9  -2  240.78   14.80
  -3   9  -2  247.58   13.60
   3  -9   2  234.18   16.40
   3  -9   2  259.27   14.70
   3  -9   2  234.98   14.90
  -4   9  -2    5.10    3.70
  -4   9  -2    7.00    3.20
  -4   9  -2    8.70    3.00
  -4   9  -2    1.90    4.40
   4  -9   2   -0.40    4.70
   4  -9   2    6.10    3.30
   4  -9   2    3.20    4.80
  -5   9  -2    6.40    3.10
  -5   9  -2    3.00    3.80
  -5   9  -2    9.70    5.50
  -5   9  -2   11.20    4.00
   5  -9   2   10.20    3.70
   5  -9   2   10.30    5.00
   5  -9   2    8.70    5.70
  -6   9  -2   10.80    6.30
  -6   9  -2    9.50    4.30
  -6   9  -2   -3.20    3.70
  -6   9  -2    3.30    4.70
   6  -9   2   12.90    5.50
   6  -9   2    6.80    4.00
   6  -9   2    1.80    6.60
  -7   9  -2  346.47   21.40
  -7   9  -2  368.96   21.60
  -7   9  -2  438.96   22.70
  -7   9  -2  372.56   20.60
   7  -9   2  363.46   23.30
   7  -9   2  357.66   21.00
   7  -9   2  372.96   24.50
  -8   9  -2  441.66   24.50
  -8   9  -2  450.55   25.60
  -8   9  -2  408.06   23.70
  -8   9  -2  453.65   25.30
   8  -9   2  410.86   26.00
   8  -9   2  442.66   24.10
   8  -9   2  413.56   27.60
  -9   9  -2   10.50    5.50
  -9   9  -2   -5.30    8.00
  -9   9  -2   -2.10    7.10
  -9   9  -2   14.70    6.00
   9  -9   2   -3.10    9.40
   9  -9   2    5.00    8.70
   9  -9   2   11.30    6.60
 -10   9  -2   22.20    9.30
 -10   9  -2   17.80    6.80
 -10   9  -2   27.60   10.20
 -10   9  -2   20.00    7.00
  10  -9   2   16.60   11.30
  10  -9   2   27.10    6.70
 -11   9  -2   -7.50   10.50
 -11   9  -2    1.80    7.40
 -11   9  -2    7.30   10.30
 -11   9  -2    4.70    8.30
  11  -9   2  -11.60   11.40
  11  -9   2    3.20    7.00
  11  -9   2    6.20    7.30
 -12   9  -2   12.70   11.10
 -12   9  -2   15.60    8.80
 -12   9  -2    4.80    9.20
 -12   9  -2    5.80   12.10
  12  -9   2   16.90    8.70
  12  -9   2   13.80   12.40
  12  -9   2   15.20    7.90
 -13   9  -2   -8.80   11.80
 -13   9  -2   -7.90    9.70
 -13   9  -2   15.20   17.60
  13  -9   2   11.10    9.00
  13  -9   2   -4.00   14.70
  13  -9   2   -5.30    9.30
 -14   9  -2  -14.20   10.10
 -14   9  -2    0.50   12.90
 -14   9  -2  -14.20   12.20
  14  -9   2   26.90   22.40
  14  -9   2   30.10   17.80
  14  -9   2    8.70    7.90
  14  -9   2    1.40    9.40
  14  -9   2    4.00   11.30
 -15   9  -2    8.50   15.00
 -15   9  -2   23.80   13.20
 -15   9  -2   28.70   14.90
  15  -9   2   50.79   12.50
  15  -9   2   50.89   13.10
  15  -9   2   20.60   19.50
  13   8  -2   71.79   18.10
  13   8  -2   53.99   13.60
 -13  -8   2   31.30   19.60
 -13  -8   2   57.09    9.90
 -13  -8   2   38.30   10.40
 -13  -8   2   46.30   14.20
  12   8  -2   11.10   16.30
  12   8  -2    8.90   10.70
 -12  -8   2   -3.90    7.80
 -12  -8   2   11.90   14.50
 -12  -8   2    4.90   30.30
 -12  -8   2    0.90    8.00
 -12  -8   2    6.60   11.30
  11   8  -2  -11.80    9.10
  11   8  -2   14.60   13.90
 -11  -8   2  -12.90    7.50
 -11  -8   2   12.00   13.90
 -11  -8   2   -6.10    9.30
 -11  -8   2  -18.50   13.00
 -11  -8   2   -6.80    8.80
  10   8  -2  -11.50    8.20
  10   8  -2   12.00   14.10
 -10  -8   2  -10.70    7.40
 -10  -8   2  -10.40   20.10
 -10  -8   2   -4.60    6.00
 -10  -8   2   -5.90    6.70
 -10  -8   2   -4.20   10.90
 -10  -8   2    3.10   11.40
   9   8  -2   64.39   12.80
   9   8  -2   53.99    9.10
  -9  -8   2   53.79   11.10
  -9  -8   2   57.59   10.70
  -9  -8   2   81.09   18.50
  -9  -8   2   55.29    7.80
  -9  -8   2   53.39    7.00
  -9  -8   2   41.60    9.60
   8   8  -2    1.20    6.70
   8   8  -2  -12.50    9.70
  -8  -8   2    2.90    4.70
  -8  -8   2    1.40    5.30
  -8  -8   2   -0.30    8.40
  -8  -8   2  -28.40   23.20
  -8  -8   2  -12.10    8.10
  -8  -8   2    6.30    5.50
   7   8  -2    9.20    5.90
   7   8  -2    0.20    9.90
  -7  -8   2   12.60    4.10
  -7  -8   2  -12.80    6.90
  -7  -8   2    5.60    4.80
  -7  -8   2   14.60    4.50
  -7  -8   2    3.40    6.80
  -7  -8   2   -4.40   12.80
   6   8  -2  126.89   17.20
   6   8  -2  107.89    9.40
   6   8  -2  132.69   11.20
  -6  -8   2  132.59   14.50
  -6  -8   2  119.29   12.50
  -6  -8   2  114.09   11.20
  -6  -8   2  108.19   10.00
  -6  -8   2  121.49   14.60
   5   8  -2  168.28   17.00
   5   8  -2  131.09   11.00
  -5  -8   2  161.18   10.70
  -5  -8   2  204.38   19.00
  -5  -8   2  149.69    9.70
   4   8  -2  479.65   28.90
   4   8  -2  499.75   25.60
  -4  -8   2  482.85   25.00
  -4  -8   2  546.35   29.80
  -4  -8   2  503.45   26.80
  -4  -8   2  467.15   25.20
   3   8  -2   86.79    8.70
   3   8  -2   95.69   10.20
  -3  -8   2  105.09    8.00
  -3  -8   2   91.59    7.90
  -3  -8   2  118.59   11.20
  -3  -8   2   88.59    9.70
   2   8  -2  157.88   14.50
   2   8  -2  162.48   11.40
  -2  -8   2  168.48   11.20
  -2  -8   2  179.68   11.70
  -2  -8   2  156.48   14.10
  -2  -8   2  174.48   10.40
   1   8  -2  461.25   24.30
   1   8  -2  438.06   25.80
   1   8  -2  448.66   23.30
  -1  -8   2  487.35   24.10
  -1  -8   2  476.55   25.30
  -1  -8   2  459.65   24.10
  -1  -8   2  446.36   24.50
   0   8  -2   27.00    6.10
   0   8  -2   20.10    3.80
   0   8  -2   15.40    4.50
   0   8  -2    8.60    3.30
   0  -8   2   28.90    5.50
   0  -8   2   24.50    3.70
   0  -8   2   20.00    4.30
  -1   8  -2 2805.12  132.89
  -1   8  -2 2874.01  134.09
  -1   8  -2 2771.12  133.89
  -1   8  -2 2736.03  133.29
   1  -8   2 2789.72  133.29
   1  -8   2 2641.44  134.09
   1  -8   2 2839.42  133.29
  -2   8  -2 3120.19  144.59
  -2   8  -2 2955.50  142.99
  -2   8  -2 2870.91  143.69
  -2   8  -2 2890.91  143.39
   2  -8   2 3001.70  144.49
   2  -8   2 3069.59  143.39
   2  -8   2 3058.09  143.09
   2  -8   2 2988.30  143.19
  -3   8  -2   25.70    3.20
  -3   8  -2   22.70    3.80
  -3   8  -2   30.00    3.40
  -3   8  -2   22.40    4.30
  -3   8  -2   30.20    5.70
   3  -8   2   24.50    3.60
   3  -8   2   24.90    4.90
   3  -8   2   20.80    4.80
  -4   8  -2  331.97   18.50
  -4   8  -2  371.66   20.70
  -4   8  -2  344.47   19.10
  -4   8  -2  342.27   18.00
  -4   8  -2  345.57   17.80
   4  -8   2  331.07   19.50
   4  -8   2  327.57   20.10
   4  -8   2  341.67   18.30
  -5   8  -2  380.56   20.30
  -5   8  -2  374.46   21.00
  -5   8  -2  382.06   19.70
  -5   8  -2  373.76   20.30
   5  -8   2  370.76   22.00
   5  -8   2  383.16   20.20
   5  -8   2  378.96   21.90
  -6   8  -2   85.79   10.10
  -6   8  -2  114.39   10.80
  -6   8  -2   98.59    9.40
  -6   8  -2   87.69    8.50
   6  -8   2   92.09    9.10
   6  -8   2   95.69   12.80
   6  -8   2   98.69   11.50
  -7   8  -2 2736.63  131.39
  -7   8  -2 2883.31  131.69
  -7   8  -2 2682.63  130.89
  -7   8  -2 2687.23  130.79
   7  -8   2 2692.23  132.19
   7  -8   2 2745.63  130.89
   7  -8   2 2633.94  132.49
  -8   8  -2 1675.03   81.39
  -8   8  -2 1671.03   79.49
  -8   8  -2 1556.64   79.89
  -8   8  -2 1553.54   79.19
   8  -8   2 1530.05   81.49
   8  -8   2 1749.62   79.49
   8  -8   2 1657.33   80.79
  -9   8  -2    7.30    7.80
  -9   8  -2    1.10    5.50
  -9   8  -2   -2.60    5.40
  -9   8  -2    0.20    7.50
   9  -8   2   -3.20    9.00
   9  -8   2    8.60    5.30
   9  -8   2   -2.70    5.40
 -10   8  -2  130.79   15.10
 -10   8  -2  132.99   16.10
 -10   8  -2  129.89   18.30
 -10   8  -2  129.29   13.70
  10  -8   2  104.09   14.20
  10  -8   2  131.89   15.40
 -11   8  -2   65.69   13.60
 -11   8  -2   49.90   10.30
 -11   8  -2   63.39    9.20
 -11   8  -2   52.99    9.30
  11  -8   2   70.59    8.60
  11  -8   2   54.89   13.40
  11  -8   2   52.59   13.60
 -12   8  -2   19.30   10.50
 -12   8  -2    3.10    9.60
 -12   8  -2   -9.40    9.20
 -12   8  -2    2.50   12.60
  12  -8   2   11.40    7.30
  12  -8   2   -1.00    8.00
  12  -8   2   13.50   12.30
 -13   8  -2  406.76   27.00
 -13   8  -2  304.87   32.90
 -13   8  -2  343.87   29.40
 -13   8  -2  320.37   26.10
  13  -8   2  302.27   33.10
  13  -8   2  395.66   26.90
  13  -8   2  360.46   25.60
 -14   8  -2   81.69   14.90
 -14   8  -2   89.09   14.20
 -14   8  -2   49.99   12.60
  14  -8   2  119.69   12.80
  14  -8   2   87.29   19.40
  14  -8   2  146.39   19.20
  14  -8   2   83.19   13.60
 -15   8  -2  -20.80   15.60
 -15   8  -2  -22.50   13.20
 -15   8  -2    9.40   13.70
  15  -8   2   13.00   11.50
  15  -8   2   29.60   12.30
  15  -8   2   33.50   12.20
  15  -8   2   21.80   19.80
  15  -8   2   23.60   10.70
 -16   8  -2  -13.20   17.20
 -16   8  -2  -16.00   21.70
 -16   8  -2  -15.50   13.90
  16  -8   2    0.10   12.50
  14   7  -2   -0.90   12.90
  14   7  -2   -3.20   19.70
 -14  -7   2    4.00   25.00
 -14  -7   2   10.50   23.00
 -14  -7   2   -7.70   14.40
 -14  -7   2   16.60    9.60
  13   7  -2   10.30   15.60
  13   7  -2   -8.20   10.70
 -13  -7   2    3.50    8.40
 -13  -7   2    2.30   12.60
 -13  -7   2   10.30   18.90
 -13  -7   2    4.40    8.60
 -13  -7   2   18.40   15.80
  12   7  -2   -6.20   14.40
  12   7  -2  -14.90   10.10
 -12  -7   2  -15.70   10.20
 -12  -7   2    0.30   15.90
 -12  -7   2   -2.70    7.70
 -12  -7   2  -11.90    7.30
 -12  -7   2   -0.60   14.20
  11   7  -2  150.98   18.20
  11   7  -2  145.49   19.80
 -11  -7   2  139.49   14.60
 -11  -7   2  125.39   24.60
 -11  -7   2  166.38   20.40
 -11  -7   2  152.28   17.30
 -11  -7   2  154.88   17.50
  10   7  -2   16.20    8.80
  10   7  -2   28.20   11.90
 -10  -7   2   13.70    6.40
 -10  -7   2   31.50   11.20
 -10  -7   2   46.10   18.30
 -10  -7   2   26.10   12.50
 -10  -7   2   29.20    6.70
   9   7  -2   35.50    8.60
   9   7  -2   43.30   12.30
  -9  -7   2   13.80    6.70
  -9  -7   2   20.50    5.40
  -9  -7   2   21.80    5.70
  -9  -7   2   36.50    9.70
   8   7  -2    2.20    9.40
   8   7  -2   16.10    7.20
  -8  -7   2   12.10   14.20
  -8  -7   2   18.80    8.40
  -8  -7   2   10.00    5.40
  -8  -7   2   11.70    4.60
  -8  -7   2   26.20    5.10
   7   7  -2    2.70    5.60
   7   7  -2   -4.00    8.20
  -7  -7   2   -7.70    3.90
  -7  -7   2    1.70    4.50
  -7  -7   2   -2.30    6.60
  -7  -7   2   -6.70    6.00
  -7  -7   2   -0.80   10.80
  -7  -7   2    4.20    4.10
   6   7  -2   67.89   10.30
   6   7  -2   71.59    7.70
   6   7  -2   99.79   10.50
  -6  -7   2  109.69   12.10
  -6  -7   2   67.89    6.40
  -6  -7   2   78.79   10.90
  -6  -7   2   86.99    9.20
  -6  -7   2   92.39   12.10
   5   7  -2   90.99    8.40
   5   7  -2   58.99    7.20
   5   7  -2   56.89   10.20
  -5  -7   2   68.29    5.70
  -5  -7   2   70.49    7.00
  -5  -7   2   61.29    6.50
  -5  -7   2   89.09   11.70
  -5  -7   2   71.19   10.10
   4   7  -2   39.80    8.40
   4   7  -2   31.30    4.00
  -4  -7   2   27.50    3.10
  -4  -7   2   26.20    4.50
  -4  -7   2   29.60    3.80
  -4  -7   2   30.60    7.80
  -4  -7   2   24.40    4.70
   3   7  -2  324.17   20.70
   3   7  -2  337.57   18.00
  -3  -7   2  349.96   20.50
  -3  -7   2  319.27   18.30
  -3  -7   2  339.27   17.40
  -3  -7   2  323.57   17.50
   2   7  -2   41.70    7.20
   2   7  -2   49.10    7.00
  -2  -7   2   49.90    6.40
  -2  -7   2   53.99    6.80
  -2  -7   2   56.69    7.00
  -2  -7   2   54.49    5.60
   1   7  -2   -7.00    5.00
   1   7  -2   -7.80    3.00
   1   7  -2    1.40    2.00
  -1  -7   2    3.20    2.70
  -1  -7   2    1.80    3.70
  -1  -7   2    4.10    3.00
  -1  -7   2    2.20    4.40
   0   7  -2   45.60    6.00
   0   7  -2   42.80    5.70
   0   7  -2   45.30    5.00
   0   7  -2   38.00    4.50
   0  -7   2   32.30    4.40
   0  -7   2   38.70    5.70
   0  -7   2   48.20    5.40
  -1   7  -2  239.68   12.50
  -1   7  -2  224.38   14.30
  -1   7  -2  245.58   14.40
  -1   7  -2  238.78   13.30
   1  -7   2  244.68   13.20
   1  -7   2  224.08   12.70
   1  -7   2  238.28   13.30
  -2   7  -2   14.90    4.20
  -2   7  -2    7.40    2.10
  -2   7  -2   14.20    3.40
  -2   7  -2   11.40    2.90
  -2   7  -2   11.60    4.20
  -2   7  -2   14.60    2.20
   2  -7   2    8.60    3.80
   2  -7   2   10.70    2.70
   2  -7   2   11.40    3.40
  -3   7  -2    7.50    4.30
  -3   7  -2   11.60    2.70
  -3   7  -2    6.10    3.60
  -3   7  -2   15.20    3.00
  -3   7  -2    8.60    2.30
   3  -7   2    8.20    3.90
   3  -7   2    3.40    3.60
   3  -7   2   13.10    2.70
  -4   7  -2  131.09    8.60
  -4   7  -2  120.59    9.50
  -4   7  -2  122.19    8.60
  -4   7  -2  133.79   11.30
  -4   7  -2  118.39    8.70
   4  -7   2   92.99   10.30
   4  -7   2   94.29   10.50
   4  -7   2  122.39    8.50
  -5   7  -2   -2.70    3.90
  -5   7  -2    0.90    2.70
  -5   7  -2    4.60    3.00
  -5   7  -2   -0.50    4.20
   5  -7   2   -3.70    4.90
   5  -7   2    3.30    4.00
   5  -7   2    2.50    2.90
  -6   7  -2   85.89    8.50
  -6   7  -2   74.59   10.30
  -6   7  -2   88.69    7.70
  -6   7  -2   79.99    9.70
   6  -7   2   90.09   10.40
   6  -7   2   90.29    8.30
  -7   7  -2 1146.49   53.99
  -7   7  -2 1072.79   52.69
  -7   7  -2 1030.30   53.09
  -7   7  -2 1062.39   52.39
   7  -7   2  996.50   54.59
   7  -7   2 1084.19   52.59
   7  -7   2 1085.09   53.79
  -8   7  -2  255.87   18.60
  -8   7  -2  310.97   18.00
  -8   7  -2  269.87   17.30
   8  -7   2  257.67   21.80
   8  -7   2  301.57   19.40
   8  -7   2  344.27   18.20
  -9   7  -2   -6.40    5.30
  -9   7  -2  -16.60    7.20
  -9   7  -2    6.10    8.70
  -9   7  -2   -7.90    5.00
   9  -7   2    2.90    5.00
   9  -7   2    1.10    8.60
   9  -7   2   -0.90    5.70
 -10   7  -2   12.90   10.50
 -10   7  -2   11.00    6.80
 -10   7  -2   -3.50    7.90
 -10   7  -2   -0.30    6.20
  10  -7   2    7.00    9.80
  10  -7   2   -4.50    5.80
  10  -7   2    1.40    5.80
 -11   7  -2    1.60   15.80
 -11   7  -2    2.60    8.50
 -11   7  -2    1.00    7.20
 -11   7  -2   -1.00    7.70
  11  -7   2   -3.80   11.00
  11  -7   2    9.50    6.70
  11  -7   2    1.10    6.00
 -12   7  -2   57.69   11.40
 -12   7  -2   77.09   16.60
 -12   7  -2   64.49   11.10
 -12   7  -2   68.69   10.50
  12  -7   2   68.79   13.40
  12  -7   2   63.29   14.40
 -13   7  -2  609.74   41.20
 -13   7  -2  507.75   33.70
 -13   7  -2  547.35   36.80
 -13   7  -2  490.15   34.40
  13  -7   2  596.74   33.20
  13  -7   2  521.35   33.00
  13  -7   2  594.14   34.50
  13  -7   2  647.74   33.20
  13  -7   2  474.95   40.10
 -14   7  -2   66.69   13.70
 -14   7  -2   73.19   14.50
 -14   7  -2   58.59   17.90
  14  -7   2  104.49   12.70
  14  -7   2   94.09   11.10
  14  -7   2   99.59   13.30
  14  -7   2   85.99   11.50
  14  -7   2   57.79   17.50
 -15   7  -2  -31.70   13.00
 -15   7  -2  -15.10   13.20
  15  -7   2   -1.10   17.30
  15  -7   2   13.60   11.50
  15  -7   2    9.80    9.00
  15  -7   2   21.30   11.10
  15  -7   2    2.50    9.20
 -16   7  -2   -6.00   16.50
 -16   7  -2   -5.50   17.80
 -16   7  -2  -15.30   14.50
  16  -7   2   -8.00   20.00
  16  -7   2    7.70   10.60
  14   6  -2    7.10   13.00
  14   6  -2   46.20   17.30
 -14  -6   2   34.60   17.00
 -14  -6   2   18.20   13.90
 -14  -6   2   29.60    9.80
 -14  -6   2   27.90    9.60
 -14  -6   2   61.99   23.20
  13   6  -2   27.40   11.80
  13   6  -2   37.60   17.60
 -13  -6   2   35.60    8.80
 -13  -6   2   41.50   10.50
 -13  -6   2   40.40   12.00
 -13  -6   2   13.40   17.80
  12   6  -2  133.59   15.20
  12   6  -2  148.79   18.00
 -12  -6   2  146.89   25.90
 -12  -6   2  124.19   13.50
 -12  -6   2  143.09   18.60
 -12  -6   2  123.09   11.00
 -12  -6   2  102.79   11.40
  11   6  -2  929.81   50.99
  11   6  -2  935.21   52.89
 -11  -6   2  903.51   49.30
 -11  -6   2 1012.60   53.29
 -11  -6   2  979.20   59.39
 -11  -6   2  942.91   48.10
 -11  -6   2  960.50   51.19
  10   6  -2  239.78   23.70
  10   6  -2  227.28   21.00
 -10  -6   2  265.37   23.70
 -10  -6   2  258.07   18.30
 -10  -6   2  257.97   16.90
 -10  -6   2  291.77   39.00
 -10  -6   2  249.08   20.20
   9   6  -2   26.90   10.80
   9   6  -2   18.60    7.90
  -9  -6   2   28.30    9.20
  -9  -6   2   32.70   14.00
  -9  -6   2   23.20    6.50
  -9  -6   2   20.50    5.40
   8   6  -2   70.49   11.10
   8   6  -2   55.69    8.50
  -8  -6   2   41.60    5.30
  -8  -6   2   63.69   13.30
  -8  -6   2   54.09    6.00
  -8  -6   2   45.80    6.30
  -8  -6   2   60.69    8.90
   7   6  -2  119.09   13.40
   7   6  -2  140.69   16.00
  -7  -6   2  122.99    9.80
  -7  -6   2  133.89    8.00
  -7  -6   2  133.09   10.80
  -7  -6   2  134.49   18.10
  -7  -6   2  140.39   13.60
  -7  -6   2  125.39   10.20
   6   6  -2  136.99   14.80
   6   6  -2  162.68    9.40
   6   6  -2  136.99   12.20
  -6  -6   2  147.49   10.40
  -6  -6   2  149.59    9.70
  -6  -6   2  122.69   12.20
  -6  -6   2  145.49    9.80
  -6  -6   2  137.49   16.40
  -6  -6   2  146.69    8.40
   5   6  -2  900.21   45.40
   5   6  -2  945.01   44.60
   5   6  -2  853.21   46.90
  -5  -6   2  931.91   47.50
  -5  -6   2  945.71   45.60
  -5  -6   2  914.01   44.50
  -5  -6   2  888.31   44.00
  -5  -6   2  911.61   45.20
   4   6  -2   -2.50    2.40
   4   6  -2   -2.80    5.40
   4   6  -2    2.30    3.20
  -4  -6   2   -6.10    5.70
  -4  -6   2    1.80    1.90
  -4  -6   2    2.70    2.50
  -4  -6   2   -4.60    3.30
   3   6  -2  170.18   10.80
   3   6  -2  181.98   13.50
  -3  -6   2  188.68   13.30
  -3  -6   2  169.58   10.10
  -3  -6   2  182.28   10.20
  -3  -6   2  185.88   11.20
   2   6  -2   19.10    5.60
   2   6  -2   19.80    3.50
  -2  -6   2   19.60    3.30
  -2  -6   2   17.00    3.00
  -2  -6   2   30.90    3.10
  -2  -6   2   21.10    5.30
   1   6  -2  201.58   12.00
   1   6  -2  210.48   10.80
   1   6  -2  189.38   11.40
   1   6  -2  199.08   12.90
  -1  -6   2  200.38   12.00
  -1  -6   2  210.88   11.60
  -1  -6   2  202.98   11.40
  -1  -6   2  198.88   12.40
   0   6  -2   32.20    3.60
   0   6  -2   29.30    3.30
   0   6  -2   32.30    5.00
   0   6  -2   31.10    4.00
   0  -6   2   32.10    4.10
   0  -6   2   26.20    3.20
   0  -6   2   26.20    4.40
  -1   6  -2    0.80    3.70
  -1   6  -2    3.10    1.40
  -1   6  -2    4.40    1.80
  -1   6  -2    2.10    2.20
  -1   6  -2    3.00    2.80
   1  -6   2    7.10    3.10
   1  -6   2   -3.00    2.70
   1  -6   2    1.00    2.50
   1  -6   2    2.60    2.20
  -2   6  -2  513.65   25.10
  -2   6  -2  522.55   25.20
  -2   6  -2  527.55   26.80
  -2   6  -2  498.55   25.50
   2  -6   2  503.25   25.80
   2  -6   2  514.85   25.50
   2  -6   2  508.95   26.60
  -3   6  -2   25.30    3.60
  -3   6  -2   26.40    2.70
  -3   6  -2   27.10    3.50
  -3   6  -2   25.60    3.00
  -3   6  -2   32.20    5.00
   3  -6   2   27.90    4.50
   3  -6   2   32.70    4.80
   3  -6   2   35.60    4.80
  -4   6  -2  356.36   21.50
  -4   6  -2  400.46   21.40
  -4   6  -2  429.06   20.70
  -4   6  -2  454.95   22.90
  -4   6  -2  410.26   21.00
   4  -6   2  420.96   21.00
   4  -6   2  406.46   22.30
  -5   6  -2   57.09    6.40
  -5   6  -2   45.80    5.20
  -5   6  -2   27.20    5.60
   5  -6   2   37.40    5.00
   5  -6   2   53.49    6.20
   5  -6   2   23.10    5.90
  -6   6  -2   33.50    6.40
  -6   6  -2   27.80    4.00
  -6   6  -2   24.40    5.20
  -6   6  -2   38.00    4.50
   6  -6   2   25.90    4.90
   6  -6   2   23.80    6.20
   6  -6   2   28.20    4.00
  -7   6  -2    4.50    5.10
  -7   6  -2   12.10    3.90
  -7   6  -2    6.80    5.80
  -7   6  -2   10.60    4.10
   7  -6   2    9.70    5.00
   7  -6   2    8.40    3.70
   7  -6   2    5.30    6.60
  -8   6  -2   40.70    5.80
  -8   6  -2   47.50    6.30
  -8   6  -2   43.10    7.00
  -8   6  -2   46.70    9.70
   8  -6   2   42.90    6.40
   8  -6   2   34.90    8.70
   8  -6   2   45.70    5.50
  -9   6  -2  278.97   18.20
  -9   6  -2  274.77   17.00
  -9   6  -2  214.88   17.60
  -9   6  -2  237.08   20.90
   9  -6   2  229.58   17.70
   9  -6   2  264.47   17.30
   9  -6   2  228.58   21.90
 -10   6  -2  691.63   36.40
 -10   6  -2  604.14   35.50
 -10   6  -2  672.43   39.30
 -10   6  -2  648.34   35.60
  10  -6   2  680.63   35.70
  10  -6   2  567.24   39.00
  10  -6   2  741.23   35.60
 -11   6  -2   32.30    8.90
 -11   6  -2   21.70    8.70
 -11   6  -2  -28.10   21.60
 -11   6  -2   26.90    8.90
  11  -6   2   33.20    7.00
  11  -6   2   40.10    7.70
  11  -6   2   25.80   11.70
 -12   6  -2  -14.30    9.40
 -12   6  -2  -20.40   14.70
 -12   6  -2   -6.90    9.40
 -12   6  -2   -7.30    8.50
  12  -6   2  -19.30   11.80
  12  -6   2    1.00    6.30
  12  -6   2   13.20    7.50
  12  -6   2   -8.80    6.00
 -13   6  -2   14.10   10.80
 -13   6  -2   15.70   16.80
 -13   6  -2   -0.80   10.30
 -13   6  -2    8.10   11.30
  13  -6   2   28.70    7.20
  13  -6   2   31.30   10.10
  13  -6   2   24.70    9.00
  13  -6   2   -2.30   14.30
  13  -6   2   21.70   11.80
 -14   6  -2    2.80   10.80
 -14   6  -2   -9.40   11.10
 -14   6  -2   11.10   16.30
  14  -6   2    5.10    7.70
  14  -6   2  -21.40    8.90
  14  -6   2   11.60    9.10
  14  -6   2   11.40    8.40
  14  -6   2   24.50   16.40
 -15   6  -2   80.59   14.90
 -15   6  -2   59.19   14.10
 -15   6  -2   62.69   17.60
  15  -6   2   75.59   12.80
  15  -6   2  103.79   18.90
  15  -6   2   84.79   11.20
  15  -6   2   64.09   17.10
  15  -6   2   78.69   10.90
 -16   6  -2  102.19   26.70
 -16   6  -2   70.89   19.50
 -16   6  -2  119.59   16.50
  16  -6   2  109.99   12.40
  16  -6   2  135.49   15.50
  15   5  -2   -6.10   14.50
  15   5  -2  -13.30   18.00
 -15  -5   2  -25.20   14.30
 -15  -5   2  -17.30    9.80
  14   5  -2  -23.60   15.60
  14   5  -2  -10.20   12.10
 -14  -5   2    7.10    8.80
 -14  -5   2  -17.20   19.70
 -14  -5   2    9.90   12.50
 -14  -5   2   -3.80    9.00
  13   5  -2   16.90   10.90
  13   5  -2   13.10   13.70
 -13  -5   2    3.50   16.30
 -13  -5   2   -9.70    9.90
 -13  -5   2   31.30   20.70
 -13  -5   2    2.80    7.80
 -13  -5   2   13.10    8.50
  12   5  -2  155.98   26.50
  12   5  -2  178.68   18.60
 -12  -5   2  179.58   15.50
 -12  -5   2  174.78   24.20
 -12  -5   2  232.58   27.50
 -12  -5   2  163.08   17.70
 -12  -5   2  175.18   22.10
  11   5  -2  496.45   31.20
  11   5  -2  475.25   32.90
 -11  -5   2  488.45   28.80
 -11  -5   2  536.25   38.70
 -11  -5   2  481.75   27.30
 -11  -5   2  521.55   33.70
 -11  -5   2  502.75   30.80
  10   5  -2   26.30   10.20
  10   5  -2   36.30    8.60
 -10  -5   2   34.00   10.30
 -10  -5   2   27.40   14.10
 -10  -5   2    9.50    6.90
 -10  -5   2   25.90    6.30
 -10  -5   2   29.00    7.00
   9   5  -2  -10.50    7.50
   9   5  -2   -0.90    9.70
  -9  -5   2  -14.20    8.00
  -9  -5   2   -1.00    4.50
  -9  -5   2   -5.80    6.90
  -9  -5   2  -16.20   11.60
  -9  -5   2   -0.10    4.80
   8   5  -2   11.10    7.20
   8   5  -2   11.00    3.00
   8   5  -2   -5.40    8.10
  -8  -5   2    2.00    3.60
  -8  -5   2    7.40    4.50
  -8  -5   2   -1.10    6.90
  -8  -5   2   -3.60   12.30
  -8  -5   2    7.30    4.20
   7   5  -2    5.10    2.70
   7   5  -2   10.20    6.10
   7   5  -2    6.50    7.00
  -7  -5   2    6.30    3.40
  -7  -5   2    2.60    8.80
  -7  -5   2   10.60    3.60
  -7  -5   2    4.10    2.50
  -7  -5   2    8.00    3.40
  -7  -5   2    6.80    5.70
   6   5  -2 1113.09   53.39
   6   5  -2 1030.90   54.89
   6   5  -2 1063.29   55.69
  -6  -5   2 1188.58   56.39
  -6  -5   2 1113.89   53.49
  -6  -5   2 1072.69   53.79
  -6  -5   2 1160.38   54.59
  -6  -5   2 1077.59   52.99
  -6  -5   2 1104.09   53.69
   5   5  -2 2049.79   99.29
   5   5  -2 2085.89   97.69
   5   5  -2 1875.71   98.39
  -5  -5   2 2059.69   97.59
  -5  -5   2 2117.09   98.19
  -5  -5   2 2159.48   99.59
  -5  -5   2 1917.21   97.29
   4   5  -2   48.00    7.10
   4   5  -2   57.89    7.20
   4   5  -2   63.19    5.50
  -4  -5   2   47.20    6.20
  -4  -5   2   49.80    4.50
  -4  -5   2   50.19    6.60
  -4  -5   2   46.40    7.20
   3   5  -2  129.39   10.20
   3   5  -2  133.29    8.20
  -3  -5   2  133.39    7.70
  -3  -5   2  137.29    8.60
  -3  -5   2  119.99   10.30
  -3  -5   2  123.69    7.60
   2   5  -2  311.67   17.20
   2   5  -2  303.17   16.20
  -2  -5   2  309.97   15.30
  -2  -5   2  288.27   15.90
  -2  -5   2  311.57   16.00
  -2  -5   2  332.67   15.80
  -2  -5   2  304.67   17.10
   1   5  -2  108.99    7.10
   1   5  -2  105.09    8.40
   1   5  -2  120.09    6.50
   1   5  -2  114.09    7.80
  -1  -5   2  104.89    8.00
  -1  -5   2  115.29    7.50
  -1  -5   2  107.79    7.10
  -1  -5   2  109.39    7.10
   0   5  -2 1215.58   59.69
   0   5  -2 1233.18   58.89
   0   5  -2 1268.47   59.49
   0   5  -2 1153.48   59.09
   0  -5   2 1198.58   59.09
   0  -5   2 1339.67   59.99
   0  -5   2 1141.29   59.59
   0  -5   2 1282.07   59.19
  -1   5  -2  564.04   27.10
  -1   5  -2  553.84   26.60
  -1   5  -2  556.34   26.50
  -1   5  -2  545.95   26.90
  -1   5  -2  551.84   27.80
   1  -5   2  508.15   27.60
   1  -5   2  536.25   27.00
   1  -5   2  555.34   26.70
   1  -5   2  555.64   26.90
  -2   5  -2  384.16   19.30
  -2   5  -2  403.86   19.00
  -2   5  -2  378.16   19.40
  -2   5  -2  394.26   19.50
  -2   5  -2  405.66   20.50
   2  -5   2  385.46   19.30
   2  -5   2  377.36   20.30
   2  -5   2  359.26   19.90
  -3   5  -2  240.88   13.30
  -3   5  -2  246.88   14.30
  -3   5  -2  254.87   12.40
  -3   5  -2  255.47   13.00
  -3   5  -2  232.28   12.70
   3  -5   2  229.48   13.80
   3  -5   2  213.58   13.80
   3  -5   2  238.18   12.70
  -4   5  -2   74.49    5.50
  -4   5  -2   95.39    8.70
  -4   5  -2   54.89    7.90
  -4   5  -2   83.99    6.30
  -4   5  -2   78.79    7.50
   4  -5   2   80.99    6.20
   4  -5   2   66.89    7.10
   4  -5   2   67.79    7.50
  -5   5  -2  274.37   14.20
  -5   5  -2  272.57   14.80
  -5   5  -2  257.47   14.50
  -5   5  -2  264.77   16.20
   5  -5   2  277.57   14.50
   5  -5   2  238.68   16.60
   5  -5   2  252.67   15.50
  -6   5  -2   12.00    4.40
  -6   5  -2   16.20    3.40
  -6   5  -2   18.60    6.00
  -6   5  -2   14.10    3.60
   6  -5   2    5.80    4.10
   6  -5   2   12.20    5.60
   6  -5   2   11.90    3.30
  -7   5  -2   10.10    3.90
  -7   5  -2    9.60    5.00
  -7   5  -2   13.10    4.10
  -7   5  -2   10.30    6.40
   7  -5   2   18.40    4.00
   7  -5   2   16.30    4.40
   7  -5   2    6.10    6.60
  -8   5  -2   64.49    7.30
  -8   5  -2   87.39   10.50
  -8   5  -2   83.99   11.00
  -8   5  -2   94.79   11.10
   8  -5   2  103.79   14.30
   8  -5   2   91.39   10.60
   8  -5   2   85.49   10.60
  -9   5  -2  138.09   19.20
  -9   5  -2  157.08   14.40
  -9   5  -2  167.18   15.40
  -9   5  -2  142.09   14.00
   9  -5   2  129.19   14.50
   9  -5   2  183.38   14.00
   9  -5   2  192.38   14.30
 -10   5  -2  140.99   16.10
 -10   5  -2  133.19   15.70
 -10   5  -2  145.49   17.00
 -10   5  -2  157.58   14.70
  10  -5   2  193.78   15.50
  10  -5   2  130.89   15.60
  10  -5   2  154.58   14.20
 -11   5  -2   21.70    8.20
 -11   5  -2   20.80    8.10
 -11   5  -2   18.90    8.70
  11  -5   2   24.70    6.20
  11  -5   2   37.80    7.30
  11  -5   2   31.70   11.40
 -12   5  -2   15.00   10.10
 -12   5  -2   22.20    9.00
 -12   5  -2    5.20    9.70
 -12   5  -2   36.60   15.30
  12  -5   2   14.80    8.90
  12  -5   2   36.40    8.60
  12  -5   2   26.90    6.90
  12  -5   2   43.20   13.00
  12  -5   2   33.40    6.50
 -13   5  -2    9.00   10.30
 -13   5  -2  -10.00   16.80
 -13   5  -2    8.30   11.20
 -13   5  -2   -0.80    9.50
  13  -5   2    4.90   13.40
  13  -5   2   26.90    7.20
  13  -5   2   25.70    7.20
  13  -5   2   19.80    9.00
  13  -5   2   32.70    8.40
 -14   5  -2  -10.40   11.30
 -14   5  -2   -5.30   10.70
 -14   5  -2  -19.70   13.10
  14  -5   2   -0.20    8.80
  14  -5   2   -2.10    7.20
  14  -5   2    0.20   11.00
  14  -5   2    6.10    9.20
  14  -5   2    0.20   14.20
 -15   5  -2  332.17   38.40
 -15   5  -2  357.26   30.30
 -15   5  -2  386.36   30.50
  15  -5   2  349.57   39.30
  15  -5   2  402.76   27.60
  15  -5   2  438.26   27.10
  15  -5   2  425.56   32.90
 -16   5  -2  187.58   22.90
 -16   5  -2  170.88   33.00
 -16   5  -2  284.07   24.80
  15   4  -2   22.10   14.90
  15   4  -2   52.69   18.40
 -15  -4   2   28.10   10.80
 -15  -4   2   16.30   14.40
 -15  -4   2   11.90   10.00
  14   4  -2   12.50   14.90
  14   4  -2   12.50   12.80
 -14  -4   2   44.20   20.30
 -14  -4   2   25.40    8.90
 -14  -4   2    7.90   11.50
 -14  -4   2   24.20   10.30
 -14  -4   2    4.40   24.00
  13   4  -2   25.80   13.30
  13   4  -2   25.10   11.50
 -13  -4   2   19.70   16.80
 -13  -4   2    4.70   20.30
 -13  -4   2    5.90    8.40
 -13  -4   2    9.70    8.00
 -13  -4   2   17.00   10.40
  12   4  -2    6.20   11.50
 -12  -4   2  -12.60    8.10
 -12  -4   2    7.10   17.50
 -12  -4   2   10.70   13.30
 -12  -4   2  -14.60    7.30
  11   4  -2   21.30   13.70
  11   4  -2   12.50    5.00
  11   4  -2    5.60    9.70
 -11  -4   2    8.30    7.30
 -11  -4   2   15.50    6.00
 -11  -4   2   -2.80    7.10
 -11  -4   2   12.80   10.20
 -11  -4   2   19.30   14.60
  10   4  -2   -5.90    9.50
  10   4  -2    2.90    8.00
  10   4  -2    4.10    4.70
 -10  -4   2   -7.00    5.90
 -10  -4   2  -10.10    9.20
 -10  -4   2    4.50    5.30
 -10  -4   2    4.90    5.10
 -10  -4   2   -4.10   12.00
   9   4  -2  372.06   25.30
   9   4  -2  391.16   25.80
   9   4  -2  397.36   20.70
  -9  -4   2  425.56   28.00
  -9  -4   2  374.36   23.00
  -9  -4   2  380.46   22.60
  -9  -4   2  398.66   21.70
  -9  -4   2  433.76   25.60
   8   4  -2  329.87   21.80
   8   4  -2  322.27   17.00
   8   4  -2  277.37   20.90
  -8  -4   2  305.67   18.50
  -8  -4   2  360.96   23.10
  -8  -4   2  325.37   20.40
  -8  -4   2  297.57   18.30
  -8  -4   2  326.37   17.70
   7   4  -2    6.30    2.70
   7   4  -2    7.80    6.70
   7   4  -2    2.20    6.60
  -7  -4   2    7.40    5.30
  -7  -4   2    7.90    3.50
  -7  -4   2    0.20    7.40
  -7  -4   2    0.30    3.70
  -7  -4   2    5.10    3.60
  -7  -4   2    5.60    2.20
   6   4  -2   87.59   11.00
   6   4  -2  123.99   11.70
   6   4  -2   93.89    7.00
  -6  -4   2   78.79    7.60
  -6  -4   2  115.39   12.40
  -6  -4   2   88.59    7.80
  -6  -4   2  103.69    9.60
  -6  -4   2   75.69    6.10
  -6  -4   2   97.89    7.70
   5   4  -2   99.09    9.70
   5   4  -2  106.39   10.10
   5   4  -2  111.09    6.90
  -5  -4   2  107.09   10.70
  -5  -4   2   97.79    7.00
  -5  -4   2   96.19    9.10
  -5  -4   2   92.29    6.10
  -5  -4   2  109.89    8.50
   4   4  -2  242.38   15.60
   4   4  -2  274.27   16.30
   4   4  -2  291.87   14.50
  -4  -4   2  287.47   14.90
  -4  -4   2  287.67   16.50
  -4  -4   2  300.97   14.50
  -4  -4   2  275.37   14.10
   3   4  -2 1573.94   74.49
   3   4  -2 1411.96   74.59
  -3  -4   2 1632.74   75.29
  -3  -4   2 1622.04   74.29
  -3  -4   2 1445.26   74.19
  -3  -4   2 1609.74   74.39
  -3  -4   2 1573.24   74.59
   2   4  -2  601.94   30.30
   2   4  -2  595.14   30.80
  -2  -4   2  582.44   30.10
  -2  -4   2  652.43   30.80
  -2  -4   2  617.94   30.20
  -2  -4   2  610.44   29.70
  -2  -4   2  666.53   30.10
   1   4  -2  108.89    6.40
   1   4  -2   99.99    6.90
   1   4  -2  103.79    6.00
   1   4  -2  116.89    7.50
  -1  -4   2   98.89    6.70
  -1  -4   2  104.39    6.50
  -1  -4   2  109.19    6.40
  -1  -4   2  124.09    7.10
   0   4  -2  637.94   30.70
   0   4  -2  609.34   31.50
   0   4  -2  672.83   31.20
   0   4  -2  616.84   30.90
   0  -4   2  655.83   31.30
   0  -4   2  656.93   30.90
   0  -4   2  639.54   31.00
   0  -4   2  611.44   31.40
  -1   4  -2   53.29    4.10
  -1   4  -2   54.89    3.50
  -1   4  -2   48.60    5.60
  -1   4  -2   62.09    4.30
  -1   4  -2   48.40    4.40
  -1   4  -2   54.09    4.20
   1  -4   2   57.59    5.20
   1  -4   2   41.20    4.90
   1  -4   2   53.99    4.10
  -2   4  -2   52.49    4.40
  -2   4  -2   46.00    4.20
  -2   4  -2   49.60    5.90
  -2   4  -2   48.80    3.90
  -2   4  -2   43.40    5.40
   2  -4   2   49.30    5.90
   2  -4   2   44.70    5.50
   2  -4   2   46.90    4.30
  -3   4  -2  126.09    7.20
  -3   4  -2  144.19    7.90
  -3   4  -2  119.49    7.80
  -3   4  -2  146.59    9.30
   3  -4   2  124.99    9.50
   3  -4   2  128.89    8.70
   3  -4   2  125.09    7.70
  -4   4  -2    3.80    3.20
  -4   4  -2    2.20    3.90
  -4   4  -2    3.20    2.10
  -4   4  -2    5.50    2.30
  -4   4  -2    6.70    2.60
   4  -4   2    4.50    2.20
   4  -4   2    0.10    3.90
   4  -4   2    7.50    2.80
  -5   4  -2   44.60    4.80
  -5   4  -2   45.10    4.10
  -5   4  -2   41.00    6.20
  -5   4  -2   47.60    6.90
   5  -4   2   43.20    6.00
   5  -4   2   44.80    4.80
   5  -4   2   47.40    5.90
  -6   4  -2  152.28   11.00
  -6   4  -2  154.38   13.60
  -6   4  -2  160.68   10.40
   6  -4   2  159.08   10.30
   6  -4   2  129.49   10.70
   6  -4   2  124.59   13.40
  -7   4  -2    3.90    4.50
  -7   4  -2    3.00    7.00
  -7   4  -2    2.60    4.30
  -7   4  -2    8.00    4.00
   7  -4   2   -5.40    6.30
   7  -4   2    8.40    3.80
   7  -4   2    4.10    3.90
  -8   4  -2  114.59   10.90
  -8   4  -2   78.29    8.50
  -8   4  -2  100.69   10.70
  -8   4  -2   82.99    8.50
  -8   4  -2  111.39   12.10
   8  -4   2  107.19   11.20
   8  -4   2  100.49   10.40
   8  -4   2  101.19   11.10
  -9   4  -2  -15.90    6.70
  -9   4  -2   10.80    6.30
  -9   4  -2   -9.70    9.20
  -9   4  -2  -14.00    6.30
  -9   4  -2    3.10    7.10
   9  -4   2   -5.50    5.10
   9  -4   2    5.00    4.80
   9  -4   2    3.30    8.60
 -10   4  -2   35.20   12.60
 -10   4  -2   37.20    8.70
 -10   4  -2   33.70    7.60
 -10   4  -2   31.20    7.30
 -10   4  -2   46.70    9.10
  10  -4   2   26.60   10.10
  10  -4   2   31.30    6.70
  10  -4   2   38.40    6.10
 -11   4  -2   36.40   10.30
 -11   4  -2   29.60    8.90
 -11   4  -2   55.79   11.30
 -11   4  -2   37.70    8.60
 -11   4  -2   67.19   21.40
  11  -4   2   43.20   12.00
  11  -4   2   58.89    8.70
  11  -4   2   56.89    6.40
  11  -4   2   50.69    7.20
  11  -4   2   48.10    7.90
 -12   4  -2    8.90   12.30
 -12   4  -2   -3.20   14.90
 -12   4  -2   -0.80    9.10
 -12   4  -2   -5.40   10.50
 -12   4  -2   -2.80    8.40
  12  -4   2   -6.00    5.70
  12  -4   2    5.30   12.20
  12  -4   2    2.10    7.90
  12  -4   2   14.60    7.20
  12  -4   2   -6.40    5.50
 -13   4  -2    1.60    9.00
 -13   4  -2    0.90   16.70
 -13   4  -2   13.00    9.90
 -13   4  -2   -3.40   11.70
 -13   4  -2   -6.20   12.00
  13  -4   2   12.70    8.60
  13  -4   2    8.30    6.10
  13  -4   2    5.50   12.40
  13  -4   2   23.10    8.10
  13  -4   2    5.30    6.10
 -14   4  -2   19.80   14.70
 -14   4  -2   -0.90    9.70
 -14   4  -2  -15.10   13.70
 -14   4  -2    1.60   10.70
  14  -4   2    6.00    6.60
  14  -4   2    5.30    5.90
  14  -4   2   -6.20   13.90
  14  -4   2   -4.90    8.50
 -15   4  -2   25.50   16.50
 -15   4  -2   55.49   13.60
 -15   4  -2   76.39   12.60
 -15   4  -2   25.60   16.60
  15  -4   2   65.89   17.00
  15  -4   2   65.59   11.70
  15  -4   2   33.30    7.50
 -16   4  -2   18.90   12.90
 -16   4  -2  -15.30   22.20
 -16   4  -2  -10.30   17.30
  16  -4   2   26.70   11.20
  16   3  -2    9.30   19.30
  16   3  -2   25.30   17.40
 -16  -3   2   13.90   14.90
 -16  -3   2    5.80   10.30
 -16  -3   2   -0.60   13.00
  15   3  -2    5.50    6.50
  15   3  -2   -9.30   15.70
  15   3  -2    1.50   12.90
 -15  -3   2  -10.60   12.80
 -15  -3   2   -2.60   10.60
 -15  -3   2   -1.30    9.70
  14   3  -2   10.80   13.60
  14   3  -2    5.10    5.80
  14   3  -2    8.20   13.90
 -14  -3   2   33.00   19.20
 -14  -3   2   11.70    8.50
 -14  -3   2   -0.70   12.00
 -14  -3   2   10.30   10.10
 -14  -3   2  -16.60   21.90
  13   3  -2   21.80    7.10
  13   3  -2   14.10   11.20
  13   3  -2   34.70   12.20
 -13  -3   2   16.50    7.60
 -13  -3   2   12.80    7.70
 -13  -3   2   -3.50   18.00
 -13  -3   2   22.20   14.70
 -13  -3   2   17.30    9.50
  12   3  -2    1.70    6.10
  12   3  -2    6.00   12.20
  12   3  -2  -27.20   17.30
  12   3  -2    3.60    4.10
 -12  -3   2  -22.40   12.70
 -12  -3   2   -4.70    8.00
 -12  -3   2  -29.40   15.00
 -12  -3   2   -8.40    6.40
 -12  -3   2   -8.40    6.90
  11   3  -2   86.29   12.10
  11   3  -2   90.29    9.20
  11   3  -2  104.99   12.70
 -11  -3   2   62.79   14.70
 -11  -3   2  101.39   11.00
 -11  -3   2   72.19    9.40
 -11  -3   2   82.69   12.10
 -11  -3   2   64.89    8.30
  10   3  -2    5.60    3.50
  10   3  -2   -3.70    7.90
  10   3  -2    5.30    8.80
 -10  -3   2    6.50    5.40
 -10  -3   2   -2.50    4.70
 -10  -3   2   -0.10   10.10
 -10  -3   2   -1.10    6.10
 -10  -3   2   -7.60   11.20
   9   3  -2  504.95   30.00
   9   3  -2  491.05   30.00
   9   3  -2  505.95   26.20
  -9  -3   2  498.05   27.50
  -9  -3   2  484.45   27.80
  -9  -3   2  512.45   26.80
  -9  -3   2  565.14   29.70
  -9  -3   2  542.65   32.10
   8   3  -2   72.09    7.10
  -8  -3   2   89.29    8.40
  -8  -3   2   85.99   11.80
  -8  -3   2   45.10    8.80
   7   3  -2  203.78   15.20
   7   3  -2  221.28   11.90
   7   3  -2  177.28   14.80
  -7  -3   2  211.78   14.40
  -7  -3   2  200.48   12.80
  -7  -3   2  198.48   12.70
  -7  -3   2  210.38   12.40
  -7  -3   2  210.28   11.20
  -7  -3   2  205.98   15.80
   6   3  -2  264.37   16.70
   6   3  -2  278.47   14.20
   6   3  -2  246.88   16.30
  -6  -3   2  276.67   15.60
  -6  -3   2  271.57   17.00
  -6  -3   2  261.47   13.70
  -6  -3   2  280.77   14.40
  -6  -3   2  255.27   14.40
   5   3  -2  394.46   19.10
   5   3  -2  358.86   20.30
   5   3  -2  358.86   20.80
  -5  -3   2  384.36   19.80
  -5  -3   2  365.56   18.80
  -5  -3   2  404.16   19.30
  -5  -3   2  399.16   21.00
  -5  -3   2  373.86   18.40
  -5  -3   2  387.86   19.40
  -5  -3   2  374.06   19.10
   4   3  -2 1157.78   56.39
   4   3  -2 1080.59   56.79
  -4  -3   2 1200.98   56.59
  -4  -3   2 1104.49   56.19
  -4  -3   2 1227.38   56.39
  -4  -3   2 1226.68   57.29
  -4  -3   2 1220.88   55.89
  -4  -3   2 1165.48   56.39
   3   3  -2 7049.29  338.67
   3   3  -2 6962.50  338.17
  -3  -3   2 7331.67  338.07
   2   3  -2 1070.89   50.39
   2   3  -2 1016.10   50.09
   2   3  -2 1027.10   49.99
   2   3  -2 1030.00   49.80
  -2  -3   2 1094.79   49.99
  -2  -3   2 1104.19   50.39
  -2  -3   2 1038.60   49.70
  -2  -3   2  982.50   49.99
  -2  -3   2 1020.70   49.99
  -2  -3   2 1042.40   49.70
   1   3  -2  150.98    7.50
   1   3  -2  145.29    8.00
   1   3  -2  146.39    8.10
   1   3  -2  142.49    7.70
  -1  -3   2  144.79    7.70
  -1  -3   2  149.09    7.90
  -1  -3   2  129.89    7.90
  -1  -3   2  153.88    7.70
   0   3  -2  114.79    5.80
   0   3  -2  106.49    6.70
   0   3  -2  103.59    6.40
   0   3  -2  114.09    6.10
   0   3  -2  115.39    6.10
   0  -3   2  109.99    6.70
   0  -3   2  106.39    6.30
   0  -3   2  117.59    6.60
   0  -3   2  111.99    6.10
   0  -3   2  116.29    6.00
  -1   3  -2   39.40    3.20
  -1   3  -2   31.10    4.50
  -1   3  -2   37.70    3.20
  -1   3  -2   40.90    4.50
  -1   3  -2   35.20    2.60
   1  -3   2   39.70    4.20
   1  -3   2   39.40    3.20
   1  -3   2   36.70    4.90
   1  -3   2   34.90    4.00
  -2   3  -2 2041.60   93.99
  -2   3  -2 1835.72   93.39
  -2   3  -2 2046.00   93.29
  -2   3  -2 2009.80   94.09
  -2   3  -2 2041.50   93.19
   2  -3   2 1897.61   93.39
   2  -3   2 1842.22   93.99
   2  -3   2 1927.81   93.79
  -3   3  -2 7909.21  364.76
  -3   3  -2 8041.90  365.46
  -3   3  -2 7924.41  365.76
   3  -3   2 7020.90  365.56
   3  -3   2 7483.55  365.16
  -4   3  -2 1243.78   58.09
  -4   3  -2 1259.67   56.59
  -4   3  -2 1136.09   56.89
  -4   3  -2 1202.88   56.49
   4  -3   2 1189.38   56.79
   4  -3   2 1144.19   56.99
   4  -3   2 1038.00   57.69
  -5   3  -2  116.59    8.30
  -5   3  -2  130.59    8.30
  -5   3  -2  124.29   12.10
  -5   3  -2  121.89    9.30
  -5   3  -2  109.39    9.20
   5  -3   2  104.59    8.40
   5  -3   2  111.89    8.30
   5  -3   2   98.69   11.30
  -6   3  -2   78.09    8.00
  -6   3  -2   67.19    6.90
  -6   3  -2   77.59    9.40
  -6   3  -2   54.39    8.10
  -6   3  -2   84.89    7.70
   6  -3   2   60.39    7.50
   6  -3   2   69.29    7.90
   6  -3   2   67.59    7.50
   6  -3   2   48.50    7.90
  -7   3  -2   25.10    8.50
  -7   3  -2   39.30    5.30
  -7   3  -2   24.80    5.20
  -7   3  -2   33.40    6.50
  -7   3  -2   27.00    5.60
   7  -3   2   32.00    5.30
   7  -3   2   37.80    4.70
   7  -3   2   26.40    7.40
   7  -3   2   37.30    5.10
  -8   3  -2  239.08   22.40
  -8   3  -2  293.67   16.10
  -8   3  -2  274.77   19.20
  -8   3  -2  294.07   18.50
   8  -3   2  255.97   15.80
   8  -3   2  261.07   16.30
   8  -3   2  213.08   16.80
   8  -3   2  235.88   20.40
  -9   3  -2  624.84   32.30
  -9   3  -2  728.63   38.30
  -9   3  -2  648.44   34.50
  -9   3  -2  586.54   33.20
  -9   3  -2  602.14   35.10
   9  -3   2  591.54   33.30
   9  -3   2  634.24   32.80
   9  -3   2  595.84   36.20
   9  -3   2  590.34   32.70
   9  -3   2  618.04   32.20
 -10   3  -2    6.20    6.60
 -10   3  -2    4.60   11.70
 -10   3  -2   13.70   10.00
 -10   3  -2    1.30    6.30
 -10   3  -2    0.40    8.10
  10  -3   2    5.60    4.10
  10  -3   2    1.10    4.50
  10  -3   2   -5.60    9.00
  10  -3   2    5.50    5.70
  10  -3   2   -0.30    6.60
  10  -3   2   -1.90    5.90
 -11   3  -2   20.30   10.00
 -11   3  -2   45.50   12.50
 -11   3  -2   19.70    9.00
 -11   3  -2   44.80    8.40
  11  -3   2   50.39   12.50
  11  -3   2   54.89    8.70
  11  -3   2   41.30    6.10
  11  -3   2   40.20    7.60
  11  -3   2   51.29    6.10
 -12   3  -2   -5.30    8.60
 -12   3  -2  -24.50   14.10
 -12   3  -2   -9.90   10.60
 -12   3  -2  -19.90   16.90
 -12   3  -2   -7.40    7.90
  12  -3   2   -0.70    5.40
  12  -3   2  -11.40   11.70
  12  -3   2    0.60    5.00
  12  -3   2  -10.50    6.90
  12  -3   2   12.60    7.10
 -13   3  -2    9.70   12.60
 -13   3  -2   57.29   18.80
 -13   3  -2   50.79   17.00
 -13   3  -2   29.10    9.50
 -13   3  -2   39.80   10.10
  13  -3   2   39.30    8.90
  13  -3   2   43.50    6.90
  13  -3   2   33.10   14.70
  13  -3   2   46.80    9.40
 -14   3  -2   -5.00   10.30
 -14   3  -2   13.50    9.90
 -14   3  -2   -1.70   14.00
 -14   3  -2   21.60   16.70
  14  -3   2    6.00    5.70
  14  -3   2  -12.60   13.10
  14  -3   2    7.40    9.10
  14  -3   2   -3.20    5.00
  14  -3   2    4.60    8.60
 -15   3  -2    1.10   10.50
 -15   3  -2   -0.20   11.00
 -15   3  -2    1.10   18.10
 -15   3  -2  -17.60   16.30
  15  -3   2   13.10    9.60
  15  -3   2    1.00    5.00
  15  -3   2   -4.90   14.80
  16  -3   2    7.00   10.50
  16   2  -2   -3.00    7.20
  16   2  -2    8.10   17.80
  16   2  -2   -1.10   16.50
 -16  -2   2   -1.70   11.60
 -16  -2   2   14.70   10.40
 -16  -2   2   -6.10   13.70
  15   2  -2   19.20   15.50
  15   2  -2   -9.40    6.50
  15   2  -2   23.10   14.40
 -15  -2   2   10.40    9.90
 -15  -2   2    2.70   16.90
 -15  -2   2  -20.00   23.60
 -15  -2   2   20.90    9.60
  14   2  -2    7.00    7.40
  14   2  -2   -4.60    3.80
  14   2  -2    2.90   12.20
  14   2  -2   19.10   13.10
  14   2  -2    5.60    4.10
 -14  -2   2   -3.20   19.40
 -14  -2   2    9.70   17.90
 -14  -2   2    2.20   11.00
 -14  -2   2    2.90    8.50
 -14  -2   2    3.60    8.60
  13   2  -2   25.50    7.70
  13   2  -2    3.90   12.10
  13   2  -2   17.10    5.10
  13   2  -2   -9.30   11.50
 -13  -2   2   21.20   14.10
 -13  -2   2   10.40    9.50
 -13  -2   2    6.30   18.50
 -13  -2   2   18.00    8.00
 -13  -2   2   25.80    9.00
  12   2  -2   79.69   14.60
  12   2  -2  108.19   10.40
  12   2  -2   79.89   12.70
 -12  -2   2   66.29   14.30
 -12  -2   2   80.29    8.80
 -12  -2   2   69.99   15.90
 -12  -2   2   63.89   10.20
 -12  -2   2   93.09   10.50
  11   2  -2   25.80    4.70
  11   2  -2   14.70   10.10
  11   2  -2   12.50    9.30
 -11  -2   2   10.40   10.10
 -11  -2   2    6.50   11.90
 -11  -2   2   22.90    6.10
 -11  -2   2    7.60    7.00
 -11  -2   2   12.40    7.10
  10   2  -2   10.60    3.90
  10   2  -2    6.10    8.80
  10   2  -2   10.70    8.70
 -10  -2   2    6.30    5.80
 -10  -2   2   -2.20    5.60
 -10  -2   2    8.40    9.10
 -10  -2   2    4.80    5.20
   9   2  -2    9.70    7.20
   9   2  -2   10.00    3.60
   9   2  -2    9.50    7.50
  -9  -2   2    9.70    4.30
  -9  -2   2   16.60    8.20
  -9  -2   2   11.70    4.50
  -9  -2   2    9.30    5.00
  -9  -2   2    8.30    7.20
   8   2  -2   92.69   12.50
   8   2  -2   92.99   11.90
   8   2  -2  128.49    8.70
  -8  -2   2   95.39   12.70
  -8  -2   2   80.29   10.00
  -8  -2   2  105.09   11.70
  -8  -2   2  105.89    9.70
  -8  -2   2  117.59    9.10
   7   2  -2   35.20    6.20
   7   2  -2   25.90    6.10
  -7  -2   2   29.80    4.00
  -7  -2   2   33.70    6.90
  -7  -2   2   34.80    4.70
  -7  -2   2   27.70    6.00
   6   2  -2    6.60    4.20
   6   2  -2   11.80    2.60
   6   2  -2    4.90    5.00
  -6  -2   2   12.00    2.80
  -6  -2   2   17.50    4.80
  -6  -2   2    9.20    2.60
  -6  -2   2    6.70    3.90
  -6  -2   2   14.40    2.20
  -6  -2   2    7.90    4.90
   5   2  -2  471.75   23.90
   5   2  -2  464.65   22.80
   5   2  -2  449.06   23.60
  -5  -2   2  460.55   23.80
  -5  -2   2  460.95   23.10
  -5  -2   2  450.95   22.50
  -5  -2   2  464.25   23.30
  -5  -2   2  477.55   22.90
  -5  -2   2  461.55   22.20
  -5  -2   2  432.06   22.60
   4   2  -2  165.48   10.20
   4   2  -2  160.98    9.00
   4   2  -2  169.38    9.80
  -4  -2   2  171.48   10.10
  -4  -2   2  177.48    9.30
  -4  -2   2  150.88    8.70
  -4  -2   2  165.98    8.30
  -4  -2   2  177.78    9.40
  -4  -2   2  161.98    9.30
   3   2  -2 1265.07   60.49
   3   2  -2 1257.37   60.19
   3   2  -2 1205.38   60.09
  -3  -2   2 1260.77   60.09
  -3  -2   2 1143.79   59.99
  -3  -2   2 1275.07   60.49
  -3  -2   2 1243.88   60.09
  -3  -2   2 1354.76   60.09
  -3  -2   2 1289.27   59.69
   2   2  -2   25.30    2.50
   2   2  -2   26.00    3.20
   2   2  -2   23.90    2.60
   2   2  -2   23.00    2.30
  -2  -2   2   25.00    2.40
  -2  -2   2   24.50    2.50
  -2  -2   2   25.40    2.40
  -2  -2   2   24.00    2.00
  -2  -2   2   25.30    3.20
  -2  -2   2   23.70    1.80
   1   2  -2  475.75   23.50
   1   2  -2  474.45   23.70
   1   2  -2  494.25   23.60
   1   2  -2  452.35   23.30
  -1  -2   2  530.05   23.60
  -1  -2   2  480.05   23.70
  -1  -2   2  496.45   23.60
  -1  -2   2  475.95   23.50
  -1  -2   2  521.65   23.60
   0   2  -2  405.06   19.50
   0   2  -2  391.56   19.30
   0   2  -2  383.46   19.00
   0   2  -2  389.36   19.50
   0  -2   2  396.46   19.10
   0  -2   2  390.06   19.20
   0  -2   2  427.96   19.50
   0  -2   2  396.06   19.50
  -1   2  -2   16.70    2.10
  -1   2  -2   20.60    2.20
  -1   2  -2   15.70    2.10
  -1   2  -2   19.60    3.20
  -1   2  -2   19.40    1.80
  -1   2  -2   20.30    2.60
   1  -2   2   16.80    2.00
   1  -2   2   24.50    2.50
   1  -2   2   20.80    2.80
   1  -2   2   23.00    2.50
  -2   2  -2 2887.11  133.89
  -2   2  -2 2880.01  134.39
  -2   2  -2 3097.39  133.89
  -2   2  -2 2831.52  134.19
  -2   2  -2 2708.73  134.19
  -2   2  -2 2668.73  134.89
   2  -2   2 2521.45  134.69
   2  -2   2 2722.63  134.19
   2  -2   2 2720.33  134.09
   2  -2   2 3094.19  134.89
  -3   2  -2 5296.47  238.78
  -3   2  -2 5474.85  238.88
  -3   2  -2 5026.10  239.28
  -3   2  -2 4762.52  240.08
  -3   2  -2 4746.12  239.28
  -3   2  -2 5056.29  239.28
   3  -2   2 5030.00  239.18
   3  -2   2 5309.37  239.38
   3  -2   2 5018.60  239.08
   3  -2   2 4495.05  239.78
  -4   2  -2   62.09    6.30
  -4   2  -2   70.99    6.00
  -4   2  -2   62.79    7.00
  -4   2  -2   60.59    7.00
  -4   2  -2   65.29    5.50
   4  -2   2   70.79    6.20
   4  -2   2   75.79    6.30
   4  -2   2   57.79    6.80
   4  -2   2   72.79    5.80
  -5   2  -2  145.79   13.70
  -5   2  -2  115.49   10.90
  -5   2  -2  134.29    9.40
  -5   2  -2  152.38   11.40
  -5   2  -2  136.89    8.80
   5  -2   2  127.39   12.20
   5  -2   2  157.38    9.80
   5  -2   2  137.49    9.90
   5  -2   2  135.79    8.90
  -6   2  -2  103.69   15.00
  -6   2  -2  107.29   11.70
  -6   2  -2  134.99   12.40
  -6   2  -2  103.39    9.00
  -6   2  -2  133.89    9.70
   6  -2   2  122.49   10.10
   6  -2   2  121.19   10.20
   6  -2   2  134.89    9.40
   6  -2   2  139.69    8.90
   6  -2   2   98.49   12.80
  -7   2  -2   22.10    8.30
  -7   2  -2   23.70    4.80
  -7   2  -2   23.40    5.70
  -7   2  -2   39.10    7.70
   7  -2   2   24.60    4.60
   7  -2   2   24.90    7.50
   7  -2   2   26.80    4.00
   7  -2   2   31.50    5.60
   7  -2   2   35.20    5.20
  -8   2  -2 1810.12   91.09
  -8   2  -2 1937.81   91.39
  -8   2  -2 1840.32   90.09
  -8   2  -2 1878.61   89.29
  -8   2  -2 1830.82   94.09
   8  -2   2 1805.52   91.99
   8  -2   2 1832.02   90.19
   8  -2   2 1867.51   90.29
   8  -2   2 1891.71   89.49
   8  -2   2 1816.92   89.89
  -9   2  -2 1663.73   83.29
  -9   2  -2 1637.04   85.49
  -9   2  -2 1706.63   85.99
  -9   2  -2 1815.42   87.99
  -9   2  -2 1627.04   84.19
   9  -2   2 1691.93   84.39
   9  -2   2 1762.72   83.49
   9  -2   2 1782.32   84.49
   9  -2   2 1791.52   83.19
   9  -2   2 1690.83   86.49
   9  -2   2 1760.42   84.09
 -10   2  -2    9.40   11.50
 -10   2  -2   -6.20   12.60
 -10   2  -2   -0.60    5.70
 -10   2  -2   -5.40    5.90
 -10   2  -2    4.30    7.90
  10  -2   2    0.90    3.70
  10  -2   2  -10.80    9.20
  10  -2   2   10.70    7.20
  10  -2   2    2.60    5.80
  10  -2   2    3.90    4.10
 -11   2  -2   90.19   11.10
 -11   2  -2  126.99   16.70
 -11   2  -2   96.79   30.40
 -11   2  -2   99.19   10.30
  11  -2   2  131.09   12.50
  11  -2   2  104.39   15.30
  11  -2   2  121.49   11.30
  11  -2   2  135.59   13.20
  11  -2   2  130.39   11.30
  11  -2   2  110.79   14.90
 -12   2  -2    5.70   18.80
 -12   2  -2   19.80    9.10
 -12   2  -2   22.10    8.50
 -12   2  -2   16.90   11.00
 -12   2  -2   30.90   16.10
  12  -2   2   38.10    5.80
  12  -2   2   21.20   11.60
  12  -2   2   34.20    8.00
  12  -2   2   37.40    5.60
  12  -2   2   45.00    8.40
 -13   2  -2   10.30    8.80
 -13   2  -2    1.90   12.10
 -13   2  -2   44.50   19.30
 -13   2  -2    0.90    9.30
 -13   2  -2   18.30   18.90
  13  -2   2    7.30   12.40
  13  -2   2   12.40    5.20
  13  -2   2    5.70    8.40
  13  -2   2   12.90    8.00
 -14   2  -2  228.48   22.00
 -14   2  -2  155.48   20.00
 -14   2  -2  200.68   19.70
 -14   2  -2  190.88   27.60
  14  -2   2  221.68   18.40
  14  -2   2  238.28   30.50
 -15   2  -2   86.99   11.90
 -15   2  -2   41.80   17.30
 -15   2  -2   22.00   20.30
 -15   2  -2   62.19   12.00
  15  -2   2   53.19   16.60
  16   1  -2  226.18   25.30
  16   1  -2  246.08   31.90
 -16  -1   2  219.78   23.80
 -16  -1   2  230.98   29.10
 -16  -1   2  242.88   21.60
 -16  -1   2  128.79   32.80
  15   1  -2  282.37   20.80
  15   1  -2  229.78   28.90
  15   1  -2  289.37   32.50
 -15  -1   2  257.87   23.60
 -15  -1   2  280.47   35.20
 -15  -1   2  231.38   27.80
 -15  -1   2  242.58   20.40
  14   1  -2    2.00    4.20
  14   1  -2   -0.40    5.70
  14   1  -2   -0.70   13.30
  14   1  -2   -0.20   12.50
 -14  -1   2    4.20    8.20
 -14  -1   2   -4.50    9.20
 -14  -1   2   -9.90   16.30
 -14  -1   2  -25.10   29.80
 -14  -1   2   -7.60   10.10
  13   1  -2  -10.20    5.20
  13   1  -2    1.80    5.20
  13   1  -2   11.40   11.60
  13   1  -2  -10.30   10.40
 -13  -1   2  -16.90   13.50
 -13  -1   2   -5.40   14.60
 -13  -1   2  -10.10    7.70
 -13  -1   2    1.60    7.60
 -13  -1   2  -22.00    9.10
  12   1  -2   -8.50    4.90
  12   1  -2    2.40   10.10
  12   1  -2    8.50    9.30
 -12  -1   2   -8.20    8.00
 -12  -1   2   -7.40    6.60
 -12  -1   2    0.00    6.70
 -12  -1   2   10.50   12.40
 -12  -1   2  -11.80   11.00
  11   1  -2    3.40    9.30
  11   1  -2   -0.50    8.50
  11   1  -2    3.50    4.30
 -11  -1   2   -5.50    6.80
 -11  -1   2    2.00    8.60
 -11  -1   2   -1.90    5.60
 -11  -1   2    0.20    5.90
 -11  -1   2   14.50   11.40
  10   1  -2  351.66   17.60
  10   1  -2  266.77   22.00
  10   1  -2  270.17   20.80
 -10  -1   2  296.97   20.10
 -10  -1   2  319.47   17.80
 -10  -1   2  262.67   24.40
 -10  -1   2  304.47   21.80
 -10  -1   2  275.07   18.80
   9   1  -2  107.49   13.20
   9   1  -2  145.79   10.00
   9   1  -2  118.89   14.30
  -9  -1   2  105.39   11.50
  -9  -1   2  119.69   12.50
  -9  -1   2  136.79   10.40
  -9  -1   2  142.69   14.10
  -9  -1   2  120.89   14.20
   8   1  -2   58.29    7.50
   8   1  -2   62.09    6.70
   8   1  -2   48.90    7.60
  -8  -1   2   51.09    6.60
  -8  -1   2   57.29    5.50
  -8  -1   2   42.90    5.40
  -8  -1   2   34.90    5.20
  -8  -1   2   48.60    7.30
   7   1  -2   -6.00    4.70
   7   1  -2   -9.40    4.70
   7   1  -2   -0.80    2.40
  -7  -1   2   -1.50    3.80
  -7  -1   2   -7.50    5.00
  -7  -1   2   -5.70    2.00
  -7  -1   2    0.80    3.30
   6   1  -2    3.70    3.60
   6   1  -2    2.10    4.10
   6   1  -2    5.50    2.20
  -6  -1   2    6.30    3.00
  -6  -1   2    6.20    3.90
  -6  -1   2    9.10    3.10
  -6  -1   2    2.40    2.60
  -6  -1   2    8.00    1.80
  -6  -1   2    6.10    2.10
  -6  -1   2    5.80    3.50
   5   1  -2  215.58   12.40
   5   1  -2  209.38   12.40
   5   1  -2  223.28   11.60
  -5  -1   2  219.78   10.90
  -5  -1   2  223.18   12.20
  -5  -1   2  220.48   12.50
  -5  -1   2  217.58   11.60
  -5  -1   2  220.48   12.20
  -5  -1   2  190.28   11.60
  -5  -1   2  251.47   12.10
   4   1  -2  240.18   12.80
   4   1  -2  226.98   13.00
   4   1  -2  245.78   12.40
  -4  -1   2  238.78   12.30
  -4  -1   2  237.78   12.90
  -4  -1   2  258.27   12.00
  -4  -1   2  273.97   12.80
  -4  -1   2  225.28   15.30
  -4  -1   2  229.78   12.10
  -4  -1   2  244.58   12.70
   3   1  -2    4.30    1.30
   3   1  -2    3.50    1.80
   3   1  -2    6.80    1.60
  -3  -1   2    4.20    1.30
  -3  -1   2    9.80    1.90
  -3  -1   2    5.00    1.50
  -3  -1   2    5.60    1.90
  -3  -1   2    6.90    1.00
  -3  -1   2    7.40    1.50
   2   1  -2  816.82   41.00
   2   1  -2  831.22   41.10
   2   1  -2  816.72   40.90
  -2  -1   2  980.30   41.10
  -2  -1   2  836.82   40.90
  -2  -1   2  840.22   41.00
  -2  -1   2  859.81   40.80
  -2  -1   2  901.01   41.00
  -2  -1   2  824.82   41.00
   1   1  -2   68.09    3.60
   1   1  -2   70.29    3.80
   1   1  -2   64.79    3.60
   1   1  -2   65.39    3.80
  -1  -1   2   77.39    3.80
  -1  -1   2   66.79    3.80
  -1  -1   2   70.99    3.90
  -1  -1   2   67.29    3.70
  -1  -1   2   71.49    3.70
   0   1  -2   15.60    2.10
   0   1  -2   17.30    2.10
   0   1  -2   17.60    1.70
   0   1  -2   14.90    1.60
   0  -1   2   18.00    2.00
   0  -1   2   18.20    1.90
   0  -1   2   14.60    1.60
   0  -1   2   17.30    1.50
   0  -1   2   19.00    2.00
   0  -1   2   17.70    2.10
  -1   1  -2  299.57   15.10
  -1   1  -2  326.47   14.40
  -1   1  -2  302.47   15.70
  -1   1  -2  285.37   14.60
   1  -1   2  278.97   14.60
   1  -1   2  291.37   15.40
   1  -1   2  295.17   14.80
   1  -1   2  289.77   14.90
  -2   1  -2  277.57   15.10
  -2   1  -2  304.17   14.30
  -2   1  -2  251.57   16.20
  -2   1  -2  265.47   15.00
  -2   1  -2  285.47   13.80
  -2   1  -2  286.97   14.40
   2  -1   2  286.87   14.70
   2  -1   2  313.07   14.60
   2  -1   2  289.67   14.20
   2  -1   2  264.77   15.50
  -3   1  -2   53.79    4.90
  -3   1  -2   38.10    4.50
  -3   1  -2   42.50    4.50
  -3   1  -2   42.90    3.90
  -3   1  -2   54.89    7.30
  -3   1  -2   36.60    6.50
   3  -1   2   50.69    5.60
   3  -1   2   54.99    4.30
   3  -1   2   47.90    5.80
   3  -1   2   56.09    4.90
   3  -1   2   45.90    5.20
  -4   1  -2   88.39    9.20
  -4   1  -2  111.69    6.60
  -4   1  -2   98.09   10.30
  -4   1  -2  110.39    7.50
  -4   1  -2   91.19   11.10
   4  -1   2  114.89    7.30
   4  -1   2  103.19    9.80
   4  -1   2  101.09    6.60
   4  -1   2   98.89    8.10
   4  -1   2  102.29    8.10
  -5   1  -2  263.17   16.80
  -5   1  -2  256.37   13.10
  -5   1  -2  227.58   15.70
  -5   1  -2  233.98   17.90
  -5   1  -2  280.27   13.90
   5  -1   2  255.37   13.60
   5  -1   2  230.98   14.60
   5  -1   2  215.48   14.40
   5  -1   2  209.58   15.90
   5  -1   2  221.28   12.90
  -6   1  -2   24.60    8.50
  -6   1  -2   25.10    4.00
  -6   1  -2   11.20    7.40
  -6   1  -2   22.20    4.20
  -6   1  -2   14.90    5.30
   6  -1   2   17.50    3.20
   6  -1   2   25.40    5.50
   6  -1   2   22.10    4.40
   6  -1   2   27.30    4.50
   6  -1   2   18.60    6.30
  -7   1  -2    7.70    5.40
  -7   1  -2    5.00    8.70
  -7   1  -2    7.20    4.50
  -7   1  -2    9.70    3.90
   7  -1   2    9.30    4.30
   7  -1   2    7.80    3.00
   7  -1   2    8.90    6.60
   7  -1   2    1.50    5.50
   7  -1   2    9.60    4.80
   7  -1   2    6.30    2.60
  -8   1  -2  821.22   43.70
  -8   1  -2  796.62   40.60
  -8   1  -2  747.43   54.99
  -8   1  -2  786.12   39.70
  -8   1  -2  755.22   42.40
   8  -1   2  819.22   40.30
   8  -1   2  780.02   41.30
   8  -1   2  822.12   39.50
   8  -1   2  823.92   41.20
   8  -1   2  849.81   39.30
   8  -1   2  750.62   43.20
  -9   1  -2  204.68   20.30
  -9   1  -2  241.58   15.30
  -9   1  -2  232.68   25.10
  -9   1  -2  269.47   23.30
  -9   1  -2  218.38   16.70
   9  -1   2  246.88   14.40
   9  -1   2  271.17   14.30
   9  -1   2  237.78   18.00
   9  -1   2  248.98   17.40
   9  -1   2  256.77   15.70
   9  -1   2  219.68   21.00
 -10   1  -2  -10.50    5.80
 -10   1  -2   16.50   13.10
 -10   1  -2    9.20   13.30
 -10   1  -2   -9.10    7.60
 -10   1  -2    4.40    6.00
  10  -1   2    1.90    3.80
  10  -1   2    2.90    3.60
  10  -1   2    3.50    5.70
  10  -1   2   -9.60    8.50
  10  -1   2   -1.80    7.40
  10  -1   2   -1.40    5.80
 -11   1  -2   32.40   19.50
 -11   1  -2   15.60    7.30
 -11   1  -2    2.60    9.40
 -11   1  -2    2.90    7.30
 -11   1  -2    6.30   15.00
  11  -1   2   17.50    7.10
  11  -1   2   22.20    6.80
  11  -1   2    3.10    4.80
  11  -1   2   29.10   11.00
  11  -1   2   28.90    9.30
 -12   1  -2   -2.90    7.50
 -12   1  -2   12.20   17.90
 -12   1  -2   -4.80    7.40
 -12   1  -2    2.70   18.60
  12  -1   2    3.40    6.60
  12  -1   2    1.70   11.10
  12  -1   2    4.80    9.60
  12  -1   2    2.70    7.30
 -13   1  -2   47.80   20.80
 -13   1  -2   16.90   11.90
 -13   1  -2   36.40    9.40
 -13   1  -2   38.70   21.70
 -13   1  -2   28.70    9.90
  13  -1   2   25.20    8.10
  13  -1   2   27.00   12.60
 -14   1  -2  284.67   23.80
 -14   1  -2  246.48   34.60
 -14   1  -2  284.17   22.40
  14  -1   2  325.47   20.90
  14  -1   2  298.37   31.50
 -15   1  -2   44.50   12.80
 -15   1  -2   22.90   16.80
 -15   1  -2   39.60   25.60
 -15   1  -2   46.00   11.60
  15  -1   2   69.59   15.90
  15  -1   2   48.50    9.80
  17   0  -2    9.70    9.90
  17   0  -2   31.70   18.50
 -17   0   2    5.70   12.30
 -17   0   2    4.40   14.10
  16   0  -2  460.85   40.40
  16   0  -2  457.95   28.10
  16   0  -2  431.36   36.10
 -16   0   2  366.16   28.10
 -16   0   2  386.56   30.30
 -16   0   2  425.46   44.70
  15   0  -2  222.88   18.60
  15   0  -2  242.08   26.90
  15   0  -2  173.38   22.20
 -15   0   2  239.58   20.20
 -15   0   2  184.38   24.60
 -15   0   2  183.98   26.30
 -15   0   2  257.57   21.90
  14   0  -2   15.70   12.40
  14   0  -2    2.80    6.20
  14   0  -2   15.00   12.80
  14   0  -2    2.60    6.40
 -14   0   2   -5.00    8.00
 -14   0   2   -9.20   15.50
 -14   0   2   -8.20    9.70
 -14   0   2    3.50    8.10
 -14   0   2  -18.50   15.90
  13   0  -2   92.59    8.30
  13   0  -2   60.99   14.10
  13   0  -2   65.79   12.20
  13   0  -2   73.99    7.70
 -13   0   2   70.79   15.10
 -13   0   2   50.59    9.20
 -13   0   2   64.89   10.70
 -13   0   2   97.09   15.70
  12   0  -2   70.89   12.60
  12   0  -2   83.99   11.10
  12   0  -2   68.39   11.10
 -12   0   2   82.19   12.30
 -12   0   2   65.99    8.80
 -12   0   2   65.49   12.90
 -12   0   2   68.99    8.80
 -12   0   2   47.20    9.10
  11   0  -2  193.98   13.30
  11   0  -2  153.68   17.10
  11   0  -2  133.69   19.00
 -11   0   2  155.28   16.80
 -11   0   2  183.18   19.20
 -11   0   2  171.08   15.30
 -11   0   2  173.28   14.00
 -11   0   2  193.78   18.60
  10   0  -2 1664.13   87.39
  10   0  -2 1660.73   88.39
  10   0  -2 1919.61   86.59
 -10   0   2 1766.22   86.39
 -10   0   2 1724.73   87.19
 -10   0   2 1714.33   87.09
 -10   0   2 1899.31   88.79
 -10   0   2 1895.21   87.89
   9   0  -2  593.74   34.90
   9   0  -2  688.23   32.80
   9   0  -2  630.24   34.00
  -9   0   2  630.84   33.50
  -9   0   2  652.03   33.80
  -9   0   2  651.33   34.10
  -9   0   2  642.34   32.90
  -9   0   2  669.43   34.70
   8   0  -2   91.89   11.50
   8   0  -2  123.19    8.40
   8   0  -2  128.79    8.90
   8   0  -2  100.69   11.00
  -8   0   2  120.69    9.50
  -8   0   2   96.39   10.90
  -8   0   2  106.89   11.50
  -8   0   2  121.59   10.30
  -8   0   2  108.19   10.50
   7   0  -2  179.78   10.90
   7   0  -2  166.58   12.20
   7   0  -2  180.98   10.40
   7   0  -2  166.18   12.70
  -7   0   2  192.58   11.40
  -7   0   2  185.48    9.70
  -7   0   2  181.08   14.40
  -7   0   2  162.48   11.80
  -7   0   2  190.78   12.10
  -7   0   2  184.28   12.40
   6   0  -2  237.08   13.50
   6   0  -2  228.68   13.80
   6   0  -2  232.38   12.90
   6   0  -2  223.68   12.40
  -6   0   2  241.88   13.60
  -6   0   2  225.88   13.30
  -6   0   2  244.08   13.50
  -6   0   2  244.38   12.10
  -6   0   2  247.58   13.70
  -6   0   2  248.38   13.40
   5   0  -2   59.29    4.90
   5   0  -2   53.09    4.60
   5   0  -2   54.09    4.70
  -5   0   2   70.79    3.90
  -5   0   2   59.19    5.90
  -5   0   2   38.40    5.60
  -5   0   2   56.49    4.70
  -5   0   2   48.80    5.60
   4   0  -2 1210.28   58.49
   4   0  -2 1161.68   58.59
  -4   0   2 1194.88   58.49
  -4   0   2 1298.67   58.19
  -4   0   2 1213.78   58.39
  -4   0   2 1224.18   58.39
   3   0  -2  215.98   11.40
   3   0  -2  210.88   11.40
   3   0  -2  237.48   11.50
  -3   0   2  237.08   11.70
  -3   0   2  219.18   11.40
  -3   0   2  240.38   11.50
  -3   0   2  211.58   11.40
  -3   0   2  235.58   11.10
   2   0  -2  722.93   36.30
   2   0  -2  750.12   36.40
   2   0  -2  731.13   36.30
  -2   0   2  812.02   36.50
  -2   0   2  752.82   36.40
  -2   0   2  794.82   36.20
  -2   0   2  708.33   36.30
  -2   0   2  794.12   36.30
   1   0  -2  146.79    7.30
   1   0  -2  139.59    7.40
   1   0  -2  142.59    7.20
   1   0  -2  129.59    7.50
  -1   0   2  163.28    7.40
  -1   0   2  141.59    7.40
  -1   0   2  153.28    7.20
  -1   0   2  140.69    7.50
  -1   0   2  153.18    7.40
   0   0  -2  471.15   23.00
   0   0  -2  487.05   23.30
   0   0  -2  483.95   23.50
   0   0   2  528.65   23.10
   0   0   2  509.35   23.30
   0   0   2  458.75   23.50
   0   0   2  421.06   23.20
  -1   0  -2   56.79    5.30
  -1   0  -2   55.29    3.20
  -1   0  -2   52.79    5.00
  -1   0  -2   54.49    5.20
  -1   0  -2   60.39    3.40
   1   0   2   57.99    3.80
   1   0   2   56.29    3.20
   1   0   2   48.60    4.80
   1   0   2   58.29    5.10
  -2   0  -2    3.10    3.80
  -2   0  -2    8.80    1.60
  -2   0  -2    6.50    3.70
  -2   0  -2    5.40    2.50
   2   0   2    6.20    2.90
   2   0   2    8.20    2.40
   2   0   2    8.80    2.10
   2   0   2    2.10    2.80
  -3   0  -2  287.07   15.70
  -3   0  -2  285.57   17.90
  -3   0  -2  309.27   15.00
  -3   0  -2  300.97   16.90
   3   0   2  270.67   15.60
   3   0   2  273.37   15.50
   3   0   2  255.67   16.10
  -4   0  -2   -8.90    5.80
  -4   0  -2  -10.10    5.70
  -4   0  -2   -0.80    3.00
  -4   0  -2   -1.10    2.50
   4   0   2   -1.20    3.00
   4   0   2   -1.00    2.60
   4   0   2   -0.40    4.30
   4   0   2   -4.70    3.60
  -5   0  -2  708.73   31.90
  -5   0  -2  692.73   32.50
  -5   0  -2  577.04   36.10
  -5   0  -2  638.24   33.50
  -5   0  -2  638.14   35.50
   5   0   2  597.34   33.50
   5   0   2  666.13   33.20
   5   0   2  715.93   32.40
   5   0   2  604.44   34.30
  -6   0  -2   16.80    3.50
  -6   0  -2   15.00    8.20
  -6   0  -2    7.90    5.00
  -6   0  -2   28.90    8.60
  -6   0  -2   24.30    5.50
   6   0   2   16.30    3.80
   6   0   2   18.30    4.30
   6   0   2    5.20    5.90
   6   0   2   15.30    5.50
  -7   0  -2  180.58   12.30
  -7   0  -2  180.78   11.20
  -7   0  -2  167.18   20.60
  -7   0  -2  182.98   15.20
  -7   0  -2  179.48   18.70
   7   0   2  196.28   11.50
   7   0   2  163.58   14.50
   7   0   2  176.08   13.40
   7   0   2  151.68   15.80
  -8   0  -2   10.60   11.20
  -8   0  -2   -0.40    4.60
  -8   0  -2  -21.60   20.40
  -8   0  -2   -2.30    6.10
  -8   0  -2   11.30    4.80
   8   0   2   -2.60    7.10
   8   0   2    3.70    4.40
   8   0   2    0.20    4.90
   8   0   2   -2.90    6.90
  -9   0  -2   25.90   12.80
  -9   0  -2   12.70   13.30
  -9   0  -2   11.90    5.40
  -9   0  -2    9.60    7.70
  -9   0  -2   30.50    5.40
   9   0   2   32.50    8.40
   9   0   2   26.10    5.60
   9   0   2   20.70    8.80
 -10   0  -2  209.58   15.20
 -10   0  -2  229.08   29.60
 -10   0  -2  222.68   21.70
 -10   0  -2  222.38   16.60
 -10   0  -2  226.88   27.70
  10   0   2  213.18   21.20
  10   0   2  220.28   19.20
  10   0   2  213.68   17.80
  10   0   2  216.58   14.80
 -11   0  -2  621.74   33.30
 -11   0  -2  593.74   37.20
 -11   0  -2  530.55   31.60
 -11   0  -2  582.54   42.80
 -11   0  -2  685.83   46.50
  11   0   2  604.74   37.20
  11   0   2  597.84   35.20
  11   0   2  600.84   31.60
 -12   0  -2   14.20   11.40
 -12   0  -2   48.00   21.10
 -12   0  -2   37.40    8.20
 -12   0  -2   41.50   20.70
 -12   0  -2   22.20    7.90
  12   0   2   58.89    7.50
  12   0   2   36.90   12.00
 -13   0  -2   29.80   26.50
 -13   0  -2   -8.50    8.00
 -13   0  -2   -4.30    8.00
 -13   0  -2   -5.00   23.80
 -13   0  -2   -1.00   11.40
  13   0   2   -1.60    6.70
  13   0   2    5.50   12.20
 -14   0  -2   -9.30    9.50
 -14   0  -2   -9.90   27.90
 -14   0  -2  -19.80   13.90
 -14   0  -2    3.50   10.60
  14   0   2    6.30    6.00
  14   0   2  -12.80   13.50
 -15   0  -2    9.10   10.30
 -15   0  -2   10.60   15.80
 -15   0  -2    1.40   10.60
  15   0   2  -11.50    6.90
  15   0   2    3.10   17.40
  17  -1  -2   10.00   17.80
  17  -1  -2    5.20    7.00
  17  -1  -2   -5.40   11.10
 -17   1   2    1.90   12.00
 -17   1   2   -2.00   16.70
  16  -1  -2   41.70   19.00
  16  -1  -2   38.90   10.00
  16  -1  -2   61.99   16.10
 -16   1   2    9.40   11.00
 -16   1   2   49.00   21.70
 -16   1   2   25.10   12.70
  15  -1  -2   -9.00    7.00
  15  -1  -2   -1.80    6.90
  15  -1  -2  -12.80   14.20
  15  -1  -2   17.10   14.30
 -15   1   2    7.10   11.40
 -15   1   2   14.30   17.50
 -15   1   2   14.40   11.00
 -15   1   2  -18.70    9.10
  14  -1  -2   -3.50   13.80
  14  -1  -2   -2.90    6.00
  14  -1  -2   -1.30   11.40
  14  -1  -2    2.30    6.50
 -14   1   2   -7.30   15.10
 -14   1   2  -12.60   14.40
 -14   1   2   10.50    8.60
 -14   1   2  -11.20    8.90
 -14   1   2   -2.10    9.80
  13  -1  -2    8.40   10.20
  13  -1  -2   -6.00    5.80
  13  -1  -2   10.90    5.80
  13  -1  -2    4.20   11.70
 -13   1   2   -2.20    7.30
 -13   1   2   -7.60    8.70
 -13   1   2   13.00   11.70
 -13   1   2   18.10   12.30
 -13   1   2   -2.20    8.50
  12  -1  -2   -5.70    8.70
  12  -1  -2   12.00   10.10
  12  -1  -2    9.20    5.20
 -12   1   2   -3.10    7.30
 -12   1   2   -5.50   10.30
 -12   1   2    8.40    9.90
 -12   1   2   -3.30    6.50
 -12   1   2    3.90    6.90
  11  -1  -2  140.09   15.30
  11  -1  -2  127.69   18.00
  11  -1  -2  170.78   12.50
 -11   1   2  155.58   16.10
 -11   1   2  170.68   17.40
 -11   1   2  109.69   13.10
 -11   1   2  128.89   14.60
 -11   1   2  120.29   15.00
  10  -1  -2  814.32   40.30
  10  -1  -2  820.32   41.10
  10  -1  -2  777.22   42.50
  10  -1  -2  738.03   39.50
 -10   1   2  851.61   41.30
 -10   1   2  707.93   40.80
 -10   1   2  876.41   42.30
 -10   1   2  776.82   40.40
 -10   1   2  779.82   40.80
   9  -1  -2  187.38   14.10
   9  -1  -2  159.58   15.50
   9  -1  -2  195.88   12.70
  -9   1   2  193.48   14.00
  -9   1   2  185.58   15.30
  -9   1   2  195.28   13.30
   8  -1  -2    9.10    5.60
   8  -1  -2   12.20    5.00
   8  -1  -2   11.70    3.50
  -8   1   2   10.80    4.80
  -8   1   2    9.90    4.80
  -8   1   2   11.00    5.40
  -8   1   2   14.20    4.50
  -8   1   2   10.80    3.50
   7  -1  -2   -1.20    4.40
   7  -1  -2    4.00    2.90
   7  -1  -2    5.20    4.00
  -7   1   2    7.10    3.80
  -7   1   2    4.50    3.80
  -7   1   2    4.10    2.30
  -7   1   2    4.00    3.70
  -7   1   2    4.70    4.00
   6  -1  -2   15.40    2.80
   6  -1  -2   19.90    3.50
   6  -1  -2   17.40    3.70
  -6   1   2   13.00    3.00
  -6   1   2   18.40    2.30
  -6   1   2   16.80    3.30
  -6   1   2   16.60    3.00
   5  -1  -2 1124.09   55.99
   5  -1  -2 1112.79   55.69
   5  -1  -2 1128.29   56.09
  -5   1   2 1140.29   55.69
  -5   1   2 1186.38   56.09
  -5   1   2 1219.88   55.99
  -5   1   2 1211.38   55.49
  -5   1   2 1145.29   55.99
   4  -1  -2 2044.80  102.49
   4  -1  -2 2060.59  102.79
   4  -1  -2 2029.30  102.79
  -4   1   2 2273.27  102.89
  -4   1   2 2446.16  102.79
  -4   1   2 2085.29  102.49
  -4   1   2 2178.68  102.39
  -4   1   2 2084.59  102.69
   3  -1  -2  167.68    9.10
   3  -1  -2  173.88    9.30
  -3   1   2  201.38    9.10
  -3   1   2  195.28    9.70
  -3   1   2  180.58    9.10
  -3   1   2  170.38    9.30
  -3   1   2  165.08    9.10
   2  -1  -2  255.07   12.80
   2  -1  -2  271.67   13.00
  -2   1   2  245.68   12.80
  -2   1   2  268.57   13.00
  -2   1   2  251.87   12.60
  -2   1   2  261.87   12.60
   1  -1  -2  123.49    6.50
   1  -1  -2  123.09    6.40
   1  -1  -2  120.19    6.50
  -1   1   2  128.09    6.30
  -1   1   2  120.29    6.10
  -1   1   2  123.99    6.60
  -1   1   2  131.39    6.50
   0  -1  -2  116.29    6.50
   0  -1  -2  108.59    6.30
   0  -1  -2  112.79    5.90
   0   1   2  115.89    5.90
   0   1   2  117.89    6.40
   0   1   2  117.79    5.80
   0   1   2  115.79    6.30
  -1  -1  -2  297.97   16.20
  -1  -1  -2  296.57   15.50
  -1  -1  -2  295.97   15.20
   1   1   2  300.67   14.50
   1   1   2  292.37   15.20
   1   1   2  294.87   15.30
  -2  -1  -2  609.74   29.90
  -2  -1  -2  582.14   29.60
  -2  -1  -2  580.54   27.80
  -2  -1  -2  582.74   28.60
   2   1   2  550.34   28.90
   2   1   2  571.74   28.50
   2   1   2  551.64   28.90
   2   1   2  556.24   27.70
  -3  -1  -2  331.77   18.60
  -3  -1  -2  381.86   17.70
  -3  -1  -2  346.97   20.50
  -3  -1  -2  330.77   20.80
   3   1   2  347.07   19.20
   3   1   2  354.16   19.40
   3   1   2  363.46   17.70
   3   1   2  354.36   18.60
  -4  -1  -2   56.79    8.60
  -4  -1  -2   53.79    5.20
  -4  -1  -2   37.00    8.10
  -4  -1  -2   32.70    4.40
   4   1   2   31.00    5.50
   4   1   2   43.70    4.90
   4   1   2   48.20    6.70
   4   1   2   42.50    5.70
  -5  -1  -2    3.20    8.20
  -5  -1  -2    6.40    2.60
  -5  -1  -2    2.30    3.20
  -5  -1  -2   -3.80    8.10
  -5  -1  -2    1.70    4.00
   5   1   2    1.00    4.90
   5   1   2    4.80    3.00
   5   1   2   -1.50    4.60
   5   1   2    8.90    3.60
  -6  -1  -2  321.47   15.80
  -6  -1  -2  315.07   23.00
  -6  -1  -2  311.67   16.80
  -6  -1  -2  288.77   18.50
  -6  -1  -2  296.07   23.40
   6   1   2  304.17   16.10
   6   1   2  274.37   18.80
   6   1   2  318.37   18.10
   6   1   2  265.77   19.20
  -7  -1  -2   17.30   11.10
  -7  -1  -2   11.40    4.40
  -7  -1  -2    2.20    5.10
  -7  -1  -2   12.00   10.40
  -7  -1  -2   13.20    3.70
   7   1   2    6.40    6.70
   7   1   2   20.80    5.10
   7   1   2   11.80    3.90
   7   1   2    6.60    6.30
  -8  -1  -2   -5.80    4.50
  -8  -1  -2    1.50   12.70
  -8  -1  -2   -4.90    6.00
  -8  -1  -2   -5.10   11.50
   8   1   2   -0.50    5.30
   8   1   2    2.80    3.90
   8   1   2   -6.00    7.00
   8   1   2   -8.90    6.90
  -9  -1  -2   79.69    9.50
  -9  -1  -2   61.19   14.70
  -9  -1  -2   75.19    9.70
  -9  -1  -2   61.39    7.20
  -9  -1  -2   81.69   15.90
   9   1   2   79.79    8.70
   9   1   2   88.19   10.50
   9   1   2   69.39    9.90
 -10  -1  -2   84.59    8.90
 -10  -1  -2   66.59   18.20
 -10  -1  -2   91.79   18.80
 -10  -1  -2   99.79   10.80
 -10  -1  -2   75.19   10.70
  10   1   2  110.39   12.30
  10   1   2   86.79   12.30
  10   1   2   82.99    9.80
 -11  -1  -2  208.58   25.50
 -11  -1  -2  137.89   22.30
 -11  -1  -2  156.48   23.70
 -11  -1  -2  130.39   15.70
 -11  -1  -2  145.49   14.10
  11   1   2  176.08   22.70
  11   1   2  149.79   15.50
  11   1   2  162.88   12.70
 -12  -1  -2   37.50   21.60
 -12  -1  -2   10.70   22.60
 -12  -1  -2   15.10    8.20
 -12  -1  -2   12.50    7.30
 -12  -1  -2   -9.40   10.50
  12   1   2    5.00    9.90
  12   1   2    1.30   11.10
  12   1   2   17.40    6.20
 -13  -1  -2    7.90    8.70
 -13  -1  -2   23.40   34.70
 -13  -1  -2   -5.20   12.40
 -13  -1  -2    7.90    8.80
  13   1   2   14.50   12.40
  13   1   2    5.20    5.70
 -14  -1  -2    6.40    9.40
 -14  -1  -2   27.50   14.70
 -14  -1  -2    4.20    9.80
  14   1   2    1.00   13.60
  14   1   2    3.20    6.00
  17  -2  -2  -10.70   11.10
  17  -2  -2  -29.60   17.20
  17  -2  -2    6.00    8.70
 -17   2   2    0.40   12.10
  16  -2  -2   -7.10    8.30
  16  -2  -2   20.00   17.30
  16  -2  -2   -1.60   10.40
 -16   2   2   -0.20   16.10
 -16   2   2  -12.80   11.00
 -16   2   2   -7.10   10.70
  15  -2  -2   41.10    8.50
  15  -2  -2   45.90   16.20
  15  -2  -2   31.30    8.50
  15  -2  -2   50.19   13.70
 -15   2   2   14.10   11.00
 -15   2   2   32.50   10.20
 -15   2   2   38.20   16.50
  14  -2  -2   39.50   11.50
  14  -2  -2   36.10    7.40
  14  -2  -2   11.20   14.10
  14  -2  -2   30.90    7.60
 -14   2   2   16.80    9.50
 -14   2   2    4.80   13.00
 -14   2   2   41.00   13.40
 -14   2   2   33.20    9.30
  13  -2  -2   68.39    8.00
  13  -2  -2   77.89   11.00
  13  -2  -2   43.50   12.50
  13  -2  -2   52.09    7.50
 -13   2   2   58.89   12.10
 -13   2   2   40.80    9.60
 -13   2   2   78.19   12.40
 -13   2   2   72.69    9.60
  12  -2  -2   33.70    9.60
  12  -2  -2   34.10   12.70
  12  -2  -2   28.70    7.60
  12  -2  -2   38.00    6.30
 -12   2   2   32.80   11.50
 -12   2   2   42.70    8.20
 -12   2   2   37.60    9.70
 -12   2   2   38.80    7.80
 -12   2   2   29.70    7.10
  11  -2  -2  -11.00    7.50
  11  -2  -2   17.10    9.20
  11  -2  -2   12.00    5.10
 -11   2   2   -6.00    7.40
 -11   2   2    9.90    6.30
 -11   2   2    2.90    8.50
 -11   2   2   11.40    6.70
  10  -2  -2   21.10    6.50
  10  -2  -2   16.10    4.80
  10  -2  -2   11.80    8.20
 -10   2   2   -1.90    5.60
 -10   2   2   21.30    6.40
 -10   2   2    3.10    6.20
 -10   2   2   16.70    6.60
   9  -2  -2   -5.70    5.20
   9  -2  -2    1.10    3.60
   9  -2  -2   -7.50    5.60
  -9   2   2  -10.50    5.40
  -9   2   2   -4.70    4.70
  -9   2   2    4.30    4.80
  -9   2   2    3.20    4.40
   8  -2  -2  907.81   45.70
   8  -2  -2  900.81   45.50
   8  -2  -2  918.81   46.80
  -8   2   2  865.41   45.90
  -8   2   2  989.60   46.50
  -8   2   2  944.21   45.30
  -8   2   2  901.21   44.90
  -8   2   2  970.00   46.00
   7  -2  -2 1197.78   59.39
   7  -2  -2 1205.88   58.89
   7  -2  -2 1197.68   58.59
  -7   2   2 1222.68   58.39
  -7   2   2 1174.78   58.19
  -7   2   2 1233.18   59.19
  -7   2   2 1233.98   59.09
   6  -2  -2    6.10    2.60
   6  -2  -2    3.70    2.70
   6  -2  -2    5.60    3.00
  -6   2   2    7.50    3.10
  -6   2   2    8.00    2.50
  -6   2   2    4.30    2.50
  -6   2   2    6.20    2.00
  -6   2   2    6.60    3.40
   5  -2  -2    4.50    2.50
   5  -2  -2    8.80    2.50
   5  -2  -2   10.30    2.20
  -5   2   2   12.70    2.60
  -5   2   2   11.50    2.00
  -5   2   2    9.60    3.20
  -5   2   2    8.50    2.00
  -5   2   2    9.70    2.50
   4  -2  -2  165.98    9.50
   4  -2  -2  169.98    9.80
   4  -2  -2  164.58    8.90
  -4   2   2  161.08    8.90
  -4   2   2  170.38    9.40
  -4   2   2  172.78    9.10
  -4   2   2  175.58    8.90
  -4   2   2  193.68    9.90
   3  -2  -2  354.96   18.20
   3  -2  -2  351.86   18.50
   3  -2  -2  359.06   18.00
   3  -2  -2  375.96   18.60
  -3   2   2  416.16   18.60
  -3   2   2  393.16   18.20
  -3   2   2  371.36   18.10
  -3   2   2  353.96   18.20
   2  -2  -2 2008.80  104.69
   2  -2  -2 2124.89  104.89
  -2   2   2 2299.57  104.79
  -2   2   2 2410.96  104.99
  -2   2   2 2142.49  104.49
   1  -2  -2 1290.57   66.59
   1  -2  -2 1413.36   66.69
  -1   2   2 1440.56   66.49
  -1   2   2 1435.66   66.49
   0  -2  -2   55.39    4.10
   0  -2  -2   62.99    6.40
   0  -2  -2   58.49    5.40
   0  -2  -2   60.29    3.70
   0   2   2   62.59    3.50
   0   2   2   62.79    3.80
   0   2   2   61.19    4.10
   0   2   2   57.19    3.70
  -1  -2  -2  346.57   18.10
  -1  -2  -2  345.07   17.70
   1   2   2  364.66   16.90
   1   2   2  339.27   17.70
  -2  -2  -2  166.18   10.00
  -2  -2  -2  160.78   11.60
  -2  -2  -2  165.18   12.70
   2   2   2  182.58   11.30
   2   2   2  177.78   10.60
   2   2   2  175.48    8.80
  -3  -2  -2   46.70    6.80
  -3  -2  -2   35.90    7.70
  -3  -2  -2   40.60    6.20
  -3  -2  -2   55.39    3.80
  -3  -2  -2   50.99    4.50
   3   2   2   53.09    4.00
   3   2   2   48.60    5.40
   3   2   2   53.49    5.90
  -4  -2  -2  198.08   17.30
  -4  -2  -2  232.98   17.10
  -4  -2  -2  170.98   12.20
  -4  -2  -2  188.08   10.60
   4   2   2  188.48   12.10
   4   2   2  183.48   13.40
   4   2   2  181.38   13.30
   4   2   2  172.18   10.10
  -5  -2  -2   45.70    9.90
  -5  -2  -2   56.79   10.40
  -5  -2  -2   36.10    5.40
  -5  -2  -2   52.29    4.60
   5   2   2   53.09    6.80
   5   2   2   57.09    7.00
   5   2   2   46.30    5.20
  -6  -2  -2   19.90    3.40
  -6  -2  -2   11.00    3.70
  -6  -2  -2   21.50   10.90
  -6  -2  -2   -3.10    9.20
  -6  -2  -2    3.10    4.60
   6   2   2   14.60    6.20
   6   2   2   17.30    3.60
   6   2   2   15.50    6.00
  -7  -2  -2   66.99    7.20
  -7  -2  -2   52.69    7.70
  -7  -2  -2   52.09   13.40
  -7  -2  -2   60.49   13.60
  -7  -2  -2   71.49    6.80
   7   2   2   66.89    8.70
   7   2   2   66.49    7.00
   7   2   2   60.89    9.30
  -8  -2  -2   -3.50    4.90
  -8  -2  -2   -0.30    6.10
  -8  -2  -2  -18.80   13.30
  -8  -2  -2  -15.50   10.10
  -8  -2  -2   -2.80   12.70
   8   2   2  -11.20    7.30
   8   2   2    0.70    4.00
   8   2   2   -7.70    7.80
  -9  -2  -2   83.69    9.60
  -9  -2  -2   79.19    9.70
  -9  -2  -2   66.19    7.60
  -9  -2  -2   82.19   17.70
   9   2   2   83.29   10.60
   9   2   2   84.19   10.80
   9   2   2   87.69    8.60
 -10  -2  -2   -7.60   15.70
 -10  -2  -2   -0.80    5.80
 -10  -2  -2    6.10    8.20
 -10  -2  -2   -0.90    5.70
 -10  -2  -2    5.70   18.30
  10   2   2    1.10    5.70
  10   2   2   -1.40    9.70
 -11  -2  -2    0.00   21.60
 -11  -2  -2  -13.10    6.10
 -11  -2  -2  -12.00    6.50
 -11  -2  -2   -5.60    9.60
 -11  -2  -2   -3.00   18.10
  11   2   2   -4.90   10.20
  11   2   2   -5.20    9.20
  11   2   2    1.10    5.60
 -12  -2  -2   17.30    8.60
 -12  -2  -2   43.30   22.60
 -12  -2  -2   15.20   25.10
 -12  -2  -2   20.20    7.90
 -12  -2  -2   -4.60   11.60
  12   2   2    6.20    4.80
  12   2   2   17.90   11.60
  12   2   2    9.70   11.20
 -13  -2  -2    6.60    9.10
 -13  -2  -2   41.70   27.70
 -13  -2  -2   10.10   12.80
 -13  -2  -2    7.20    9.00
  13   2   2  -12.50   12.10
  13   2   2   -0.20    4.90
 -14  -2  -2  -21.00   15.10
 -14  -2  -2  -14.80   10.10
  14   2   2  -13.70   14.50
  17  -3  -2  108.89   12.90
 -17   3   2   93.89   15.30
  16  -3  -2   24.00    9.00
  16  -3  -2    2.20   18.60
  16  -3  -2    7.70   14.40
  16  -3  -2   12.30    9.10
 -16   3   2   13.00   10.90
 -16   3   2    4.70   11.80
 -16   3   2   -0.20   13.60
  15  -3  -2   33.30    8.60
  15  -3  -2   43.50   12.90
  15  -3  -2   32.80   16.20
  15  -3  -2   34.60   13.40
 -15   3   2   23.90   10.30
 -15   3   2   23.90   11.60
 -15   3   2    0.70   11.90
  14  -3  -2   10.70   10.60
  14  -3  -2    6.80   13.00
  14  -3  -2   -6.50    6.80
  14  -3  -2   -2.60    6.90
 -14   3   2   -4.80    9.50
 -14   3   2    5.40    9.30
 -14   3   2    1.90   13.30
 -14   3   2   11.80   12.30
  13  -3  -2   22.60    9.40
  13  -3  -2    9.80    6.30
  13  -3  -2    1.60    6.50
  13  -3  -2   -3.70   10.90
 -13   3   2    4.10    8.00
 -13   3   2   16.60    9.90
 -13   3   2  -21.70    9.10
 -13   3   2   11.90   11.60
  12  -3  -2   11.70    9.50
  12  -3  -2   54.09    6.80
 -12   3   2   36.00   12.00
 -12   3   2   30.00    9.40
 -12   3   2   41.70    8.20
 -12   3   2   42.20    9.20
 -11   3   2   -3.60    6.00
 -11   3   2    2.90    7.10
  10  -3  -2   82.59   10.10
  10  -3  -2   83.89   11.10
  10  -3  -2  104.39   10.60
 -10   3   2   87.79   12.40
 -10   3   2   62.09    8.60
 -10   3   2  101.59   10.30
 -10   3   2   85.69    8.80
   9  -3  -2   11.90    4.30
   9  -3  -2   -0.60    6.00
   9  -3  -2   12.00    5.10
  -9   3   2   11.90    4.40
  -9   3   2   12.90    5.10
  -9   3   2    2.70    5.00
  -9   3   2    6.10    5.20
   8  -3  -2  807.02   41.20
   8  -3  -2  830.42   41.80
   8  -3  -2  873.91   42.80
  -8   3   2  835.82   41.80
  -8   3   2  829.32   42.10
  -8   3   2  843.82   42.20
  -8   3   2  847.12   41.00
   7  -3  -2  327.47   17.30
  -7   3   2  291.77   16.90
  -7   3   2  394.36   18.80
  -7   3   2  320.77   17.00
  -7   3   2  317.07   18.30
  -7   3   2  358.86   18.70
   6  -3  -2  232.38   13.20
   6  -3  -2  225.28   12.00
   6  -3  -2  218.98   13.10
  -6   3   2  216.48   13.40
  -6   3   2  219.68   12.60
  -6   3   2  221.68   11.90
  -6   3   2  238.48   13.10
  -6   3   2  241.48   12.40
   5  -3  -2  251.27   12.90
   5  -3  -2  252.47   13.00
   5  -3  -2  255.47   13.80
  -5   3   2  248.78   13.00
  -5   3   2  261.97   13.10
  -5   3   2  265.27   13.20
  -5   3   2  246.58   12.90
  -5   3   2  268.47   13.70
   4  -3  -2  331.57   17.20
   4  -3  -2  335.87   17.30
   4  -3  -2  340.97   17.80
  -4   3   2  351.86   17.40
  -4   3   2  376.96   17.40
  -4   3   2  377.86   18.10
  -4   3   2  356.06   17.70
  -4   3   2  342.87   17.40
   3  -3  -2  509.75   25.90
   3  -3  -2  495.45   25.70
   3  -3  -2  507.55   25.70
  -3   3   2  565.54   25.70
  -3   3   2  564.54   26.10
  -2   3   2 9271.97  440.46
   1  -3  -2 1902.01   87.29
   1  -3  -2 1676.93   86.19
  -1   3   2 1794.22   86.19
  -1   3   2 1861.11   86.29
   0  -3  -2  184.68   12.40
   0  -3  -2  185.08   10.00
   0   3   2  193.48    9.80
   0   3   2  198.18    9.50
   0   3   2  189.78    9.80
   0   3   2  184.98    9.80
  -1  -3  -2  306.57   18.00
  -1  -3  -2  291.87   15.80
  -1  -3  -2  293.87   15.40
   1   3   2  307.67   14.50
   1   3   2  282.57   16.90
   1   3   2  297.27   15.30
  -2  -3  -2   78.19    4.70
  -2  -3  -2   76.29    8.30
  -2  -3  -2   83.59   11.10
  -2  -3  -2   68.69    6.20
   2   3   2   68.29    8.20
   2   3   2   74.19    4.30
   2   3   2   80.29    6.80
  -3  -3  -2  952.00   49.70
  -3  -3  -2  948.91   47.70
  -3  -3  -2 1015.10   46.60
  -3  -3  -2  978.50   50.39
   3   3   2  961.20   48.80
   3   3   2  983.20   46.50
   3   3   2  963.80   48.20
  -4  -3  -2 4287.57  203.08
  -4  -3  -2 4485.25  202.68
  -4  -3  -2 4143.29  203.78
  -4  -3  -2 4440.36  205.98
  -4  -3  -2 4222.58  205.68
   4   3   2 4132.99  204.58
   4   3   2 4299.67  202.58
   4   3   2 4071.39  204.28
  -5  -3  -2  509.25   24.70
  -5  -3  -2  500.05   25.50
  -5  -3  -2  520.95   31.60
  -5  -3  -2  475.85   31.40
  -5  -3  -2  483.95   26.90
   5   3   2  487.85   28.00
   5   3   2  524.85   27.70
   5   3   2  497.15   24.60
  -6  -3  -2  114.49   15.40
  -6  -3  -2  122.79    9.50
  -6  -3  -2  113.69   12.10
  -6  -3  -2  124.79   15.50
  -6  -3  -2  131.79    8.70
   6   3   2  119.19   14.10
   6   3   2  121.09   13.30
  -7  -3  -2   58.69   15.30
  -7  -3  -2   34.70    5.20
  -7  -3  -2   36.20   14.20
  -7  -3  -2   58.49    5.20
   7   3   2   64.69    9.80
   7   3   2   54.99    8.40
  -8  -3  -2   64.39    6.30
  -8  -3  -2   65.69   16.60
  -8  -3  -2   75.79   15.90
   8   3   2   69.89    9.60
   8   3   2   70.79   10.40
   8   3   2   73.09    6.10
  -9  -3  -2   46.90    6.70
  -9  -3  -2   51.89   17.10
  -9  -3  -2   84.09   19.00
  -9  -3  -2   60.29    6.50
  -9  -3  -2   53.09    9.20
   9   3   2   61.19    5.90
   9   3   2   50.19    9.70
   9   3   2   73.69   11.40
 -10  -3  -2  419.06   39.50
 -10  -3  -2  406.16   28.50
 -10  -3  -2  377.46   23.90
 -10  -3  -2  392.06   42.20
 -10  -3  -2  359.06   22.10
  10   3   2  425.26   28.60
  10   3   2  406.16   28.10
 -11  -3  -2  -10.70    9.90
 -11  -3  -2    8.90   23.20
 -11  -3  -2    3.40    6.70
 -11  -3  -2   34.60   21.90
 -11  -3  -2   -5.30    6.60
  11   3   2    4.30    9.30
  11   3   2    3.50   10.50
 -12  -3  -2   22.60   12.00
 -12  -3  -2   48.30   25.00
 -12  -3  -2   21.10   25.70
 -12  -3  -2   23.70    8.10
  12   3   2   11.60   11.10
  12   3   2   34.40   13.10
 -13  -3  -2   -6.90   13.70
 -13  -3  -2   -3.70    8.50
  13   3   2   -0.30   11.50
 -14  -3  -2    9.30   16.40
 -14  -3  -2    2.80   11.40
  14   3   2   33.70   15.20
  17  -4  -2   32.10   10.70
  17  -4  -2   44.90   11.40
 -17   4   2   48.70   15.00
  16  -4  -2   12.30   19.40
  16  -4  -2   10.10    9.80
  16  -4  -2    3.50   13.50
  16  -4  -2   -7.70    9.40
 -16   4   2  -11.30   11.20
 -16   4   2   -3.00   12.00
 -16   4   2    7.00   12.20
  15  -4  -2   -3.40    8.20
  15  -4  -2   -3.60   11.60
  15  -4  -2   -6.40    8.20
  15  -4  -2    4.40   14.90
 -15   4   2    0.80   12.00
 -15   4   2  -12.80   10.40
 -15   4   2   12.90   10.30
  14  -4  -2   10.70    7.60
  14  -4  -2   17.00    8.10
  14  -4  -2   30.70   14.30
  14  -4  -2   13.50   10.30
 -14   4   2   28.30    9.90
 -14   4   2   46.00   13.10
 -14   4   2   -0.20    8.90
 -14   4   2    9.80   10.60
  13  -4  -2    0.60    6.50
  13  -4  -2   26.00   11.90
  13  -4  -2   14.50    6.50
  13  -4  -2   14.70    9.00
 -13   4   2    5.50   10.50
 -13   4   2   -8.30    9.30
 -13   4   2   15.30    8.90
 -13   4   2   -4.60    8.40
  12  -4  -2  -31.80   12.70
  12  -4  -2    1.80    5.50
  12  -4  -2    6.40    5.70
  12  -4  -2  -12.80    8.00
 -12   4   2  -10.20    8.00
 -12   4   2   -1.60    7.60
 -12   4   2  -17.60    7.10
  11  -4  -2  107.99   12.90
  11  -4  -2   73.39   11.20
  11  -4  -2   91.69    9.00
 -11   4   2   87.99    9.60
 -11   4   2   80.49   10.20
 -11   4   2   99.79   11.00
 -11   4   2   81.49   10.00
  10  -4  -2   36.00    6.60
  10  -4  -2   39.90    6.50
  10  -4  -2   43.80    7.80
 -10   4   2   44.30    7.80
 -10   4   2   43.50    5.70
 -10   4   2   33.30    6.80
 -10   4   2   41.40    7.50
   9  -4  -2   71.99    9.50
   9  -4  -2   47.70    7.20
  -9   4   2   82.29    9.50
  -9   4   2   71.19    7.20
  -9   4   2   83.99   10.70
  -9   4   2   44.60    7.30
   8  -4  -2   60.09    8.40
   8  -4  -2   41.20    6.20
  -8   4   2   72.09    9.40
  -8   4   2   52.99    5.80
  -8   4   2   46.40    6.40
  -8   4   2   43.50    5.10
   7  -4  -2   82.49    9.10
  -7   4   2   97.99    7.60
  -7   4   2   84.49    9.70
  -7   4   2  102.69    9.10
  -7   4   2  100.19    6.90
   6  -4  -2   76.59    7.80
   6  -4  -2   83.99    5.90
   6  -4  -2   83.39    5.80
  -6   4   2   82.19    6.10
  -6   4   2   85.49    6.40
  -6   4   2   82.49    7.40
  -6   4   2   94.79    8.40
  -6   4   2   75.39    5.90
  -6   4   2   77.09    5.90
   5  -4  -2    3.70    2.10
   5  -4  -2    3.50    1.70
   5  -4  -2    3.20    2.60
  -5   4   2    2.80    2.10
  -5   4   2    0.20    2.60
  -5   4   2    6.20    2.10
  -5   4   2    3.10    3.40
   4  -4  -2  394.16   20.20
   4  -4  -2  414.06   20.70
   4  -4  -2  399.16   20.30
  -4   4   2  429.56   20.40
  -4   4   2  419.66   20.30
   3  -4  -2  158.88    8.90
   3  -4  -2  149.69    8.90
  -3   4   2  170.68    9.40
  -3   4   2  165.48    8.60
  -3   4   2  157.88    8.50
   2  -4  -2 2158.28  104.29
   2  -4  -2 2039.30  103.49
  -2   4   2 2162.78  103.29
  -2   4   2 2229.58  103.49
  -2   4   2 2237.68  103.29
   1  -4  -2   27.40    3.10
   1  -4  -2   16.80    2.90
   1  -4  -2   23.60    4.70
  -1   4   2   30.50    2.90
  -1   4   2   23.90    2.40
  -1   4   2   25.70    2.70
   0  -4  -2  210.68   12.30
   0  -4  -2  224.28   15.10
   0  -4  -2  215.68   11.80
   0   4   2  238.18   11.60
   0   4   2  232.38   11.60
  -1  -4  -2    2.70    2.20
  -1  -4  -2    4.00    2.60
  -1  -4  -2    4.10    2.50
  -1  -4  -2   -0.40    6.00
   1   4   2    4.90    2.10
   1   4   2    3.40    1.40
   1   4   2   -6.00    4.00
  -2  -4  -2    8.00    7.00
  -2  -4  -2    6.20    4.10
  -2  -4  -2    1.30    2.50
   2   4   2    5.00    3.00
   2   4   2    3.40    1.50
   2   4   2    5.70    4.90
  -3  -4  -2 1295.77   62.89
  -3  -4  -2 1363.66   61.79
  -3  -4  -2 1307.67   65.89
  -3  -4  -2 1205.28   64.69
   3   4   2 1263.77   64.09
   3   4   2 1301.77   63.19
  -4  -4  -2 2451.55  129.49
  -4  -4  -2 2776.12  130.49
  -4  -4  -2 2627.44  127.59
  -4  -4  -2 2620.24  126.69
  -4  -4  -2 2767.92  126.29
   4   4   2 2644.64  128.69
   4   4   2 2660.33  127.99
  -5  -4  -2   53.69    6.60
  -5  -4  -2   54.89   11.70
  -5  -4  -2   59.89    5.60
  -5  -4  -2   47.60    4.80
  -5  -4  -2   51.09   11.70
   5   4   2   59.59    9.00
   5   4   2   65.89    7.70
  -6  -4  -2   95.39    7.40
  -6  -4  -2   82.49    8.40
  -6  -4  -2   58.59   14.00
  -6  -4  -2   63.99    7.70
  -6  -4  -2   85.09   17.40
   6   4   2  106.39   11.10
   6   4   2  106.59   12.80
  -7  -4  -2   42.00   15.20
  -7  -4  -2   31.40   16.10
  -7  -4  -2   19.60    7.00
  -7  -4  -2   41.20    5.50
   7   4   2   58.39    8.20
   7   4   2   42.10    9.60
  -8  -4  -2    0.50   14.90
  -8  -4  -2    2.20    7.20
  -8  -4  -2    1.80    5.70
  -8  -4  -2  -20.50   16.90
  -8  -4  -2    2.20    4.60
   8   4   2   14.70    8.80
   8   4   2    2.30    7.30
  -9  -4  -2  728.63   38.10
  -9  -4  -2  738.33   39.60
  -9  -4  -2  943.81   63.79
  -9  -4  -2  756.02   43.50
  -9  -4  -2  828.42   51.69
   9   4   2  728.73   42.90
   9   4   2  747.23   42.20
 -10  -4  -2  840.62   58.29
 -10  -4  -2  884.51   46.90
 -10  -4  -2  795.22   43.30
  10   4   2  804.82   46.00
  10   4   2  828.22   46.90
 -11  -4  -2   18.40   22.80
 -11  -4  -2   -1.20    6.80
 -11  -4  -2  -11.50   10.40
 -11  -4  -2   37.20   25.40
  11   4   2  -10.10    9.20
  11   4   2   13.10   12.60
 -12  -4  -2   83.99   11.10
 -12  -4  -2   68.09   14.10
 -12  -4  -2   99.39   26.90
  12   4   2   61.79   13.80
 -13  -4  -2   -4.10   14.90
 -13  -4  -2    2.60    9.30
  13   4   2    4.10   13.60
  17  -5  -2    4.90   10.90
 -17   5   2  -10.10   26.80
  16  -5  -2   11.00   10.00
  16  -5  -2   -1.60   10.20
  16  -5  -2   13.40   18.70
 -16   5   2  -16.30   12.00
 -16   5   2  -29.50   12.20
  15  -5  -2  400.76   27.20
  15  -5  -2  378.86   26.70
  15  -5  -2  295.77   35.00
 -15   5   2  357.96   26.80
 -15   5   2  327.97   28.00
  14  -5  -2  589.84   31.80
  14  -5  -2  537.55   31.80
  14  -5  -2  477.35   37.40
 -14   5   2  466.85   32.10
 -14   5   2  500.65   33.00
 -14   5   2  557.04   36.90
  13  -5  -2   13.10   11.10
  13  -5  -2    6.80    6.50
 -13   5   2  -16.30    8.60
 -13   5   2   -2.30   10.40
 -13   5   2   13.30    9.60
  12  -5  -2   12.80   11.10
  12  -5  -2    8.20    6.50
  12  -5  -2   10.40    6.50
 -12   5   2   10.70    9.70
 -12   5   2   23.10    8.20
 -12   5   2   12.60    8.50
  11  -5  -2   -4.00    8.10
  11  -5  -2   -2.60    5.50
  11  -5  -2    2.80    6.20
 -11   5   2   -0.60    7.70
 -11   5   2   18.40    8.50
 -11   5   2    3.20    6.00
  10  -5  -2   -2.30    7.30
  10  -5  -2   11.40    4.90
  10  -5  -2    8.80    5.00
 -10   5   2    3.50    6.80
 -10   5   2   -4.40    6.30
 -10   5   2    6.50    5.40
[truncated: 2,050,756 more chars]
