# Supplementary material for: Structure of the {U13} polyoxo cluster U13O8Cl x (MeO)38–x (x = 2.3, MeO = methoxide)
Source: Acta Crystallogr E Crystallogr Commun. 2021 Jul 30;77(Pt 8):847–52. doi: 10.1107/S2056989021007623 (PMC8340969; doi:10.1107/S2056989021007623)
Supplement: Supplementary file 2 [file e-77-00847-Isup2.hkl]

data_I                                                                          
_shelx_title ' mo_U13_cluster_0m_a.res in P-1'                                  
_shelx_refln_list_code          4                                               
_shelx_F_calc_maximum      930.93                                               
_exptl_crystal_F_000      1906.00                                               
_reflns_d_resolution_high  0.8400                                               
                                                                                
loop_                                                                           
 _space_group_symop_operation_xyz                                               
 'x, y, z'                                                                      
 '-x, -y, -z'                                                                   
                                                                                
_cell_length_a    12.8598                                                       
_cell_length_b    14.0014                                                       
_cell_length_c    14.6311                                                       
_cell_angle_alpha 117.339                                                       
_cell_angle_beta  113.186                                                       
_cell_angle_gamma  92.373                                                       
                                                                                
_shelx_F_squared_multiplier     1.000                                           
                                                                                
loop_                                                                           
 _refln_index_h                                                                 
 _refln_index_k                                                                 
 _refln_index_l                                                                 
 _refln_F_squared_calc                                                          
 _refln_F_squared_meas                                                          
 _refln_F_squared_sigma                                                         
 _refln_observed_status                                                         
   2   0   0      53831.64      45913.44       876.28 o                         
   3   0   0      39668.26      41057.20       717.78 o                         
   4   0   0      15591.71      11145.35       236.44 o                         
   5   0   0     118539.07     123898.29      2259.22 o                         
   6   0   0     368732.31     369081.49      5865.88 o                         
   7   0   0      16699.42      14488.59       379.38 o                         
   8   0   0      17117.09      16451.59       401.02 o                         
   9   0   0       4655.83       4125.16       212.34 o                         
  10   0   0       9851.45      10788.89       372.87 o                         
  11   0   0       1153.80        623.38       174.05 o                         
  12   0   0      11357.06      11608.90       423.27 o                         
  13   0   0        912.00       1064.84       252.73 o                         
 -13   1   0        138.34        -25.40       216.51 o                         
 -12   1   0       2316.62       1489.25       255.09 o                         
 -11   1   0       3416.68       3405.58       205.77 o                         
 -10   1   0        864.99        794.01       157.96 o                         
  -9   1   0        958.24        528.87       140.78 o                         
  -8   1   0       9595.77       9231.95       287.33 o                         
  -7   1   0        739.33        513.29       118.59 o                         
  -6   1   0      14540.66      16617.04       505.32 o                         
  -5   1   0      14161.15      12529.81       337.79 o                         
  -4   1   0       7156.73       9581.92       292.98 o                         
  -3   1   0       2115.33       2221.10        88.04 o                         
  -2   1   0      10576.56      12668.62       307.35 o                         
   1   1   0       4000.73       6754.99       267.03 o                         
   2   1   0         17.29        402.96        56.62 o                         
   3   1   0        147.87        261.50        90.92 o                         
   4   1   0        786.92        645.27        67.09 o                         
   5   1   0     243033.56     243386.36      5125.50 o                         
   6   1   0     295926.34     270657.74      4318.95 o                         
   7   1   0       7112.22       6576.73       243.70 o                         
   8   1   0       2080.18       2129.21       168.52 o                         
   9   1   0       1951.73       1344.62       204.49 o                         
  10   1   0         30.08        262.02       150.81 o                         
  11   1   0      41201.18      42778.27       799.72 o                         
  12   1   0      28915.55      33193.16       826.04 o                         
  13   1   0        738.26        874.38       308.67 o                         
 -13   2   0      31573.01      36950.91      1027.41 o                         
 -12   2   0      32336.49      35373.56       864.74 o                         
 -11   2   0       1346.59       1155.39       188.12 o                         
 -10   2   0       2101.37       1855.22       176.08 o                         
  -9   2   0       2381.51       2385.65       161.58 o                         
  -8   2   0       4714.69       3098.04       160.05 o                         
  -7   2   0       7832.66       6557.98       303.97 o                         
  -6   2   0        389.66         45.88       102.38 o                         
  -5   2   0      34926.43      33507.82       699.80 o                         
  -4   2   0      13047.58      12720.44       301.09 o                         
  -3   2   0        664.86       1530.76       154.35 o                         
  -2   2   0      58211.40      56445.50       960.52 o                         
  -1   2   0       2702.62       4603.43       117.13 o                         
   0   2   0      15321.28      15387.92       276.17 o                         
   1   2   0       5259.04       5611.92       175.66 o                         
   2   2   0      73196.13      74990.96      2252.54 o                         
   3   2   0      47591.76      40913.97      1132.94 o                         
   4   2   0       8148.91       8862.84       261.16 o                         
   5   2   0       8561.47       8081.00       249.19 o                         
   6   2   0       1776.95       1813.86       221.64 o                         
   7   2   0       3212.24       2738.59       270.93 o                         
   8   2   0      62138.22      62185.81      1157.69 o                         
   9   2   0      19963.21      18403.26       881.33 o                         
  10   2   0        187.37          2.08       211.39 o                         
  11   2   0      10074.90      10116.50       411.11 o                         
  12   2   0       4151.64       4761.63       319.35 o                         
 -14   3   0       1639.50       2424.99       268.82 o                         
 -13   3   0      58970.62      67610.43      1264.43 o                         
 -12   3   0      38357.53      39880.53       842.67 o                         
 -11   3   0        748.59        843.34       186.97 o                         
 -10   3   0       2702.83       2776.97       184.62 o                         
  -9   3   0      11834.84      11352.01       375.90 o                         
  -8   3   0       5962.78       6091.53       222.71 o                         
  -7   3   0     179489.06     166389.05      2675.67 o                         
  -6   3   0      41712.06      39844.44       722.22 o                         
  -5   3   0      41678.89      39583.99       818.72 o                         
  -4   3   0      28253.57      24823.26       485.07 o                         
  -3   3   0      27739.50      26844.55       515.01 o                         
  -2   3   0       4717.10       6605.38       153.73 o                         
  -1   3   0      20622.24      22980.44       364.67 o                         
   0   3   0       4581.07       5193.79       126.26 o                         
   1   3   0       4913.71       4371.75       148.75 o                         
   2   3   0       4925.87       5213.42       179.34 o                         
   3   3   0       3001.43       3482.57       184.36 o                         
   4   3   0      25193.67      23193.95       516.95 o                         
   5   3   0       7494.16       6421.37       238.30 o                         
   6   3   0       8760.84       7917.29       354.19 o                         
   7   3   0      15517.21      14170.08       446.09 o                         
   8   3   0      98173.78      94842.18      1717.86 o                         
   9   3   0      12783.96      12677.83       423.61 o                         
  10   3   0       7036.99       7199.10       398.20 o                         
  11   3   0       2399.71       2727.34       267.12 o                         
  12   3   0        239.05       -298.49       321.48 o                         
 -14   4   0          1.24       -249.63       249.63 o                         
 -13   4   0       6170.93       4406.42       606.31 o                         
 -12   4   0       1358.74        162.28       219.42 o                         
 -11   4   0       9235.39       8933.39       367.82 o                         
 -10   4   0      37603.15      37458.96       725.45 o                         
  -9   4   0       1514.69        834.73       197.23 o                         
  -8   4   0      11980.98      10162.33       388.32 o                         
  -7   4   0      73664.83      74178.28      1396.68 o                         
  -6   4   0       1620.33       1687.41       131.53 o                         
  -5   4   0       5819.57       6155.18       222.53 o                         
  -4   4   0      34117.89      32703.37       626.97 o                         
  -3   4   0        277.77        475.41        61.41 o                         
  -2   4   0      16056.11      14545.71       278.50 o                         
  -1   4   0      59749.90      67470.25      1091.44 o                         
   0   4   0      10207.22      11607.81       262.82 o                         
   1   4   0       2524.83       2372.04       123.78 o                         
   2   4   0        760.23       1190.39        83.32 o                         
   3   4   0      22666.63      21622.46       597.05 o                         
   4   4   0        304.15        341.21       118.76 o                         
   5   4   0       2418.66       2311.93       152.95 o                         
   6   4   0      15617.20      14443.59       434.53 o                         
   7   4   0        127.21       -160.37       160.37 o                         
   8   4   0      11834.28      10381.39       403.46 o                         
   9   4   0       1881.68       1004.00       240.56 o                         
  10   4   0       2716.19       3031.07       297.43 o                         
  11   4   0         41.06        126.70       483.82 o                         
  12   4   0        590.52        267.04       324.48 o                         
 -14   5   0       1465.40       1300.80       301.91 o                         
 -13   5   0       3214.88       3055.96       313.44 o                         
 -12   5   0       1089.90        465.42       247.51 o                         
 -11   5   0      54388.84      55702.29      1205.62 o                         
 -10   5   0      96491.08     100209.28      1905.23 o                         
  -9   5   0         11.13       1779.48       182.84 o                         
  -8   5   0      11339.80      11418.28       435.00 o                         
  -7   5   0       2844.79       2577.93       150.75 o                         
  -6   5   0       2022.79       2151.86       128.05 o                         
  -5   5   0     389539.28     355236.92      6917.84 o                         
  -4   5   0     361536.61     380573.77      6851.87 o                         
  -3   5   0        960.08       1428.82        80.05 o                         
  -2   5   0       7617.61       9498.95       228.98 o                         
  -1   5   0      10659.06      11213.46       246.83 o                         
   0   5   0       1411.77       1381.29        89.58 o                         
   1   5   0     216797.67     216988.87      3670.02 o                         
   2   5   0     120793.59     125981.17      2487.97 o                         
   3   5   0       4480.93       4950.64       218.55 o                         
   4   5   0       1267.71       1088.88       172.58 o                         
   5   5   0        800.04        935.45       166.97 o                         
   6   5   0       7855.28       8015.52       318.98 o                         
   7   5   0       3956.63       2623.69       207.55 o                         
   8   5   0       1700.83       1092.90       431.07 o                         
   9   5   0       3332.52       3109.90       379.08 o                         
  10   5   0        523.57       -369.88       369.88 o                         
  11   5   0          0.73       -293.68       293.68 o                         
 -13   6   0       1056.95        640.67       301.65 o                         
 -12   6   0       2992.70       2709.58       260.53 o                         
 -11   6   0      10745.45      10094.00       518.49 o                         
 -10   6   0       5121.94       2741.47       744.31 o                         
  -9   6   0       5701.42       5719.13       331.04 o                         
  -8   6   0       3418.24       3254.74       232.68 o                         
  -7   6   0      13917.26      13941.07       375.60 o                         
  -6   6   0       8856.39       7699.93       267.46 o                         
  -5   6   0     351010.50     344196.93      6228.16 o                         
  -4   6   0     136093.96     159698.67      2901.56 o                         
  -3   6   0       8723.28       7882.33       221.44 o                         
  -2   6   0      20076.80      21216.67       437.26 o                         
  -1   6   0      17089.12      17714.82       419.92 o                         
   0   6   0     107748.73     105787.29      1944.66 o                         
   1   6   0     680843.61     653189.35     11738.91 o                         
   2   6   0     161376.84     156569.78      3181.45 o                         
   3   6   0      14909.37      15329.02       404.48 o                         
   4   6   0      21437.83      20408.31       545.73 o                         
   5   6   0       9985.26       9284.40       364.43 o                         
   6   6   0      22727.52      24393.52       621.67 o                         
   7   6   0     130846.53     133176.83      2510.30 o                         
   8   6   0       8581.44       7463.77       620.01 o                         
   9   6   0       8597.47       7757.45       418.05 o                         
  10   6   0       1735.63       1171.26       302.36 o                         
 -13   7   0        863.35        705.15       283.68 o                         
 -12   7   0        480.09        280.23       245.64 o                         
 -11   7   0       3292.76       2947.97       330.94 o                         
 -10   7   0       3480.92       3131.81       231.06 o                         
  -9   7   0       1744.46       1284.44       230.94 o                         
  -8   7   0       2059.26       1810.72       170.73 o                         
  -7   7   0       9067.52       9504.52       329.20 o                         
  -6   7   0       1615.39       1467.40       131.59 o                         
  -5   7   0       6927.10       7485.48       256.95 o                         
  -4   7   0       2053.87       1872.90       114.37 o                         
  -3   7   0        230.82        241.77       113.08 o                         
  -2   7   0      13380.09      15873.24       422.12 o                         
  -1   7   0       1935.66       2524.76       129.20 o                         
   0   7   0      21843.18      22006.03       530.35 o                         
   1   7   0     157516.12     147623.18      2923.13 o                         
   2   7   0      11294.96      11317.54       395.08 o                         
   3   7   0        426.61        670.15       115.53 o                         
   4   7   0       3038.06       2708.82       220.48 o                         
   5   7   0       2541.86       2050.95       205.19 o                         
   6   7   0      53610.20      53754.47      1116.06 o                         
   7   7   0      90297.38      93373.10      1833.59 o                         
   8   7   0       1273.13        992.65       246.92 o                         
   9   7   0       2406.83       3361.96       411.10 o                         
  10   7   0          3.26       -302.72       302.72 o                         
 -13   8   0         79.82        -90.72       282.60 o                         
 -12   8   0      30738.72      31182.92       909.32 o                         
 -11   8   0      45037.78      45680.60      1501.44 o                         
 -10   8   0        798.15        917.52       216.43 o                         
  -9   8   0       6892.48       6368.94       305.36 o                         
  -8   8   0       3743.75       4105.19       210.62 o                         
  -7   8   0       7059.10       7142.35       321.95 o                         
  -6   8   0       4478.80       4218.85       191.93 o                         
  -5   8   0       2656.68       2497.56       144.72 o                         
  -4   8   0      12563.43      11954.44       353.18 o                         
  -3   8   0        672.45        739.93       118.78 o                         
  -2   8   0       4149.27       5791.22       263.49 o                         
  -1   8   0      17050.74      16163.97       387.22 o                         
   0   8   0       8534.08       8697.13       403.41 o                         
   1   8   0         59.42        157.85       157.98 o                         
   2   8   0         55.93       -169.60       192.14 o                         
   3   8   0      42728.28      42288.76      1164.72 o                         
   4   8   0      41358.79      39114.29       855.46 o                         
   5   8   0        695.28        608.19       250.54 o                         
   6   8   0          6.21         -4.16       186.67 o                         
   7   8   0       1265.65       1361.95       228.01 o                         
   8   8   0       1546.26       1286.79       266.75 o                         
   9   8   0      25961.98      29068.38       850.36 o                         
 -13   9   0        664.14        668.59       320.92 o                         
 -12   9   0      56574.62      59356.36      1400.50 o                         
 -11   9   0      46368.81      49473.08      1173.75 o                         
 -10   9   0        305.55        305.30       244.66 o                         
  -9   9   0       2977.70       2786.77       223.54 o                         
  -8   9   0       3594.51       3170.35       210.60 o                         
  -7   9   0       1791.66       2288.99       185.10 o                         
  -6   9   0      87291.23      81236.36      1541.10 o                         
  -5   9   0      19916.36      20374.31       530.09 o                         
  -4   9   0      24632.65      24572.67       546.33 o                         
  -3   9   0       7861.42       8134.20       322.26 o                         
  -2   9   0      12072.18      11893.68       351.42 o                         
  -1   9   0       6161.82       6830.38       268.12 o                         
   0   9   0       4001.81       3851.19       247.97 o                         
   1   9   0         74.65         17.74       214.20 o                         
   2   9   0       6196.54       6060.61       481.56 o                         
   3   9   0       8925.08       8454.36       410.16 o                         
   4   9   0        996.60        925.43       222.64 o                         
   5   9   0      13568.77      13710.73       499.77 o                         
   6   9   0       1131.62       1047.27       316.30 o                         
   7   9   0        814.44        502.21       294.44 o                         
   8   9   0       4724.07       4618.53       344.75 o                         
 -12  10   0       2717.17       2626.03       322.90 o                         
 -11  10   0       2422.25        944.36       280.90 o                         
 -10  10   0      12184.73      10652.61       479.09 o                         
  -9  10   0      55694.85      53151.77      1103.87 o                         
  -8  10   0       9638.09      10546.81       427.09 o                         
  -7  10   0       3119.71       3162.36       210.01 o                         
  -6  10   0      29611.17      29243.45       716.28 o                         
  -5  10   0       3315.87       3032.72       202.42 o                         
  -4  10   0        179.84        623.95       168.91 o                         
  -3  10   0      16861.32      15763.59       506.03 o                         
  -2  10   0        844.69        737.18       135.11 o                         
  -1  10   0       3199.79       3339.86       193.20 o                         
   0  10   0      18264.51      17592.77       464.92 o                         
   1  10   0       5847.08       5225.37       360.18 o                         
   2  10   0      13138.27      12767.19       612.42 o                         
   3  10   0         13.12         58.62       203.23 o                         
   4  10   0       3318.82       3050.13       287.69 o                         
   5  10   0         97.83       -192.99       220.09 o                         
   6  10   0       2241.10       1903.26       268.25 o                         
   7  10   0       4152.59       3764.08       341.41 o                         
 -11  11   0       1322.11       1119.18       285.38 o                         
 -10  11   0      37484.38      37437.33      1362.74 o                         
  -9  11   0      93356.54      96424.66      1859.76 o                         
  -8  11   0       1730.92       3668.87       371.15 o                         
  -7  11   0       8612.68       8792.06       393.18 o                         
  -6  11   0       3764.63       3412.27       230.77 o                         
  -5  11   0       2279.47       2468.98       233.73 o                         
  -4  11   0     152803.65     150540.72      3003.42 o                         
  -3  11   0     199157.69     208346.14      4109.31 o                         
  -2  11   0       4346.31       4603.19       530.21 o                         
  -1  11   0       6654.36       6892.19       509.21 o                         
   0  11   0       1523.33       1235.60       244.23 o                         
   1  11   0        269.41         -8.78       292.61 o                         
   2  11   0      57632.13      60097.15      1668.38 o                         
   3  11   0      45966.88      45124.46      1188.72 o                         
   4  11   0        907.63        737.57       343.08 o                         
   5  11   0        914.73        748.94       314.15 o                         
   6  11   0        614.53        544.22       386.14 o                         
 -11  12   0       3995.00       3585.95       319.84 o                         
 -10  12   0       4017.17       2918.23       315.68 o                         
  -9  12   0       7596.13       6297.73       397.63 o                         
  -8  12   0       2446.71       2568.07       272.59 o                         
  -7  12   0       2787.79       2690.54       255.90 o                         
  -6  12   0       2437.06       2521.64       282.91 o                         
  -5  12   0       1321.57        855.73       238.40 o                         
  -4  12   0     116201.94     115797.76      2576.33 o                         
  -3  12   0      74096.84      78411.94      1631.05 o                         
  -2  12   0       1563.33       2240.87       198.73 o                         
  -1  12   0       9427.59       9414.88       559.50 o                         
   0  12   0       1318.61        959.36       422.59 o                         
   1  12   0      21930.26      20537.56       851.15 o                         
   2  12   0     173100.65     181686.38      4532.22 o                         
   3  12   0      52582.82      51210.70      1343.51 o                         
   4  12   0       6214.90       6581.93       656.52 o                         
  -9  13   0        632.98        569.31       315.93 o                         
  -8  13   0        548.20        383.05       295.60 o                         
  -7  13   0       2454.72       2286.65       299.22 o                         
  -6  13   0       2261.70       2818.70       341.17 o                         
  -5  13   0       7099.88       7419.53       446.21 o                         
  -4  13   0       2476.36       2082.58       231.58 o                         
  -3  13   0         78.83        133.54       200.63 o                         
  -2  13   0        681.97        676.06       247.89 o                         
  -1  13   0      12238.44      12553.61       664.40 o                         
   0  13   0        244.70        431.00       360.26 o                         
   1  13   0       1752.80       1093.26       426.57 o                         
   2  13   0      26093.92      26532.31       972.51 o                         
   3  13   0       4183.94       3418.78       343.83 o                         
  -8  14   0       5314.20       4841.97       388.66 o                         
  -7  14   0       1406.10       1669.93       316.18 o                         
  -6  14   0       3864.50       3814.73       480.40 o                         
  -5  14   0         33.78        559.28       240.10 o                         
  -4  14   0       2777.83       2849.32       263.74 o                         
  -3  14   0       2595.15       2344.84       375.75 o                         
  -2  14   0        113.91          9.05       413.58 o                         
  -1  14   0       5153.97       3679.33       421.92 o                         
   0  14   0       5996.13       6953.18       520.27 o                         
   2 -15   1        225.44         25.47       369.11 o                         
   3 -15   1       5200.36       4694.25       467.75 o                         
   4 -15   1          3.43       -139.20       332.73 o                         
   5 -15   1        710.21        521.59       261.19 o                         
  -2 -14   1       3741.71       2891.44       374.12 o                         
  -1 -14   1       3389.34       4340.58       505.24 o                         
   0 -14   1      36851.63      37210.68      1248.42 o                         
   1 -14   1     118707.39     121413.94      2751.52 o                         
   2 -14   1      14802.47      14575.69       772.89 o                         
   3 -14   1       2908.57       3049.48       338.41 o                         
   4 -14   1       6850.88       6073.82       325.93 o                         
   5 -14   1       7920.43       7870.50       473.08 o                         
   6 -14   1       8912.43       8568.15       857.94 o                         
   7 -14   1      22916.46      23054.47       843.29 o                         
   8 -14   1       1199.45       1373.72       311.17 o                         
  -4 -13   1       1982.01       1721.46       276.79 o                         
  -3 -13   1       4622.65       4316.35       356.17 o                         
  -2 -13   1      13420.56      14399.55       695.28 o                         
  -1 -13   1       2930.32       2476.27       448.41 o                         
   0 -13   1      26421.52      25915.22       824.61 o                         
   1 -13   1      29312.02      29531.67       993.33 o                         
   2 -13   1       3408.34       3513.76       342.84 o                         
   3 -13   1       9466.64       9040.86       450.63 o                         
   4 -13   1       3814.82       4046.70       379.54 o                         
   5 -13   1        641.99        580.11       266.30 o                         
   6 -13   1      35967.83      36942.96      1010.54 o                         
   7 -13   1      34462.04      34898.82       915.38 o                         
   8 -13   1        590.43        334.71       285.39 o                         
   9 -13   1         29.27       -300.67       300.67 o                         
  10 -13   1        980.63        651.71       290.07 o                         
  -5 -12   1       6855.90       6421.44       418.08 o                         
  -4 -12   1       2951.81       2682.41       293.21 o                         
  -3 -12   1      29280.56      27524.52      1061.06 o                         
  -2 -12   1      19183.17      21340.24       869.80 o                         
  -1 -12   1       1559.97       1304.29       293.35 o                         
   0 -12   1       2528.13       1998.43       241.56 o                         
   1 -12   1      14722.10      14538.56       650.32 o                         
   2 -12   1       3087.45       2707.34       290.99 o                         
   3 -12   1     148576.42     152237.16      3031.78 o                         
   4 -12   1      57720.66      56836.36      1771.05 o                         
   5 -12   1        278.16        206.70       192.53 o                         
   6 -12   1         18.49         31.87       215.27 o                         
   7 -12   1         77.46        -35.00       217.57 o                         
   8 -12   1      15785.48      17213.25       573.93 o                         
   9 -12   1      72171.98      72469.54      1467.78 o                         
  10 -12   1      12373.72      11677.67       727.81 o                         
  11 -12   1         41.71        624.45       304.50 o                         
  -7 -11   1        112.64        -76.02       204.44 o                         
  -6 -11   1      10768.60       9384.18       571.25 o                         
  -5 -11   1         21.40       -271.60       271.60 o                         
  -4 -11   1       1555.61       1055.14       256.10 o                         
  -3 -11   1       1918.81       1937.61       302.73 o                         
  -2 -11   1       7347.95       6211.67       442.41 o                         
  -1 -11   1       9068.65       9732.09       522.41 o                         
   0 -11   1       1095.35        839.78       257.63 o                         
   1 -11   1      12461.63      12445.16       525.10 o                         
   2 -11   1       9099.53       8637.22       436.28 o                         
   3 -11   1      91025.52      88711.91      1984.41 o                         
   4 -11   1       2604.34       3020.25       213.41 o                         
   5 -11   1      12180.46      12573.69       456.58 o                         
   6 -11   1      10624.40      10561.24       433.39 o                         
   7 -11   1       3765.53       3555.80       228.61 o                         
   8 -11   1      66363.48      67871.15      1355.25 o                         
   9 -11   1     148858.24     148840.58      2785.80 o                         
  10 -11   1      15894.05      16481.29       641.75 o                         
  11 -11   1       3218.56       3097.85       320.64 o                         
  -8 -10   1        815.32        252.04       249.34 o                         
  -7 -10   1       1285.32       1030.11       235.79 o                         
  -6 -10   1       2428.94       1981.80       279.96 o                         
  -5 -10   1        338.20        239.33       310.47 o                         
  -4 -10   1       7053.22       6473.29       368.10 o                         
  -3 -10   1       3163.08       3395.28       425.63 o                         
  -2 -10   1      13342.76      12675.04       616.48 o                         
  -1 -10   1         99.24       -215.81       215.81 o                         
   0 -10   1        850.90        647.80       200.72 o                         
   1 -10   1       8247.48       8303.73       428.58 o                         
   2 -10   1          7.88         -4.92       155.25 o                         
   3 -10   1        661.02        749.71       145.27 o                         
   4 -10   1      29195.95      29779.51       703.48 o                         
   5 -10   1        475.00        355.18       159.12 o                         
   6 -10   1        241.24        147.99       159.04 o                         
   7 -10   1       3983.72       3274.51       206.11 o                         
   8 -10   1      16423.16      16095.54       509.80 o                         
   9 -10   1      11111.69      11461.45       484.77 o                         
  10 -10   1        443.22        313.27       240.16 o                         
  11 -10   1        175.93        -35.43       293.13 o                         
  12 -10   1          2.38        124.38       309.04 o                         
  -9  -9   1      48080.11      55905.25      1197.06 o                         
  -8  -9   1        401.69        -64.26       256.12 o                         
  -7  -9   1       2411.17       2528.72       235.29 o                         
  -6  -9   1      10251.32      10631.40       436.57 o                         
  -5  -9   1       2612.86       1928.76       204.32 o                         
  -4  -9   1     168398.12     162053.00      2990.51 o                         
  -3  -9   1     102367.44     100021.03      2045.38 o                         
  -2  -9   1         87.03        214.01       178.93 o                         
  -1  -9   1       5394.49       5149.05       273.86 o                         
   0  -9   1       9243.05       9484.34       364.73 o                         
   1  -9   1          5.13        831.57       150.66 o                         
   2  -9   1      57355.91      62074.36      1278.50 o                         
   3  -9   1       2450.40       2289.84       170.18 o                         
   4  -9   1      15585.24      14645.95       420.16 o                         
   5  -9   1         68.58          9.29       128.29 o                         
   6  -9   1       1201.25        818.41       154.50 o                         
   7  -9   1       6148.39       5756.59       234.59 o                         
   8  -9   1        122.70        163.75       180.00 o                         
   9  -9   1       7144.92       7679.83       429.38 o                         
  10  -9   1       5223.56       4985.78       309.37 o                         
  11  -9   1       9559.63       8678.83       511.44 o                         
  12  -9   1       1872.93       2193.63       464.73 o                         
 -10  -8   1      15678.79      15300.91       613.69 o                         
  -9  -8   1       2309.27       1794.05       281.96 o                         
  -8  -8   1       1645.30       1594.15       236.06 o                         
  -7  -8   1        243.88        -60.75       305.36 o                         
  -6  -8   1       2592.96       2593.67       304.25 o                         
  -5  -8   1      23598.13      22887.40       626.78 o                         
  -4  -8   1     185998.62     184487.75      3179.92 o                         
  -3  -8   1      50245.69      51008.93      1090.06 o                         
  -2  -8   1        944.51       1105.29       165.84 o                         
  -1  -8   1      10416.05      10581.29       361.21 o                         
   0  -8   1       7266.89       7548.02       315.36 o                         
   1  -8   1      68696.22      80833.57      1513.10 o                         
   2  -8   1     325393.68     334520.36      5331.43 o                         
   3  -8   1      38794.48      39934.78       846.89 o                         
   4  -8   1       6119.62       7005.41       262.41 o                         
   5  -8   1      21136.43      22063.75       493.04 o                         
   6  -8   1      17833.50      17708.46       443.20 o                         
   7  -8   1      12307.72      16824.31       541.15 o                         
   8  -8   1      48004.58      48873.09      1010.34 o                         
   9  -8   1        485.27        389.84       193.81 o                         
  10  -8   1       8543.93       7788.73       370.62 o                         
  11  -8   1         85.15        -46.44       482.17 o                         
  12  -8   1       1827.28       1450.61       321.47 o                         
  13  -8   1        174.76        845.50       297.44 o                         
 -10  -7   1         28.16       -306.11       306.11 o                         
  -9  -7   1       7707.75       8092.69       518.19 o                         
  -8  -7   1        450.15        -10.87       318.03 o                         
  -7  -7   1      19301.77      19584.95       562.80 o                         
  -6  -7   1         49.81        -38.35       160.74 o                         
  -5  -7   1        147.47        192.67       164.43 o                         
  -4  -7   1       3867.17       4524.73       270.86 o                         
  -3  -7   1       4404.01       5021.59       219.41 o                         
  -2  -7   1      30957.37      29651.46       747.68 o                         
  -1  -7   1      75325.81      72316.74      1619.55 o                         
   0  -7   1       5523.06       5537.45       336.07 o                         
   1  -7   1      28418.73      32046.64       599.84 o                         
   2  -7   1      63929.21      64028.63      1058.42 o                         
   3  -7   1       6245.36       6208.09       218.16 o                         
   4  -7   1      26987.29      28187.57       575.02 o                         
   5  -7   1      22325.73      22091.23       483.90 o                         
   6  -7   1         59.12        133.73       118.68 o                         
   7  -7   1      31275.31      33506.63       706.29 o                         
   8  -7   1      37568.71      36559.07       945.42 o                         
   9  -7   1         52.66       -184.94       184.94 o                         
  10  -7   1         37.32        -87.78       277.71 o                         
  11  -7   1          7.12        -98.10       244.48 o                         
  12  -7   1       3338.47       3473.25       613.37 o                         
  13  -7   1       2472.24       1400.23       293.15 o                         
 -11  -6   1       6172.02       7256.50       409.62 o                         
 -10  -6   1       4489.81       3937.36       322.79 o                         
  -9  -6   1       4760.04       3994.33       329.70 o                         
  -8  -6   1        107.50       -217.85       217.85 o                         
  -7  -6   1        369.84          4.20       162.58 o                         
  -6  -6   1       7195.93       6353.33       300.24 o                         
  -5  -6   1       1669.71       1475.71       166.47 o                         
  -4  -6   1      14144.38      14195.18       391.38 o                         
  -3  -6   1      11202.47      11181.19       382.14 o                         
  -2  -6   1     101152.83     105967.31      2417.00 o                         
  -1  -6   1      99637.23     103085.74      2049.16 o                         
   0  -6   1       4937.52       5027.71       213.52 o                         
   1  -6   1      19732.29      20747.09       404.84 o                         
   2  -6   1      35138.41      36553.71       587.20 o                         
   3  -6   1      14411.08      17255.37       398.87 o                         
   4  -6   1     382669.78     379283.09      6834.21 o                         
   5  -6   1     202287.15     186392.53      3661.73 o                         
   6  -6   1        366.15        815.05       116.73 o                         
   7  -6   1       2269.98       2295.29       166.13 o                         
   8  -6   1       1872.19       1836.19       175.27 o                         
   9  -6   1      14883.01      18826.80       811.05 o                         
  10  -6   1     103666.77     109347.31      2081.11 o                         
  11  -6   1      29014.87      30748.84       835.01 o                         
  12  -6   1        579.88         40.88       266.10 o                         
  13  -6   1         34.19        -58.81       291.39 o                         
 -12  -5   1        356.00        -59.53       332.28 o                         
 -11  -5   1      20869.04      23631.13       775.46 o                         
 -10  -5   1       4718.08       4047.89       390.59 o                         
  -9  -5   1        339.22       -224.39       224.39 o                         
  -8  -5   1        740.72        528.47       184.83 o                         
  -7  -5   1       8097.02       7541.90       322.80 o                         
  -6  -5   1        264.78        196.11       138.43 o                         
  -5  -5   1      16350.08      14201.34       542.31 o                         
  -4  -5   1       2469.71       2276.37       132.35 o                         
  -3  -5   1       8932.55       8505.63       385.79 o                         
  -2  -5   1       7567.94       7332.70       312.69 o                         
  -1  -5   1      11128.77      10075.85       281.00 o                         
   0  -5   1      43571.88      45025.94       849.53 o                         
   1  -5   1       3473.24       4303.84       134.51 o                         
   2  -5   1      26362.52      29099.41       524.95 o                         
   3  -5   1       8477.01       9668.87       225.16 o                         
   4  -5   1     195616.49     184504.15      3349.85 o                         
   5  -5   1      25679.12      22943.37       715.69 o                         
   6  -5   1      19349.14      20065.46       455.62 o                         
   7  -5   1      11670.23      10471.86       431.53 o                         
   8  -5   1       5514.75       4765.43       287.36 o                         
   9  -5   1      60972.61      64201.44      1271.19 o                         
  10  -5   1     185400.56     187386.68      3997.58 o                         
  11  -5   1      21562.20      23596.68       835.26 o                         
  12  -5   1       3293.03       2810.82       517.68 o                         
  13  -5   1       2825.14       3220.70       369.17 o                         
 -12  -4   1          0.42       -322.31       322.31 o                         
 -11  -4   1          0.81         -8.27       282.28 o                         
 -10  -4   1        228.48        140.31       242.73 o                         
  -9  -4   1      31064.70      29561.67       748.84 o                         
  -8  -4   1      81054.09      80431.61      1567.04 o                         
  -7  -4   1       5629.15       4919.51       246.15 o                         
  -6  -4   1          2.08       -114.09       138.64 o                         
  -5  -4   1       1938.98       1509.94       143.56 o                         
  -4  -4   1       3105.82       2747.30       136.88 o                         
  -3  -4   1       2637.50       1918.22       103.55 o                         
  -2  -4   1      13306.79      12555.74       282.63 o                         
  -1  -4   1      14442.02      16930.19       383.30 o                         
   0  -4   1       2278.64       1709.44        84.76 o                         
   1  -4   1       9220.92       9192.64       174.35 o                         
   2  -4   1      28960.30      31208.37       594.26 o                         
   3  -4   1       1343.02       1698.70        78.75 o                         
   4  -4   1       1209.69       1098.84       125.51 o                         
   5  -4   1      30335.23      32536.69       645.75 o                         
   6  -4   1        808.47        527.02       114.59 o                         
   7  -4   1       8558.12       8105.72       324.63 o                         
   8  -4   1       1695.89       1451.10       154.45 o                         
   9  -4   1       7156.59       5945.67       351.18 o                         
  10  -4   1      19675.08      19312.49       919.99 o                         
  11  -4   1         15.98       -136.74       191.55 o                         
  12  -4   1        840.43        105.41       220.77 o                         
  13  -4   1       1241.19        886.45       245.35 o                         
 -12  -3   1       1698.45        787.06       285.05 o                         
 -11  -3   1       9416.23      10266.51       411.63 o                         
 -10  -3   1         55.44        -59.59       195.18 o                         
  -9  -3   1     126726.63     127937.86      2244.23 o                         
  -8  -3   1     174129.72     168247.48      2887.60 o                         
  -7  -3   1       7847.79       8329.29       622.23 o                         
  -6  -3   1      13725.47      12959.63       335.81 o                         
  -5  -3   1      20727.10      18305.03       357.02 o                         
  -4  -3   1       2571.56       2170.79       158.82 o                         
  -3  -3   1     475131.96     431874.77      8381.52 o                         
  -2  -3   1     261549.31     245797.92      5016.51 o                         
  -1  -3   1        771.62        208.32        47.85 o                         
   0  -3   1      22669.79      29865.13       558.78 o                         
   1  -3   1      34483.69      33307.55       577.88 o                         
   2  -3   1       5656.83       6416.93       174.01 o                         
   3  -3   1      69589.38      86142.28      2493.28 o                         
   4  -3   1      20077.28      22171.68       710.59 o                         
   5  -3   1      38333.30      38747.69       833.57 o                         
   6  -3   1       1259.59        948.37       121.80 o                         
   7  -3   1       1766.56       1577.36       152.75 o                         
   8  -3   1      12739.58      12373.72       353.11 o                         
   9  -3   1        703.16        709.34       167.16 o                         
  10  -3   1        839.37        855.83       171.69 o                         
  11  -3   1       4577.09       4342.56       235.58 o                         
  12  -3   1      10299.56      10558.94       388.15 o                         
  13  -3   1       3905.39       5796.75       335.57 o                         
 -13  -2   1       2086.37       2832.14       364.33 o                         
 -12  -2   1        377.92       -146.23       309.78 o                         
 -11  -2   1        954.34       1283.27       191.68 o                         
 -10  -2   1       1232.86        915.90       186.34 o                         
  -9  -2   1      36288.08      34568.71       769.16 o                         
  -8  -2   1      18432.77      20296.37       483.99 o                         
  -7  -2   1       3626.28       3296.27       256.48 o                         
  -6  -2   1        393.48        348.32       111.78 o                         
  -5  -2   1        236.40        326.00        67.24 o                         
  -4  -2   1      15560.38      15416.52       291.22 o                         
  -3  -2   1     453125.58     423348.11      7606.86 o                         
  -2  -2   1     220385.90     231173.97      4917.53 o                         
  -1  -2   1        185.71       1108.76        48.54 o                         
   0  -2   1      10332.15       8062.49       174.72 o                         
   1  -2   1      14038.24      17687.01       338.78 o                         
   2  -2   1      74576.58      88780.15      1692.69 o                         
   3  -2   1     486318.85     474942.24     13031.81 o                         
   4  -2   1      57885.45      55947.32      1038.72 o                         
   5  -2   1      30432.53      29021.33       553.60 o                         
   6  -2   1      16051.18      12727.46       432.46 o                         
   7  -2   1      17503.72      16277.41       382.17 o                         
   8  -2   1        801.51        715.96       141.53 o                         
   9  -2   1      34882.80      35587.37       667.61 o                         
  10  -2   1         14.17        -81.19       160.06 o                         
  11  -2   1       8475.36       8775.64       456.91 o                         
  12  -2   1        274.60         14.42       230.87 o                         
  13  -2   1       1158.31        991.32       218.92 o                         
 -13  -1   1        725.69        346.48       194.57 o                         
 -12  -1   1       1590.71        952.33       213.41 o                         
 -11  -1   1       1250.21       1891.80       196.99 o                         
 -10  -1   1       4127.83       4029.30       325.36 o                         
  -9  -1   1         35.88       -168.75       168.75 o                         
  -8  -1   1      13016.94      12774.38       440.56 o                         
  -7  -1   1        641.06        559.83       118.38 o                         
  -6  -1   1      69037.34      70435.04      1233.67 o                         
  -5  -1   1        102.98        536.01        82.50 o                         
  -4  -1   1       7817.14       8658.08       187.44 o                         
  -3  -1   1       1333.75       1364.50        54.90 o                         
  -2  -1   1        754.00       1575.74        55.06 o                         
   1  -1   1      14765.69      19307.61       458.62 o                         
   2  -1   1      28451.08      26103.44       414.38 o                         
   3  -1   1      40748.15      36494.22       611.83 o                         
   4  -1   1        389.80        380.05        77.04 o                         
   5  -1   1      53636.02      57926.02      1091.58 o                         
   6  -1   1      63201.89      61799.27      1120.21 o                         
   7  -1   1         63.69       -111.47       111.47 o                         
   8  -1   1      10560.06       9836.80       302.72 o                         
   9  -1   1      25582.01      24337.40       514.79 o                         
  10  -1   1       1271.55       1327.48       162.41 o                         
  11  -1   1        147.18       1022.56       185.01 o                         
  12  -1   1        818.19        324.33       186.17 o                         
  13  -1   1       1924.68       2619.79       273.89 o                         
 -13   0   1        559.41        206.92       241.67 o                         
 -12   0   1       1331.93       1773.64       222.68 o                         
 -11   0   1       3136.94       2850.95       226.67 o                         
 -10   0   1       7004.06       6830.33       466.12 o                         
  -9   0   1       9422.51       7936.01       403.99 o                         
  -8   0   1      19342.83      17787.03       402.91 o                         
  -7   0   1       1687.81       1136.79       114.58 o                         
  -6   0   1       8943.86      12200.31       313.74 o                         
  -5   0   1      22707.50      19156.79       355.67 o                         
  -4   0   1      14290.80      14115.10       303.02 o                         
  -3   0   1      21016.03      22359.84       354.41 o                         
  -2   0   1      49091.09      49636.82       794.18 o                         
   1   0   1      13867.37      14858.01       331.40 o                         
   2   0   1      34919.48      33201.25       658.03 o                         
   3   0   1      17368.49      15798.10       311.41 o                         
   4   0   1       6844.65       8248.53       247.34 o                         
   5   0   1     368587.72     359750.03      7737.19 o                         
   6   0   1     274886.94     247469.27      3754.04 o                         
   7   0   1        294.90        383.16       101.66 o                         
   8   0   1       3286.27       2921.08       176.38 o                         
   9   0   1       1818.39       1353.18       146.09 o                         
  10   0   1       3839.48       2497.51       171.88 o                         
  11   0   1      70999.44      76115.46      1291.80 o                         
  12   0   1      27873.00      32025.25       824.11 o                         
  13   0   1        420.58        515.61       342.71 o                         
 -14   1   1        690.38        356.19       271.23 o                         
 -13   1   1       8730.73       8964.95       411.07 o                         
 -12   1   1       2482.23       1909.74       227.73 o                         
 -11   1   1        525.25        871.86       169.51 o                         
 -10   1   1      24882.60      23962.84       601.57 o                         
  -9   1   1      13710.10      11927.89       362.70 o                         
  -8   1   1        709.12        455.53       124.45 o                         
  -7   1   1        874.87        594.75       111.14 o                         
  -6   1   1       5978.24       5063.22       184.05 o                         
  -5   1   1       5133.88       5813.32       233.30 o                         
  -4   1   1      61450.47      59664.52      1095.48 o                         
  -3   1   1         23.01        222.98        42.94 o                         
  -2   1   1      58473.05      61146.34      1623.15 o                         
  -1   1   1       4972.58       5541.81       271.48 o                         
   0   1   1       8594.42       7474.73       172.24 o                         
   1   1   1      25674.36      31473.31       587.65 o                         
   2   1   1       1313.02        758.58        62.02 o                         
   3   1   1      18370.30      18868.72       377.92 o                         
   4   1   1       1176.35       1212.13       137.19 o                         
   5   1   1     165645.23     157201.49      2532.07 o                         
   6   1   1      21785.34      19263.63       604.42 o                         
   7   1   1      12436.71      11379.16       329.60 o                         
   8   1   1       2465.43       2534.80       197.28 o                         
   9   1   1       3035.30       3371.69       239.26 o                         
  10   1   1      27226.50      28645.03       705.64 o                         
  11   1   1     105179.40     121609.77      2203.35 o                         
  12   1   1      16140.06      20612.66       666.40 o                         
 -14   2   1       6858.59       8722.20       421.09 o                         
 -13   2   1      71418.90      79130.56      1466.06 o                         
 -12   2   1      23165.37      24807.69       578.24 o                         
 -11   2   1       1313.37       1452.80       182.74 o                         
 -10   2   1        674.03        228.26       238.92 o                         
  -9   2   1        951.17        590.63       147.18 o                         
  -8   2   1      47032.17      41465.61       831.67 o                         
  -7   2   1     203617.46     192157.57      3266.55 o                         
  -6   2   1      22462.12      21353.39       483.47 o                         
  -5   2   1        137.77        194.70        58.31 o                         
  -4   2   1       1590.02       2728.29       109.37 o                         
  -3   2   1      19943.10      20001.78       361.03 o                         
  -2   2   1       3070.12       2541.61        81.61 o                         
  -1   2   1     105008.00     124495.66      3424.06 o                         
   0   2   1       5687.43       7898.25       170.01 o                         
   1   2   1       6961.99       6374.70       179.46 o                         
   2   2   1      24326.72      20309.53       419.46 o                         
   3   2   1      16466.17      17216.34       353.99 o                         
   4   2   1      12757.37      11396.07       340.67 o                         
   5   2   1       3985.32       3404.14       242.03 o                         
   6   2   1       5392.89       5291.41       228.40 o                         
   7   2   1         59.36       -134.56       134.56 o                         
   8   2   1       7066.58       5930.12       277.44 o                         
   9   2   1       1635.23       1225.71       199.85 o                         
  10   2   1        707.94        114.35       255.61 o                         
  11   2   1      11298.91      11930.69       471.92 o                         
  12   2   1         10.30       -368.86       415.99 o                         
 -14   3   1       5323.97       6447.96       460.01 o                         
 -13   3   1      41206.15      43719.08       849.23 o                         
 -12   3   1       3020.25       1615.10       211.20 o                         
 -11   3   1       5235.77       5158.58       324.21 o                         
 -10   3   1      12694.70      11676.76       382.91 o                         
  -9   3   1       2618.62       2262.31       188.53 o                         
  -8   3   1     169550.91     155129.30      2498.76 o                         
  -7   3   1     352373.20     345523.61      6233.91 o                         
  -6   3   1      11841.68      16976.35       719.11 o                         
  -5   3   1      25516.17      27169.27       527.76 o                         
  -4   3   1      35728.86      34107.67       639.60 o                         
  -3   3   1        641.89       2629.50       105.09 o                         
  -2   3   1     375330.36     370081.49     10151.80 o                         
  -1   3   1     314806.70     334102.24      7942.34 o                         
   0   3   1         29.29        121.11        41.20 o                         
   1   3   1      47176.35      50744.53      1022.46 o                         
   2   3   1      30369.61      28041.74       611.30 o                         
   3   3   1      12021.60      11842.57       345.13 o                         
   4   3   1      44879.89      47971.98       944.46 o                         
   5   3   1      25034.55      24201.88       566.17 o                         
   6   3   1      10133.78       9505.82       297.69 o                         
   7   3   1       1304.02        321.58       295.77 o                         
   8   3   1        109.55       -306.93       306.93 o                         
   9   3   1       6728.99       6092.77       280.89 o                         
  10   3   1          0.16        128.33       219.44 o                         
  11   3   1         22.85       -113.63       408.57 o                         
 -14   4   1        182.62        124.00       296.65 o                         
 -13   4   1        336.26       -271.43       271.43 o                         
 -12   4   1       2600.68       2973.98       357.24 o                         
 -11   4   1       2568.09       2554.31       302.82 o                         
 -10   4   1        153.83       -145.78       145.78 o                         
  -9   4   1       5750.83       5761.08       252.37 o                         
  -8   4   1      28432.78      27430.98       594.39 o                         
  -7   4   1      37448.65      43990.91      1461.59 o                         
  -6   4   1         57.76        263.74        94.79 o                         
  -5   4   1      18721.46      17264.44       362.63 o                         
  -4   4   1        942.04       1543.16       124.97 o                         
  -3   4   1       5377.72       4952.01       128.58 o                         
  -2   4   1     349085.77     335667.01      6029.52 o                         
  -1   4   1     100897.79     113322.83      2223.18 o                         
   0   4   1        167.78        460.85        65.70 o                         
   1   4   1        170.91        411.80        94.56 o                         
   2   4   1        608.75        904.64       126.39 o                         
   3   4   1      13451.86      14012.02       399.21 o                         
   4   4   1     191057.44     185681.61      3672.30 o                         
   5   4   1      28136.37      25163.81       587.80 o                         
   6   4   1      22452.49      22630.59       573.88 o                         
   7   4   1       6142.55       5684.21       412.11 o                         
   8   4   1       4725.15       4052.95       287.05 o                         
   9   4   1         15.18       -236.90       236.90 o                         
  10   4   1      14564.09      15050.69       637.97 o                         
  11   4   1         77.90       -154.60       310.40 o                         
 -14   5   1       5990.28       7978.87       848.79 o                         
 -13   5   1         75.96       -284.71       351.83 o                         
 -12   5   1       2702.68       2807.23       251.04 o                         
 -11   5   1       2774.68       1764.76       204.03 o                         
 -10   5   1       1505.39       3312.04       201.32 o                         
  -9   5   1      13564.85      15149.64       465.78 o                         
  -8   5   1        324.68        544.26       127.53 o                         
  -7   5   1       9914.75       9319.16       295.73 o                         
  -6   5   1        173.03        563.96        99.44 o                         
  -5   5   1     110212.59     114209.60      1948.90 o                         
  -4   5   1      13297.50      22307.69       418.78 o                         
  -3   5   1      10073.44      10294.75       391.90 o                         
  -2   5   1          3.07        108.40        65.16 o                         
  -1   5   1       1725.03       2495.65       108.20 o                         
   0   5   1      67129.42      71215.84      1324.98 o                         
   1   5   1     254708.32     255068.33      4985.28 o                         
   2   5   1      27288.95      28358.74       804.35 o                         
   3   5   1       2418.37       2627.34       162.51 o                         
   4   5   1      13405.71      12797.55       422.17 o                         
   5   5   1         47.78        240.79       152.90 o                         
   6   5   1      12234.05      12646.82       435.53 o                         
   7   5   1      41893.60      41812.22      1303.93 o                         
   8   5   1       1886.20       1171.72       340.16 o                         
   9   5   1       1854.50       1651.22       297.89 o                         
  10   5   1       5241.48       4833.43       348.54 o                         
 -14   6   1      28322.45      33323.00      1550.03 o                         
 -13   6   1        130.70       -203.79       296.58 o                         
 -12   6   1       3151.01       2810.76       321.69 o                         
 -11   6   1       1191.01       1474.26       204.93 o                         
 -10   6   1       5839.39       5002.99       255.95 o                         
  -9   6   1       3296.01       4549.65       371.63 o                         
  -8   6   1      12149.83      11205.25       541.64 o                         
  -7   6   1      20629.91      19608.08       454.41 o                         
  -6   6   1       1392.39       1568.28       118.43 o                         
  -5   6   1       3403.83       6688.71       227.15 o                         
  -4   6   1      11440.43      11188.86       260.42 o                         
  -3   6   1      11140.42      12454.56       340.34 o                         
  -2   6   1       6563.37       7608.04       220.67 o                         
  -1   6   1      11434.43      10630.14       268.33 o                         
   0   6   1      86000.77      84679.13      1571.29 o                         
   1   6   1     180633.16     170140.38      3676.17 o                         
   2   6   1       1156.90       1628.12       217.52 o                         
   3   6   1      12791.58      12177.36       409.40 o                         
   4   6   1       8339.50       8266.37       345.61 o                         
   5   6   1       1031.57       1080.22       187.08 o                         
   6   6   1     141416.21     143834.90      2700.83 o                         
   7   6   1     130204.91     135173.29      2573.20 o                         
   8   6   1        183.11        160.36       265.52 o                         
   9   6   1       5038.54       5097.66       327.56 o                         
  10   6   1        724.83        714.01       551.96 o                         
 -13   7   1        973.38        502.34       360.93 o                         
 -12   7   1      16857.80      18922.71       793.11 o                         
 -11   7   1       9361.65       7316.41       492.41 o                         
 -10   7   1          8.53        -62.78       186.86 o                         
  -9   7   1      14849.97      14059.77       733.06 o                         
  -8   7   1       7101.75       7127.36       440.32 o                         
  -7   7   1       6194.81       5821.10       251.34 o                         
  -6   7   1        628.43        828.89       119.25 o                         
  -5   7   1         10.27        264.01       115.81 o                         
  -4   7   1       6858.43       7131.63       251.14 o                         
  -3   7   1       4520.62       4657.67       253.98 o                         
  -2   7   1       1866.29       1709.16       114.89 o                         
  -1   7   1      31620.20      34183.08       734.79 o                         
   0   7   1        337.44        426.47       121.51 o                         
   1   7   1       1695.70       1477.75       180.06 o                         
   2   7   1      10415.70      10393.79       419.10 o                         
   3   7   1         89.73       -109.08       145.36 o                         
   4   7   1       1446.75       1704.11       292.46 o                         
   5   7   1         39.63        -87.91       186.39 o                         
   6   7   1      42746.87      41828.61       941.09 o                         
   7   7   1      19079.83      19155.31       603.70 o                         
   8   7   1       1202.59       1140.08       260.70 o                         
   9   7   1        326.10        611.00       290.32 o                         
 -13   8   1       7072.12       7701.86       699.65 o                         
 -12   8   1      97873.67     102042.34      1855.11 o                         
 -11   8   1      42555.76      47546.79      1095.73 o                         
 -10   8   1        270.36        575.23       200.86 o                         
  -9   8   1       2758.63       2541.92       207.13 o                         
  -8   8   1       3393.62       2756.88       188.55 o                         
  -7   8   1      30803.38      28485.74       627.49 o                         
  -6   8   1     165060.27     157173.81      3111.23 o                         
  -5   8   1      33330.27      34885.76       768.94 o                         
  -4   8   1       3304.99       2579.70       157.94 o                         
  -3   8   1         48.95         -5.38       117.41 o                         
  -2   8   1      12118.75      11577.29       314.89 o                         
  -1   8   1        321.89        883.51       117.24 o                         
   0   8   1      20751.47      21138.86       598.60 o                         
   1   8   1        155.88         45.93       172.73 o                         
   2   8   1       3178.15       2611.78       236.84 o                         
   3   8   1       1010.33        706.46       200.79 o                         
   4   8   1       8377.31       8740.37       488.07 o                         
   5   8   1       9724.89       9002.86       429.77 o                         
   6   8   1       1904.06       2258.23       370.02 o                         
   7   8   1        459.44        407.76       294.27 o                         
   8   8   1         52.23       -114.18       274.21 o                         
 -13   9   1       2863.63       2987.99       307.08 o                         
 -12   9   1      46603.28      48389.00      1022.75 o                         
 -11   9   1       7237.47       4352.96       383.03 o                         
 -10   9   1       2637.51       2789.23       233.62 o                         
  -9   9   1       3745.53       3545.89       223.55 o                         
  -8   9   1       1403.14       1804.81       187.08 o                         
  -7   9   1     104148.41      96565.71      1962.72 o                         
  -6   9   1     230358.55     234400.41      4612.47 o                         
  -5   9   1      16479.79      19896.60       479.49 o                         
  -4   9   1      15258.46      15372.88       448.06 o                         
  -3   9   1       8036.90       8017.99       429.82 o                         
  -2   9   1         71.25        150.33       121.32 o                         
  -1   9   1     107863.01     106464.99      2147.44 o                         
   0   9   1     166721.58     166057.34      3611.52 o                         
   1   9   1          8.94         53.62       217.73 o                         
   2   9   1      28069.27      28127.07       838.34 o                         
   3   9   1       8195.07       8098.60       392.03 o                         
   4   9   1       3587.97       3660.15       268.30 o                         
   5   9   1       8418.08       9300.11       418.58 o                         
   6   9   1      12433.40      12522.85       529.96 o                         
   7   9   1       2249.57       1986.30       339.32 o                         
 -12  10   1        544.79        219.83       294.18 o                         
 -11  10   1        228.20         52.36       278.91 o                         
 -10  10   1       2965.60       2616.93       248.82 o                         
  -9  10   1       1311.71       1141.48       209.86 o                         
  -8  10   1       3390.22       3560.20       249.52 o                         
  -7  10   1      13666.33      12978.92       473.42 o                         
  -6  10   1      26895.24      28150.04       764.61 o                         
  -5  10   1       1762.67       1523.38       185.88 o                         
  -4  10   1      12194.71      10829.08       501.91 o                         
  -3  10   1       9819.55      10554.17       352.45 o                         
  -2  10   1       6360.76       5179.37       235.92 o                         
  -1  10   1      82505.50      78536.58      1619.04 o                         
   0  10   1      54001.88      51867.14      1252.36 o                         
   1  10   1        285.29        275.03       252.77 o                         
   2  10   1        333.67        534.56       247.45 o                         
   3  10   1        525.46        612.46       195.32 o                         
   4  10   1       3909.58       4179.06       327.96 o                         
   5  10   1      43168.31      46680.41      1085.69 o                         
   6  10   1       8647.37       7815.52       453.19 o                         
 -11  11   1       3264.17       2632.02       289.02 o                         
 -10  11   1       1416.50        937.35       265.25 o                         
  -9  11   1         73.70       1061.55       246.92 o                         
  -8  11   1      12742.24      12271.81       688.44 o                         
  -7  11   1       2275.74       1858.48       265.77 o                         
  -6  11   1       2961.41       2403.74       248.26 o                         
  -5  11   1        577.63        457.76       198.57 o                         
  -4  11   1      68861.21      68690.82      1452.55 o                         
  -3  11   1      10655.06      16143.15       496.66 o                         
  -2  11   1       8052.96       8584.14       532.97 o                         
  -1  11   1        457.66        425.08       169.46 o                         
   0  11   1         37.45         17.53       195.85 o                         
   1  11   1      18288.29      16800.19       809.15 o                         
   2  11   1     108596.46     107171.32      3189.53 o                         
   3  11   1      22222.26      20489.71       833.99 o                         
   4  11   1         10.69       -188.38       406.91 o                         
   5  11   1       1389.10       1570.81       390.18 o                         
 -10  12   1        556.58        761.14       311.30 o                         
  -9  12   1       1472.07       1141.80       303.60 o                         
  -8  12   1        543.56        461.53       336.99 o                         
  -7  12   1       4161.93       4085.17       310.33 o                         
  -6  12   1       5514.62       5185.40       324.28 o                         
  -5  12   1       4361.27       3966.72       261.68 o                         
  -4  12   1       4051.57       3835.36       237.28 o                         
  -3  12   1       1386.26       2226.72       211.16 o                         
  -2  12   1       6403.29       6122.90       310.90 o                         
  -1  12   1       2309.12       1843.77       222.00 o                         
   0  12   1       4147.94       3686.54       467.98 o                         
   1  12   1      17296.71      18214.60      1102.76 o                         
   2  12   1      56981.60      56093.36      1462.59 o                         
   3  12   1        270.66        337.37       243.09 o                         
  -9  13   1         31.44        -44.28       330.17 o                         
  -8  13   1       4070.28       3256.16       347.26 o                         
  -7  13   1       3364.78       3130.55       354.36 o                         
  -6  13   1       3901.79       3608.79       433.25 o                         
  -5  13   1        116.97        333.90       233.97 o                         
  -4  13   1        624.77        358.70       218.41 o                         
  -3  13   1        920.86        690.69       215.83 o                         
  -2  13   1       1710.22       1674.90       281.56 o                         
  -1  13   1         71.84        -66.36       251.70 o                         
   0  13   1      15099.07      14882.93      1482.22 o                         
   1  13   1         82.71         50.06       395.37 o                         
  -6  14   1       7825.39       7208.98       427.67 o                         
  -5  14   1      69603.34      69638.18      1527.82 o                         
  -4  14   1      21247.89      21396.11       696.56 o                         
  -3  14   1       2921.52       2907.97       287.78 o                         
  -2  14   1       1990.35       1740.50       429.25 o                         
   0 -15   2      37199.20      37175.60      1458.21 o                         
   1 -15   2      66033.65      67954.81      1672.67 o                         
   2 -15   2       7428.56       6882.14       630.80 o                         
   3 -15   2        167.93        -31.92       311.43 o                         
   4 -15   2        247.39        148.76       321.58 o                         
   5 -15   2        137.64        370.16       323.88 o                         
   6 -15   2      16787.08      18308.45       865.04 o                         
  -3 -14   2       4709.51       4338.63       371.71 o                         
  -2 -14   2       7926.72       7639.32       487.11 o                         
  -1 -14   2          9.14         34.08       442.04 o                         
   0 -14   2      77860.51      79833.84      1884.41 o                         
   1 -14   2      74778.54      76993.03      1820.49 o                         
   2 -14   2        199.84        276.12       285.08 o                         
   3 -14   2       7623.34       6817.56       391.08 o                         
   4 -14   2      10545.60       9135.58       526.67 o                         
   5 -14   2       6570.48       5941.25       397.09 o                         
   6 -14   2     130507.65     133595.50      2994.87 o                         
   7 -14   2      72652.40      71609.63      1723.71 o                         
   8 -14   2        106.54        337.85       295.20 o                         
  -5 -13   2       4277.99       3850.16       342.66 o                         
  -4 -13   2       6389.65       6908.70       447.54 o                         
  -3 -13   2        747.11        289.59       282.30 o                         
  -2 -13   2        468.06        278.76       337.39 o                         
  -1 -13   2        380.29        375.49       301.50 o                         
   0 -13   2       7762.13       7828.27       591.89 o                         
   1 -13   2        252.78        309.88       244.54 o                         
   2 -13   2       4720.93       4414.39       323.11 o                         
   3 -13   2        383.78          5.50       219.47 o                         
   4 -13   2       1118.21        505.77       265.55 o                         
   5 -13   2      14714.50      15389.67       617.19 o                         
   6 -13   2      70471.15      68659.36      1893.00 o                         
   7 -13   2      14798.84      14578.80       692.60 o                         
   8 -13   2          5.37       -259.11       259.11 o                         
   9 -13   2        159.98          2.34       263.70 o                         
  10 -13   2        307.04       1002.95       314.61 o                         
  -6 -12   2      30171.62      31808.05      1044.20 o                         
  -5 -12   2         52.10       -245.39       245.39 o                         
  -4 -12   2       2246.05       1531.21       282.80 o                         
  -3 -12   2         34.56         20.39       246.09 o                         
  -2 -12   2       5462.95       5079.96       386.04 o                         
  -1 -12   2         96.99         65.15       257.05 o                         
   0 -12   2        181.24         36.21       211.62 o                         
   1 -12   2      20919.33      21189.40       689.91 o                         
   2 -12   2         18.28       -223.30       223.30 o                         
   3 -12   2      14331.43      13726.29       477.03 o                         
   4 -12   2       2030.18       1640.54       223.54 o                         
   5 -12   2        866.06        924.89       228.34 o                         
   6 -12   2        852.58       1021.77       222.59 o                         
   7 -12   2       5340.12       4994.70       416.68 o                         
   8 -12   2      14622.98      14598.35       654.48 o                         
   9 -12   2      25772.77      24727.72       823.95 o                         
  10 -12   2        528.77         98.42       288.31 o                         
  -7 -11   2      45753.78      47950.36      1197.48 o                         
  -6 -11   2      60491.87      63000.02      1593.74 o                         
  -5 -11   2       1666.77       1410.83       329.02 o                         
  -4 -11   2       2246.70       2034.16       216.43 o                         
  -3 -11   2       5542.35       5032.28       264.63 o                         
  -2 -11   2       1101.45       1736.72       214.45 o                         
  -1 -11   2      53644.56      52636.14      1073.98 o                         
   0 -11   2      22253.24      20912.32       575.58 o                         
   1 -11   2       6908.42       6932.61       323.09 o                         
   2 -11   2        562.22        688.41       178.11 o                         
   3 -11   2       2300.77       2391.15       193.47 o                         
   4 -11   2       9627.07       9441.51       596.46 o                         
   5 -11   2        356.02       1050.38       171.64 o                         
   6 -11   2       2893.57       2748.64       205.62 o                         
   7 -11   2       7329.34       7026.06       341.05 o                         
   8 -11   2      16117.52      16201.06       861.60 o                         
   9 -11   2       5890.86       6360.65       490.90 o                         
  10 -11   2       1495.71       1021.22       270.69 o                         
  11 -11   2       2166.59       2354.96       317.28 o                         
  -8 -10   2        502.50        159.13       227.78 o                         
  -7 -10   2       9744.97       9803.38       534.56 o                         
  -6 -10   2       2598.31       2187.00       312.73 o                         
  -5 -10   2       4552.56       3896.08       332.46 o                         
  -4 -10   2      27082.41      26044.67       680.88 o                         
  -3 -10   2       4861.42       5115.69       269.82 o                         
  -2 -10   2       5829.55       6991.87       350.41 o                         
  -1 -10   2      64685.65      67710.86      1382.88 o                         
   0 -10   2      13184.98      12804.73       442.85 o                         
   1 -10   2         26.43        -68.70       148.30 o                         
   2 -10   2       7458.11       6905.92       277.11 o                         
   3 -10   2       3772.64       3992.42       194.96 o                         
   4 -10   2          9.68       1456.38       146.01 o                         
   5 -10   2      28691.81      30713.87       669.53 o                         
   6 -10   2        126.08        -71.47       159.18 o                         
   7 -10   2       4435.58       3994.56       227.21 o                         
   8 -10   2         63.16       -156.92       189.58 o                         
   9 -10   2       9613.55       9846.41       461.90 o                         
  10 -10   2       1990.96       2682.37       286.88 o                         
  11 -10   2       1216.34        605.52       290.95 o                         
  12 -10   2       1694.41       1247.91       334.46 o                         
  -9  -9   2        480.20        303.06       249.39 o                         
  -8  -9   2       4480.74       4412.19       268.73 o                         
  -7  -9   2       5838.00       5899.39       267.39 o                         
  -6  -9   2      10697.42      10785.23       410.56 o                         
  -5  -9   2      24201.11      21403.46       751.04 o                         
  -4  -9   2     157120.67     157760.79      3150.18 o                         
  -3  -9   2      22259.29      21892.39       631.65 o                         
  -2  -9   2       3647.28       3646.60       210.23 o                         
  -1  -9   2       7789.90       7689.53       304.41 o                         
   0  -9   2        800.24       1031.62       155.45 o                         
   1  -9   2     109830.63     119989.66      2221.22 o                         
   2  -9   2     274541.19     282874.78      4793.84 o                         
   3  -9   2      21811.17      21241.70       449.98 o                         
   4  -9   2        387.30        429.78       120.02 o                         
   5  -9   2        549.85        711.89       133.94 o                         
   6  -9   2        535.02        476.91       163.39 o                         
   7  -9   2      28209.41      32314.48       717.07 o                         
   8  -9   2      37078.83      37227.86       818.63 o                         
   9  -9   2        678.95        467.02       238.01 o                         
  10  -9   2       1912.91       1916.66       281.68 o                         
  11  -9   2         53.72        115.31       274.67 o                         
  12  -9   2       1116.50       1067.43       313.34 o                         
 -10  -8   2        105.66       -263.29       263.29 o                         
  -9  -8   2       4369.62       4777.70       294.02 o                         
  -8  -8   2        512.73       -140.95       275.53 o                         
  -7  -8   2       1003.62        495.05       227.28 o                         
  -6  -8   2      10337.61      10218.29       362.04 o                         
  -5  -8   2      16791.40      13502.44       827.27 o                         
  -4  -8   2      40900.74      42643.96       937.94 o                         
  -3  -8   2       8293.63       8406.57       361.82 o                         
  -2  -8   2      14889.17      14490.81       419.85 o                         
  -1  -8   2      37140.34      39613.91       795.18 o                         
   0  -8   2       1444.39       1810.37       187.38 o                         
   1  -8   2     231160.56     239332.48      4343.25 o                         
   2  -8   2     258961.53     257831.91      4368.61 o                         
   3  -8   2       1973.12       2205.33       121.63 o                         
   4  -8   2      28372.68      29438.90       575.82 o                         
   5  -8   2      33105.46      32519.77       673.98 o                         
   6  -8   2       4839.27       8257.01       326.92 o                         
   7  -8   2     232793.45     234493.25      4275.81 o                         
   8  -8   2     145849.07     140375.24      2609.38 o                         
   9  -8   2         93.27        111.91       200.70 o                         
  10  -8   2      10253.12      10897.10       536.40 o                         
  11  -8   2       5317.78       5207.86       343.62 o                         
  12  -8   2        520.75        455.92       306.07 o                         
 -11  -7   2      11669.13      12823.12       594.87 o                         
 -10  -7   2       2235.02       2176.66       296.85 o                         
  -9  -7   2       2947.09       2278.78       379.68 o                         
  -8  -7   2       2228.13       1375.54       208.86 o                         
  -7  -7   2         40.50       -127.05       162.42 o                         
  -6  -7   2       7797.41       7072.17       417.51 o                         
  -5  -7   2       6349.63       6070.42       310.65 o                         
  -4  -7   2       2843.24       2492.28       143.20 o                         
  -3  -7   2      29517.10      28596.61       653.18 o                         
  -2  -7   2       5502.20       4454.13       231.60 o                         
  -1  -7   2         21.27          9.18       136.40 o                         
   0  -7   2       3147.29       3567.88       167.26 o                         
   1  -7   2      20177.30      20369.01       433.73 o                         
   2  -7   2        125.62       1025.39        84.17 o                         
   3  -7   2       1134.44        884.48       108.37 o                         
   4  -7   2      10506.83      10280.86       347.27 o                         
   5  -7   2         45.12         85.62       111.67 o                         
   6  -7   2       7021.75       7397.23       315.20 o                         
   7  -7   2      94872.22      92081.85      1733.07 o                         
   8  -7   2      26972.61      25383.22      1112.11 o                         
   9  -7   2          1.65       -218.24       218.24 o                         
  10  -7   2        436.15        223.22       227.86 o                         
  11  -7   2          5.68        167.97       256.75 o                         
  12  -7   2       8488.27       5697.31       436.27 o                         
  13  -7   2      40723.91      48300.31      1582.41 o                         
 -11  -6   2      71084.81      81812.30      1686.54 o                         
 -10  -6   2      20955.83      21778.45       692.85 o                         
  -9  -6   2       1756.01       2035.63       272.82 o                         
  -8  -6   2       4802.92       4537.93       296.27 o                         
  -7  -6   2      11499.72      11244.54       345.14 o                         
  -6  -6   2      13282.48      12575.24       309.10 o                         
  -5  -6   2      82447.17      78503.42      1381.83 o                         
  -4  -6   2         27.60        -47.42       111.65 o                         
  -3  -6   2      15396.88      15409.73       396.48 o                         
  -2  -6   2       2369.02       1970.15       166.01 o                         
  -1  -6   2      17499.56      17396.18       357.92 o                         
   0  -6   2       3016.44       2568.34       124.16 o                         
   1  -6   2        301.86        213.21        63.54 o                         
   2  -6   2      41952.46      44129.07       837.92 o                         
   3  -6   2       2713.72       2429.44       112.67 o                         
   4  -6   2      35847.35      35503.52       722.82 o                         
   5  -6   2       2782.66       3742.34       440.48 o                         
   6  -6   2       2696.28       2557.59       156.21 o                         
   7  -6   2        701.26        738.15       149.92 o                         
   8  -6   2       4013.41       3760.33       217.41 o                         
   9  -6   2      22296.51      21582.13       797.46 o                         
  10  -6   2      55117.24      57119.05      1517.50 o                         
  11  -6   2       1990.19       2486.80       442.62 o                         
  12  -6   2         62.02       -272.61       272.61 o                         
  13  -6   2       1779.18       1527.00       302.01 o                         
 -12  -5   2      14258.92      15423.20       664.94 o                         
 -11  -5   2      39018.41      42854.41      1021.13 o                         
 -10  -5   2       3622.13       2310.19       266.57 o                         
  -9  -5   2         81.40       -211.67       211.67 o                         
  -8  -5   2        767.71        465.63       182.53 o                         
  -7  -5   2        541.56        569.28       107.70 o                         
  -6  -5   2     103112.91      95003.45      1557.21 o                         
  -5  -5   2     178354.89     175685.48      3196.34 o                         
  -4  -5   2       4424.12       4541.79       197.49 o                         
  -3  -5   2      12241.11      11203.07       301.21 o                         
  -2  -5   2      25285.24      26629.00       526.11 o                         
  -1  -5   2      11424.20       9587.54       224.28 o                         
   0  -5   2     102473.89     106001.62      1806.30 o                         
   1  -5   2      44205.89      47167.20       774.48 o                         
   2  -5   2      32736.93      33268.07       597.24 o                         
   3  -5   2      19130.83      20662.48       401.78 o                         
   4  -5   2       5659.24       6617.14       305.31 o                         
   5  -5   2      23119.15      22733.73       491.59 o                         
   6  -5   2        176.53       1132.75       131.79 o                         
   7  -5   2       1259.70       1125.30       150.53 o                         
   8  -5   2       9003.22       7298.68       332.66 o                         
   9  -5   2      15933.56      14024.07       699.92 o                         
  10  -5   2      11637.39      13253.32       549.03 o                         
  11  -5   2       3156.60       2335.76       278.01 o                         
  12  -5   2       1908.71       2314.46       312.34 o                         
  13  -5   2       1524.87       1458.56       374.03 o                         
 -13  -4   2       1115.99       1277.91       356.59 o                         
 -12  -4   2         16.17       -323.97       472.96 o                         
 -11  -4   2        600.68        918.32       232.78 o                         
 -10  -4   2         80.68        -14.64       195.61 o                         
  -9  -4   2      34545.27      34088.51       722.81 o                         
  -8  -4   2      27534.96      27383.17       600.70 o                         
  -7  -4   2        895.32        435.44       104.75 o                         
  -6  -4   2       8451.57       8014.98       375.36 o                         
  -5  -4   2       8069.82       8778.53       244.98 o                         
  -4  -4   2      24622.97      24238.30       491.96 o                         
  -3  -4   2     152465.82     133954.30      2429.97 o                         
  -2  -4   2      51390.47      53293.43       984.76 o                         
  -1  -4   2       8314.08       9318.09       211.40 o                         
   0  -4   2      51044.41      54935.24       946.41 o                         
   1  -4   2       3073.73       4620.78       126.62 o                         
   2  -4   2       3478.00       4125.84       144.83 o                         
   3  -4   2      10927.16      11259.29       294.98 o                         
   4  -4   2        199.12        381.24        81.05 o                         
   5  -4   2       3936.37       3860.94       172.16 o                         
   6  -4   2      12156.67      12846.97       472.92 o                         
   7  -4   2         46.12        355.51       146.16 o                         
   8  -4   2       9477.29       8464.31       328.43 o                         
   9  -4   2        640.36       -219.26       273.60 o                         
  10  -4   2       3696.95       3072.56       241.82 o                         
  11  -4   2       3808.45       4304.49       270.91 o                         
  12  -4   2        629.29          6.22       220.49 o                         
  13  -4   2        786.69        611.48       239.21 o                         
 -13  -3   2       1703.58       1518.23       290.89 o                         
 -12  -3   2         29.04       -325.71       325.71 o                         
 -11  -3   2       7871.16       7253.99       408.16 o                         
 -10  -3   2        521.13        103.63       177.58 o                         
  -9  -3   2      45033.35      44128.38       869.58 o                         
  -8  -3   2       4919.99       6526.33       721.47 o                         
  -7  -3   2      19832.50      17739.67       378.94 o                         
  -6  -3   2      24275.72      23034.09       460.92 o                         
  -5  -3   2      34576.12      32765.53       531.97 o                         
  -4  -3   2     108546.55     101139.04      1718.43 o                         
  -3  -3   2     633232.36     612491.09     16806.67 o                         
  -2  -3   2      87467.30      89813.91      1360.56 o                         
  -1  -3   2      13870.11      12542.78       237.48 o                         
   0  -3   2       7812.47       9640.46       170.32 o                         
   1  -3   2       3658.22       3221.74       102.81 o                         
   2  -3   2     161318.76     168565.17      2848.68 o                         
   3  -3   2     690267.37     662110.79     14424.29 o                         
   4  -3   2     104051.88     101351.89      2005.17 o                         
   5  -3   2      10006.00       9969.63       279.70 o                         
   6  -3   2       5918.22       5938.74       273.18 o                         
   7  -3   2       2908.75       2874.73       162.74 o                         
   8  -3   2      19655.85      22586.41       741.55 o                         
   9  -3   2      54323.60      53516.95       922.87 o                         
  10  -3   2        181.07        230.96       161.36 o                         
  11  -3   2       3577.80       3787.56       274.99 o                         
  12  -3   2        109.36       -233.34       233.34 o                         
  13  -3   2       2595.85       3415.41       298.59 o                         
 -13  -2   2       1056.17       1290.31       274.83 o                         
 -12  -2   2       8118.83       7269.71       403.20 o                         
 -11  -2   2       1941.31       1489.83       221.72 o                         
 -10  -2   2        830.74        542.86       191.20 o                         
  -9  -2   2       1176.57        897.37       159.28 o                         
  -8  -2   2       9986.84       9238.55       419.56 o                         
  -7  -2   2       4618.58       2712.54       188.02 o                         
  -6  -2   2        948.91        973.90       107.22 o                         
  -5  -2   2      40790.75      39538.66       627.22 o                         
  -4  -2   2      15046.77      14352.77       266.38 o                         
  -3  -2   2      96018.72     108193.07      1724.76 o                         
  -2  -2   2       2171.38       2103.48        64.89 o                         
  -1  -2   2      41838.58      42161.84       675.92 o                         
   0  -2   2      29388.39      34227.38       587.82 o                         
   1  -2   2       1789.00       1694.53        62.23 o                         
   2  -2   2     242897.20     243012.86      4154.21 o                         
   3  -2   2     481985.86     433488.18      6511.45 o                         
   4  -2   2       6216.87       5809.69       179.65 o                         
   5  -2   2      13818.42      11958.97       294.05 o                         
   6  -2   2      12361.00      10660.77       386.38 o                         
   7  -2   2       2866.07       2440.26       156.59 o                         
   8  -2   2     162164.87     159383.87      2469.35 o                         
   9  -2   2     146756.81     148247.84      2199.82 o                         
  10  -2   2          7.36         98.75       161.82 o                         
  11  -2   2       9364.31      10088.71       413.60 o                         
  12  -2   2       2839.44       2821.33       297.37 o                         
  13  -2   2         15.33        926.23       259.36 o                         
 -14  -1   2         67.12       -159.54       229.23 o                         
 -13  -1   2        105.34       -245.55       245.55 o                         
 -12  -1   2         41.96       -232.94       232.94 o                         
 -11  -1   2         55.67        112.39       201.18 o                         
 -10  -1   2      26892.18      25902.89       837.51 o                         
  -9  -1   2      12093.58      11026.69       443.99 o                         
  -8  -1   2       5828.77       4373.34       217.33 o                         
  -7  -1   2         47.30       -116.69       116.69 o                         
  -6  -1   2        756.80        507.05        73.01 o                         
  -5  -1   2      18254.47      18922.81       324.33 o                         
  -4  -1   2      21946.39      20958.12       346.99 o                         
  -3  -1   2         79.40        540.84        49.30 o                         
  -2  -1   2      76434.17      73938.26      1190.96 o                         
  -1  -1   2       8142.79       5961.91       107.29 o                         
   0  -1   2       2708.87       1461.34        49.44 o                         
   1  -1   2      18923.31      25543.88       453.92 o                         
   2  -1   2      22498.04      24496.66       401.00 o                         
   3  -1   2       6187.71       4154.73       160.38 o                         
   4  -1   2       8823.43       8984.17       220.19 o                         
   5  -1   2      20538.94      20839.42       575.58 o                         
   6  -1   2       2257.00       1879.15       129.16 o                         
   7  -1   2        861.47        640.16       113.46 o                         
   8  -1   2      68647.60      68839.98      1086.94 o                         
   9  -1   2      20439.34      21059.62       453.27 o                         
  10  -1   2        124.96         -0.86       175.16 o                         
  11  -1   2       2572.16       1239.00       292.57 o                         
  12  -1   2        384.86        132.90       268.45 o                         
 -14   0   2        183.48         45.09       270.34 o                         
 -13   0   2       5539.05       6471.47       420.66 o                         
 -12   0   2       6733.38       5963.57       318.36 o                         
 -11   0   2      14537.23      14953.62       534.59 o                         
 -10   0   2     155620.01     153695.64      3074.82 o                         
  -9   0   2      56715.03      55618.99      1028.73 o                         
  -8   0   2      10964.71       9857.33       354.14 o                         
  -7   0   2      17116.11      15496.02       315.80 o                         
  -6   0   2      21271.79      20443.38       358.76 o                         
  -5   0   2       5068.73       4993.73       221.44 o                         
  -4   0   2     109406.96     104877.41      2052.32 o                         
  -3   0   2      16368.28      19496.91       377.67 o                         
  -2   0   2      54896.69      65388.02      1105.46 o                         
  -1   0   2      18119.13      12588.15       232.47 o                         
   0   0   2      32043.32      41495.05       882.25 o                         
   1   0   2       7552.02       4846.68       116.50 o                         
   2   0   2         89.26        602.37        74.34 o                         
   3   0   2      26526.29      24467.78       521.23 o                         
   4   0   2         73.51       -101.27       101.27 o                         
   5   0   2      59085.62      56380.57      1296.49 o                         
   6   0   2       1116.31       1432.22       152.94 o                         
   7   0   2      16176.82      15374.88       401.11 o                         
   8   0   2        369.22        111.53       199.73 o                         
   9   0   2       2246.75       1999.84       244.33 o                         
  10   0   2      17931.13      18733.01       542.21 o                         
  11   0   2      45236.98      51530.23      1095.86 o                         
  12   0   2       1990.65       3606.67       403.65 o                         
 -14   1   2        149.00       -191.47       259.26 o                         
 -13   1   2        868.92        256.70       235.32 o                         
 -12   1   2        287.10        186.10       227.49 o                         
 -11   1   2      12803.02      12369.41       641.89 o                         
 -10   1   2      70144.93      68462.78      1279.37 o                         
  -9   1   2      15147.37      16201.54       493.36 o                         
  -8   1   2       1222.65        972.05       135.10 o                         
  -7   1   2        416.94        354.80       103.13 o                         
  -6   1   2       1588.54       1463.60        97.10 o                         
  -5   1   2     118413.31      99804.64      1699.88 o                         
  -4   1   2     175009.22     185745.92      3702.90 o                         
  -3   1   2      15518.61      15482.78       402.24 o                         
  -2   1   2      22566.46      22312.56       449.54 o                         
  -1   1   2       8923.21      10706.78       208.42 o                         
   0   1   2      11711.86       9904.31       199.70 o                         
   1   1   2      27369.21      25510.26       537.19 o                         
   2   1   2      43900.36      49330.66       873.43 o                         
   3   1   2      30086.36      30395.28       577.18 o                         
   4   1   2       3689.54       3743.55       240.99 o                         
   5   1   2        429.52        289.13       109.69 o                         
   6   1   2      28014.93      25986.79       527.20 o                         
   7   1   2        522.74       1003.61       149.30 o                         
   8   1   2          8.97       -178.00       178.00 o                         
   9   1   2       6945.05       6425.81       300.37 o                         
  10   1   2       7852.34       7671.71       353.02 o                         
  11   1   2      11387.26      13437.52       571.02 o                         
  12   1   2       1173.47        895.62       306.86 o                         
 -14   2   2       2399.18       2494.19       365.59 o                         
 -13   2   2       8218.93       5483.88       414.18 o                         
 -12   2   2       2264.82       3081.37       239.67 o                         
 -11   2   2       1027.18        477.95       295.81 o                         
 -10   2   2        997.10       1094.38       248.32 o                         
  -9   2   2        141.86       -173.99       173.99 o                         
  -8   2   2      86396.72      79674.83      1393.77 o                         
  -7   2   2     102859.87     104084.72      1912.80 o                         
  -6   2   2         13.24        516.01        80.00 o                         
  -5   2   2       1016.46        846.47        71.90 o                         
  -4   2   2      14185.21      14783.96       282.22 o                         
  -3   2   2      30311.16      32098.91       569.79 o                         
  -2   2   2     184329.92     189833.08      5511.34 o                         
  -1   2   2     102410.87     120274.21      2863.86 o                         
   0   2   2       4776.93       5179.77       124.89 o                         
   1   2   2      31244.25      30079.16       756.50 o                         
   2   2   2      16071.18      14819.80       372.79 o                         
   3   2   2       3844.15       4383.45       167.33 o                         
   4   2   2      14265.77      16043.69       404.91 o                         
   5   2   2       4795.79       4257.82       209.15 o                         
   6   2   2       1056.98       1240.59       199.06 o                         
   7   2   2       5734.33       5560.53       254.92 o                         
   8   2   2          6.83       -198.52       198.52 o                         
   9   2   2       6727.64       6913.39       318.52 o                         
  10   2   2        407.86         32.18       244.53 o                         
  11   2   2         41.09       -248.50       248.50 o                         
 -14   3   2         64.21        142.36       283.15 o                         
 -13   3   2         22.59        433.28       327.67 o                         
 -12   3   2       4601.41       3584.71       386.67 o                         
 -11   3   2          2.94        -53.60       394.33 o                         
 -10   3   2       8307.06       7523.02       335.93 o                         
  -9   3   2        960.36        729.83       160.68 o                         
  -8   3   2      70531.67      72134.43      1360.47 o                         
  -7   3   2      21346.81      28901.37      1076.82 o                         
  -6   3   2      20661.86      19546.45       385.70 o                         
  -5   3   2      20841.75      22052.54       401.20 o                         
  -4   3   2      29448.01      30308.78       533.33 o                         
  -3   3   2      47445.23      45615.81      1268.82 o                         
  -2   3   2     787937.16     797826.40     37900.32 o                         
  -1   3   2     136643.52     155913.75      3720.95 o                         
   0   3   2      14762.77      16344.13       354.79 o                         
   1   3   2      26082.65      25566.45       557.31 o                         
   2   3   2       6805.29       6493.17       200.33 o                         
   3   3   2      83094.36      83715.56      1567.99 o                         
   4   3   2     382521.05     366999.04      6208.25 o                         
   5   3   2      46839.23      43077.63       827.76 o                         
   6   3   2      10651.07      10598.03       384.11 o                         
   7   3   2       5056.47       4491.38       394.86 o                         
   8   3   2       5150.67       5993.94       304.70 o                         
   9   3   2       6317.02       5043.73       313.80 o                         
  10   3   2      33334.82      33859.15       921.42 o                         
  11   3   2        177.77        171.63       324.77 o                         
 -14   4   2       1817.31       1558.40       367.60 o                         
 -13   4   2        517.01        637.69       314.25 o                         
 -12   4   2         13.70       -361.80       361.80 o                         
 -11   4   2       9371.70       7680.20       337.37 o                         
 -10   4   2       3418.48       3489.93       222.41 o                         
  -9   4   2       5175.03       5759.50       534.20 o                         
  -8   4   2       5170.58       4386.28       346.78 o                         
  -7   4   2      10123.66       8219.53       330.13 o                         
  -6   4   2       6256.98       7064.97       185.11 o                         
  -5   4   2        456.50        288.46        72.50 o                         
  -4   4   2      34820.45      35420.94       784.17 o                         
  -3   4   2      13296.39      13822.35       340.32 o                         
  -2   4   2     170493.59     186545.20      3985.45 o                         
  -1   4   2       1745.07       2185.24       123.78 o                         
   0   4   2      19274.19      19372.06       473.38 o                         
   1   4   2         58.64        229.79        87.76 o                         
   2   4   2        469.36        357.51        94.05 o                         
   3   4   2     117584.24     111221.27      2238.24 o                         
   4   4   2     243152.16     228355.06      4167.90 o                         
   5   4   2       5833.46       4803.06       228.29 o                         
   6   4   2       8458.70       7556.34       532.08 o                         
   7   4   2       3732.77       3653.66       333.09 o                         
   8   4   2        437.94        180.47       232.46 o                         
   9   4   2      58909.85      65981.10      1875.34 o                         
  10   4   2      61080.51      71397.87      1830.57 o                         
 -14   5   2      38187.96      45292.35      1536.56 o                         
 -13   5   2        697.84        229.53       422.77 o                         
 -12   5   2       1423.60       1094.33       279.48 o                         
 -11   5   2        856.03        205.67       236.12 o                         
 -10   5   2        538.35        399.49       201.96 o                         
  -9   5   2      24195.22      22989.76       994.67 o                         
  -8   5   2      25029.75      23112.63       506.94 o                         
  -7   5   2      12428.15      10831.16       356.73 o                         
  -6   5   2       1145.71       1175.42       102.11 o                         
  -5   5   2       2748.44       2960.33       147.22 o                         
  -4   5   2      32702.78      33012.11       683.61 o                         
  -3   5   2        593.24        955.49        84.29 o                         
  -2   5   2        386.96        839.74        98.77 o                         
  -1   5   2      18091.92      18511.56       420.48 o                         
   0   5   2       7018.00       7932.99       260.81 o                         
   1   5   2       2553.04       2325.91       139.83 o                         
   2   5   2      22279.35      23561.50       634.24 o                         
   3   5   2       4525.57       5053.45       280.71 o                         
   4   5   2       2187.56       1839.39       173.03 o                         
   5   5   2         88.79        -13.09       148.52 o                         
   6   5   2      24027.74      23808.70      1010.72 o                         
   7   5   2       6819.04       6678.51       483.58 o                         
   8   5   2        310.49        127.46       300.82 o                         
   9   5   2      15014.49      16318.21       742.88 o                         
  10   5   2       7955.19       9196.27       563.28 o                         
 -14   6   2      33172.31      35079.20      1039.45 o                         
 -13   6   2         25.21        236.01       320.00 o                         
 -12   6   2       3281.96       2871.56       351.10 o                         
 -11   6   2       5424.53       5199.88       523.16 o                         
 -10   6   2       8899.32      10055.11       421.03 o                         
  -9   6   2     155170.78     149752.83      2758.21 o                         
  -8   6   2      79491.46      82824.85      1557.25 o                         
  -7   6   2       6206.46       5396.79       213.03 o                         
  -6   6   2      23071.16      21721.93       437.23 o                         
  -5   6   2      24230.64      24579.38       505.69 o                         
  -4   6   2        251.16       1193.72        98.03 o                         
  -3   6   2      99782.97      92713.15      1705.93 o                         
  -2   6   2       5147.84       5869.02       204.17 o                         
  -1   6   2      32970.08      33269.39       657.50 o                         
   0   6   2       3334.67       3430.46       248.60 o                         
   1   6   2      17929.62      18385.09       494.80 o                         
   2   6   2      15041.55      14355.98       493.12 o                         
   3   6   2        919.86       1000.55       196.11 o                         
   4   6   2       4382.36       4093.64       400.39 o                         
   5   6   2         28.92       -275.23       275.23 o                         
   6   6   2      24353.92      23481.84       884.01 o                         
   7   6   2        677.23        947.46       436.60 o                         
   8   6   2       6243.01       6368.71       427.69 o                         
   9   6   2        194.33        -98.56       486.56 o                         
 -14   7   2        719.76        182.97       389.61 o                         
 -13   7   2        672.96       -318.03       318.03 o                         
 -12   7   2       6700.52       4874.31       500.25 o                         
 -11   7   2         60.06       -220.75       229.39 o                         
 -10   7   2       8936.61       7864.00       316.86 o                         
  -9   7   2      68259.86      67301.99      1305.76 o                         
  -8   7   2      16280.87      18588.54       473.25 o                         
  -7   7   2       1110.50       1139.29       126.63 o                         
  -6   7   2       5400.66       4255.23       181.24 o                         
  -5   7   2       2244.55       2431.21       132.94 o                         
  -4   7   2      40992.67      38940.78       824.32 o                         
  -3   7   2     125158.20     129137.18      2366.59 o                         
  -2   7   2       5025.27       4755.19       190.36 o                         
  -1   7   2      11147.81      10864.22       327.06 o                         
   0   7   2       5030.16       4962.40       241.09 o                         
   1   7   2       5373.42       5259.00       306.62 o                         
   2   7   2      12160.55      13503.78       498.67 o                         
   3   7   2      20224.14      20827.35       597.27 o                         
   4   7   2       7324.17       6932.09       369.55 o                         
   5   7   2       8785.15       8981.21       435.88 o                         
   6   7   2         14.99       -362.06       362.06 o                         
   7   7   2       3472.93       3554.64       286.82 o                         
   8   7   2        501.45        284.06       283.45 o                         
 -13   8   2       2526.79       2300.38       346.84 o                         
 -12   8   2      13314.83      14410.62       592.15 o                         
 -11   8   2       2062.14       4298.73       273.85 o                         
 -10   8   2       4411.46       4784.28       267.93 o                         
  -9   8   2        618.47        431.32       176.97 o                         
  -8   8   2         32.49       -112.25       165.16 o                         
  -7   8   2      80224.61      73931.26      1521.46 o                         
  -6   8   2      99407.92     111740.52      1932.63 o                         
  -5   8   2       1122.90       2133.88       169.93 o                         
  -4   8   2         19.62         62.11       117.51 o                         
  -3   8   2       2719.79       2383.27       129.60 o                         
  -2   8   2       9146.39       9009.71       261.35 o                         
  -1   8   2      98806.21      98689.63      1985.87 o                         
   0   8   2      76207.11      79469.69      1779.52 o                         
   1   8   2        498.08        419.60       225.08 o                         
   2   8   2       2703.07       2633.43       348.93 o                         
   3   8   2       2253.23       2353.47       211.48 o                         
   4   8   2       1271.87       1260.03       209.25 o                         
   5   8   2       6409.61       6471.08       418.17 o                         
   6   8   2       5255.49       4372.28       286.92 o                         
   7   8   2        930.71       1085.65       396.37 o                         
 -13   9   2          5.53       -335.65       335.65 o                         
 -12   9   2          9.80        398.60       314.11 o                         
 -11   9   2       4845.97       4231.59       277.69 o                         
 -10   9   2        240.37        523.79       210.45 o                         
  -9   9   2       5527.77       4452.74       309.58 o                         
  -8   9   2       3547.86       3122.69       242.27 o                         
  -7   9   2      46997.21      46042.08      1112.99 o                         
  -6   9   2      26274.99      35321.01       799.82 o                         
  -5   9   2      12258.54      11793.71       375.00 o                         
  -4   9   2      12880.66      12396.19       416.98 o                         
  -3   9   2       9853.21       9604.99       319.00 o                         
  -2   9   2      17751.31      16143.02       500.53 o                         
  -1   9   2     231352.89     225461.41      4873.80 o                         
   0   9   2      80807.49      81581.88      2110.56 o                         
   1   9   2       4812.44       5193.59       339.87 o                         
   2   9   2       9990.69       9890.40       526.19 o                         
   3   9   2       1682.88       1224.49       264.76 o                         
   4   9   2      20010.00      21591.50       741.64 o                         
   5   9   2     112715.34     121065.46      2794.39 o                         
   6   9   2      25266.36      25353.45      1028.40 o                         
 -12  10   2          9.02         53.75       257.04 o                         
 -11  10   2         43.10       -225.11       225.11 o                         
 -10  10   2       4358.39       3939.21       339.45 o                         
  -9  10   2       3985.11       4050.36       309.81 o                         
  -8  10   2       5858.43       5209.64       335.92 o                         
  -7  10   2       1749.28       1317.01       221.97 o                         
  -6  10   2        924.43       1335.23       181.38 o                         
  -5  10   2       1965.89       1781.73       191.90 o                         
  -4  10   2       1171.44       1403.02       164.04 o                         
  -3  10   2      10955.01      10778.00       364.67 o                         
  -2  10   2         87.58        -50.94       156.60 o                         
  -1  10   2      42360.81      40432.51       921.19 o                         
   0  10   2       1400.85       1180.16       266.72 o                         
   1  10   2        652.53        783.40       298.41 o                         
   2  10   2        218.98        343.15       274.18 o                         
   3  10   2          0.41       -288.49       288.49 o                         
   4  10   2      25397.83      26468.17      1166.12 o                         
   5  10   2      66141.04      70548.53      1639.73 o                         
 -11  11   2       2510.62       2679.63       347.55 o                         
 -10  11   2        931.47        664.46       303.02 o                         
  -9  11   2        749.50        583.72       269.42 o                         
  -8  11   2      10557.65      10379.31       623.27 o                         
  -7  11   2      19092.97      17740.28       635.90 o                         
  -6  11   2       2283.64       2094.60       206.86 o                         
  -5  11   2       1933.25       1578.20       218.22 o                         
  -4  11   2        306.58        468.32       179.44 o                         
  -3  11   2      14148.52      14737.73       491.21 o                         
  -2  11   2        796.97       1009.37       188.28 o                         
  -1  11   2       1252.54        918.64       200.14 o                         
   0  11   2       3229.55       3010.24       359.24 o                         
   1  11   2       2163.59       2059.15       296.39 o                         
   2  11   2       5323.46       3624.05       242.55 o                         
   3  11   2       2939.85       3270.15       360.22 o                         
   4  11   2         31.46         40.79       312.32 o                         
 -10  12   2       2132.03       1662.07       334.34 o                         
  -9  12   2       5538.26       5404.96       393.40 o                         
  -8  12   2      84644.92      83922.76      1961.45 o                         
  -7  12   2      47722.53      48444.00      1240.79 o                         
  -6  12   2       3236.57       3707.19       253.42 o                         
  -5  12   2      10298.63       9838.06       424.16 o                         
  -4  12   2       7349.63       6525.77       342.79 o                         
  -3  12   2        169.56        224.32       206.31 o                         
  -2  12   2      27942.74      26835.38       793.46 o                         
  -1  12   2       6542.19       5690.64       367.24 o                         
   0  12   2       8330.36       7819.45       476.83 o                         
   1  12   2       1595.61       1187.19       317.14 o                         
   2  12   2       1885.94       2078.45       304.89 o                         
  -8  13   2      24089.98      23117.68       842.41 o                         
  -7  13   2      11077.09      11327.32       642.00 o                         
  -6  13   2        591.52        445.23       225.11 o                         
  -5  13   2       4671.77       3978.35       329.77 o                         
  -4  13   2        968.56        296.94       236.44 o                         
  -3  13   2       8229.05       7707.70       497.69 o                         
  -2  13   2      37364.25      37227.01       955.93 o                         
  -1  13   2       1633.36       1068.95       300.57 o                         
   0  13   2       5457.83       4610.82       341.07 o                         
  -2 -15   3       5652.20       4275.21       391.62 o                         
  -1 -15   3       1665.71       1439.32       358.50 o                         
   0 -15   3      15678.58      14906.68       661.07 o                         
   1 -15   3       7830.54       7462.27       416.36 o                         
   2 -15   3         71.89        338.62       297.72 o                         
   3 -15   3       2411.38       1687.41       302.92 o                         
   4 -15   3         38.42        256.94       328.04 o                         
   5 -15   3       3389.16       2411.72       313.72 o                         
   6 -15   3      32926.50      34068.29      1143.48 o                         
   7 -15   3       8926.75       8396.84       443.44 o                         
  -4 -14   3          3.00        -92.64       297.77 o                         
  -3 -14   3       4075.39       2996.59       348.40 o                         
  -2 -14   3       1946.02        996.92       319.68 o                         
  -1 -14   3        901.60        657.16       309.74 o                         
   0 -14   3       3886.65       3856.53       332.67 o                         
   1 -14   3       1027.20       1149.06       278.17 o                         
   2 -14   3       6653.16       6907.29       604.19 o                         
   3 -14   3       3712.78       3193.42       353.67 o                         
   4 -14   3       8968.83       9177.33       478.00 o                         
   5 -14   3      12212.94      12567.83       689.35 o                         
   6 -14   3      62588.00      62633.01      1914.41 o                         
   7 -14   3       5254.15       5167.58       369.73 o                         
   8 -14   3       4288.68       4406.95       313.28 o                         
  -6 -13   3       2115.11       2147.51       491.82 o                         
  -5 -13   3        401.28        847.60       377.32 o                         
  -4 -13   3       8993.39       9332.90       564.70 o                         
  -3 -13   3      17027.05      16955.02       804.54 o                         
  -2 -13   3        512.69        644.58       243.63 o                         
  -1 -13   3          5.69         -1.57       263.34 o                         
   0 -13   3       1221.40       1314.44       234.56 o                         
   1 -13   3      17182.58      17425.96       558.74 o                         
   2 -13   3        169.35        714.70       223.93 o                         
   3 -13   3        685.05        288.55       205.02 o                         
   4 -13   3       5219.32       4806.62       297.92 o                         
   5 -13   3       1270.09       1426.99       247.57 o                         
   6 -13   3        461.05       1056.36       221.72 o                         
   7 -13   3       7828.60       7206.10       366.12 o                         
   8 -13   3       1443.27       1419.23       263.95 o                         
   9 -13   3       1642.14       1136.71       312.58 o                         
  -7 -12   3      53444.12      55856.09      1511.04 o                         
  -6 -12   3      45447.27      49496.45      1315.57 o                         
  -5 -12   3        175.66         -2.80       216.01 o                         
  -4 -12   3          0.92         86.84       220.20 o                         
  -3 -12   3        109.73         31.83       209.22 o                         
  -2 -12   3       2416.30       1854.68       227.94 o                         
  -1 -12   3      74372.83      72469.96      1445.15 o                         
   0 -12   3      18402.62      18212.94       554.67 o                         
   1 -12   3       4906.11       4861.60       251.78 o                         
   2 -12   3        593.34        969.24       174.28 o                         
   3 -12   3        108.97         50.49       186.37 o                         
   4 -12   3         46.96        367.74       208.84 o                         
   5 -12   3       6758.22       6617.96       299.75 o                         
   6 -12   3       4677.24       4903.62       261.90 o                         
   7 -12   3      14088.69      13495.81       520.12 o                         
   8 -12   3       1140.76        755.58       242.36 o                         
   9 -12   3          8.50       -244.40       244.40 o                         
  10 -12   3       1004.58       1236.05       315.97 o                         
  -8 -11   3       2586.74       1921.11       302.33 o                         
  -7 -11   3      55519.28      57682.75      1500.26 o                         
  -6 -11   3      13680.37      15505.13       572.94 o                         
  -5 -11   3       3867.84       3343.63       287.91 o                         
  -4 -11   3      11893.41      11811.82       449.87 o                         
  -3 -11   3       9011.94       9082.34       407.36 o                         
  -2 -11   3      45098.48      43521.34      1001.16 o                         
  -1 -11   3     250990.62     260777.28      4755.78 o                         
   0 -11   3      48836.34      48332.81       989.62 o                         
   1 -11   3       9200.01      10147.03       351.44 o                         
   2 -11   3      13441.40      14362.53       425.92 o                         
   3 -11   3       7462.46       7585.20       361.08 o                         
   4 -11   3      50710.71      58996.34      1247.90 o                         
   5 -11   3     137242.50     137121.37      2542.12 o                         
   6 -11   3       1827.68       1907.68       192.44 o                         
   7 -11   3       8878.51       8147.34       351.42 o                         
   8 -11   3       4338.77       3616.63       256.55 o                         
   9 -11   3       5657.77       4871.87       316.42 o                         
  10 -11   3       2820.00       2495.28       477.64 o                         
  11 -11   3       6632.66       5152.74       401.31 o                         
  -9 -10   3        946.52        934.84       248.04 o                         
  -8 -10   3        271.40       -229.20       229.20 o                         
  -7 -10   3       2203.12       1984.43       263.21 o                         
  -6 -10   3       4355.65       4234.36       265.77 o                         
  -5 -10   3        394.80        225.92       338.64 o                         
  -4 -10   3       1598.31       1379.16       244.36 o                         
  -3 -10   3        731.62        828.97       178.69 o                         
  -2 -10   3      24163.60      24300.26       629.06 o                         
  -1 -10   3      66025.38      65406.29      1273.24 o                         
   0 -10   3       1714.02       1827.86       164.18 o                         
   1 -10   3        227.39          7.69       153.35 o                         
   2 -10   3        692.00        664.19       144.08 o                         
   3 -10   3        565.25        700.20       128.71 o                         
   4 -10   3      85090.04      90727.95      1701.50 o                         
   5 -10   3     119369.82     113501.42      2113.25 o                         
   6 -10   3       2505.38       2021.09       193.94 o                         
   7 -10   3        360.38        394.03       183.56 o                         
   8 -10   3       2044.35       1841.16       224.70 o                         
   9 -10   3        383.03       1260.30       263.79 o                         
  10 -10   3      31258.99      32843.01       852.65 o                         
  11 -10   3      23373.43      23863.17       774.35 o                         
 -10  -9   3        426.86        710.74       260.94 o                         
  -9  -9   3       1059.51        741.03       243.45 o                         
  -8  -9   3       3337.05       2618.20       224.35 o                         
  -7  -9   3         60.95        -96.66       127.43 o                         
  -6  -9   3      11433.90      10667.31       406.69 o                         
  -5  -9   3        597.49       -136.16       187.50 o                         
  -4  -9   3       2219.45       2115.05       190.54 o                         
  -3  -9   3       7567.84       7545.34       376.48 o                         
  -2  -9   3        253.94        345.21       181.01 o                         
  -1  -9   3       8131.09       7998.91       301.03 o                         
   0  -9   3       2760.00       3176.87       229.41 o                         
   1  -9   3      67143.52      68584.77      1223.77 o                         
   2  -9   3      36142.72      35607.18       671.20 o                         
   3  -9   3        176.53        169.08       109.17 o                         
   4  -9   3        526.80        330.46       119.34 o                         
   5  -9   3        182.46        458.07       136.28 o                         
   6  -9   3       6440.49       5850.92       454.81 o                         
   7  -9   3      80982.63      81845.87      1573.73 o                         
   8  -9   3      30471.57      28097.84       779.83 o                         
   9  -9   3        655.14        438.03       229.39 o                         
  10  -9   3       6542.10       6027.44       525.75 o                         
  11  -9   3       2149.24       2395.95       308.71 o                         
  12  -9   3       2506.26        904.37       312.92 o                         
 -11  -8   3        152.25       -103.79       286.20 o                         
 -10  -8   3       1907.65       1741.42       274.77 o                         
  -9  -8   3       2624.66       1971.91       232.34 o                         
  -8  -8   3      60437.81      59777.01      1153.39 o                         
  -7  -8   3      10274.47       9357.83       340.75 o                         
  -6  -8   3       8751.22       8168.49       296.14 o                         
  -5  -8   3        877.45        752.16       151.68 o                         
  -4  -8   3      19753.84      17615.27       481.10 o                         
  -3  -8   3       1716.51       1907.41       161.91 o                         
  -2  -8   3      15067.57      14251.50       716.34 o                         
  -1  -8   3      10742.78      10835.49       298.36 o                         
   0  -8   3       7888.55       8012.93       395.96 o                         
   1  -8   3      21086.61      19896.17       428.45 o                         
   2  -8   3       3482.90       4717.51       412.19 o                         
   3  -8   3      23616.31      23517.59       479.48 o                         
   4  -8   3       6977.57       6038.69       230.65 o                         
   5  -8   3      10730.75       9897.36       318.00 o                         
   6  -8   3      20233.51      19168.70       490.53 o                         
   7  -8   3     114967.48     110073.08      2159.95 o                         
   8  -8   3      13704.48      13528.19       466.20 o                         
   9  -8   3       6043.82       5129.47       297.49 o                         
  10  -8   3       5345.05       5126.13       317.73 o                         
  11  -8   3        959.95        970.88       274.42 o                         
  12  -8   3      29742.13      31336.99       994.42 o                         
 -11  -7   3      18404.59      21323.92       711.47 o                         
 -10  -7   3       2714.55       2062.77       252.73 o                         
  -9  -7   3       5504.77       5048.88       320.74 o                         
  -8  -7   3      26672.38      25598.49       515.09 o                         
  -7  -7   3        827.06        465.76       113.05 o                         
  -6  -7   3       4346.71       3448.25       173.57 o                         
  -5  -7   3      19073.28      18964.82       417.97 o                         
  -4  -7   3       4482.64       4291.80       328.41 o                         
  -3  -7   3      11345.76      10560.88       392.66 o                         
  -2  -7   3      35464.37      37259.29       881.29 o                         
  -1  -7   3       1405.44       1553.29       106.95 o                         
   0  -7   3       1032.67       1084.07        97.54 o                         
   1  -7   3       1096.33       1165.20        80.86 o                         
   2  -7   3      48050.49      49113.31       936.30 o                         
   3  -7   3         46.15        265.98        96.02 o                         
   4  -7   3       4319.18       4273.35       222.80 o                         
   5  -7   3      13963.74      13101.77       352.16 o                         
   6  -7   3       2068.01       1701.67       154.76 o                         
   7  -7   3       4180.15       4515.85       414.27 o                         
   8  -7   3       5501.73       4913.24       268.52 o                         
   9  -7   3       2731.88       2411.48       280.40 o                         
  10  -7   3        289.94        123.05       232.04 o                         
  11  -7   3         84.88       -249.91       249.91 o                         
  12  -7   3      20662.10      23224.29       821.74 o                         
 -12  -6   3      20788.07      24653.40       747.63 o                         
 -11  -6   3      37506.36      41695.50      1057.85 o                         
 -10  -6   3        265.58       -239.71       239.71 o                         
  -9  -6   3       2639.84       2301.50       168.66 o                         
  -8  -6   3      11319.63      11497.52       323.86 o                         
  -7  -6   3         26.76        100.76       103.00 o                         
  -6  -6   3     188841.47     177345.98      3026.02 o                         
  -5  -6   3     185990.48     180338.59      3069.47 o                         
  -4  -6   3        647.26        614.43       106.99 o                         
  -3  -6   3       1953.32       2054.43       111.34 o                         
  -2  -6   3       7850.43       7447.94       229.85 o                         
  -1  -6   3        917.13        856.00        81.95 o                         
   0  -6   3     218621.74     222370.95      3761.36 o                         
   1  -6   3      45251.94      47659.05       750.60 o                         
   2  -6   3      22233.58      24160.07       464.45 o                         
   3  -6   3       4780.62       4773.50       181.01 o                         
   4  -6   3       3707.98       4006.13       173.44 o                         
   5  -6   3       4018.64       4176.35       201.26 o                         
   6  -6   3      13720.21      16621.03       696.46 o                         
   7  -6   3       1500.72       2064.22       174.89 o                         
   8  -6   3      16588.51      17021.34       514.91 o                         
   9  -6   3        819.13        525.34       204.23 o                         
  10  -6   3         16.96        134.04       219.81 o                         
  11  -6   3       2530.32       2668.96       275.74 o                         
  12  -6   3       1008.71        607.80       282.36 o                         
 -12  -5   3       5851.94       4740.67       355.77 o                         
 -11  -5   3        630.63        182.16       203.48 o                         
 -10  -5   3       7497.59       7341.76       347.59 o                         
  -9  -5   3       2348.72       1584.41       169.49 o                         
  -8  -5   3      13817.05      13029.53       480.99 o                         
  -7  -5   3        827.01        814.81       111.65 o                         
  -6  -5   3     173242.20     165615.40      2660.27 o                         
  -5  -5   3      81129.91      81212.20      1408.52 o                         
  -4  -5   3       5943.65       4626.43       141.14 o                         
  -3  -5   3      27729.89      27621.97       542.71 o                         
  -2  -5   3       9713.22       9564.13       219.70 o                         
  -1  -5   3      83542.39      84137.37      1540.13 o                         
   0  -5   3     625844.63     597370.67     16410.90 o                         
   1  -5   3     129253.85     130986.27      1989.54 o                         
   2  -5   3       5233.50       5849.82       171.54 o                         
   3  -5   3      36135.75      36130.37       624.11 o                         
   4  -5   3      14846.47      14381.71       382.86 o                         
   5  -5   3      36011.31      41394.98       823.19 o                         
   6  -5   3     187964.93     194775.77      3552.28 o                         
   7  -5   3       6836.64       6007.72       288.20 o                         
   8  -5   3      23011.86      21435.69       569.39 o                         
   9  -5   3       6666.07       5309.13       262.22 o                         
  10  -5   3       8499.55       8969.81       493.96 o                         
  11  -5   3        239.21       -111.23       243.59 o                         
  12  -5   3       6154.30       5218.77       292.20 o                         
 -13  -4   3         28.53       -267.81       267.81 o                         
 -12  -4   3       1821.43       1801.45       269.67 o                         
 -11  -4   3       4168.65       4430.58       306.36 o                         
 -10  -4   3       2650.32       2034.71       216.65 o                         
  -9  -4   3       2894.18       2173.23       183.35 o                         
  -8  -4   3       4831.38       5428.61       215.36 o                         
  -7  -4   3       1435.01        904.89       141.50 o                         
  -6  -4   3       1295.52        827.42        78.04 o                         
  -5  -4   3      12924.12      11593.88       317.20 o                         
  -4  -4   3       1021.11       1023.13        75.32 o                         
  -3  -4   3       5597.78       5283.83       133.05 o                         
  -2  -4   3        471.57        552.28        56.80 o                         
  -1  -4   3       8631.18       9402.23       200.85 o                         
   0  -4   3      82949.14      80872.98      1233.66 o                         
   1  -4   3      17340.34      18814.70       317.43 o                         
   2  -4   3       6093.83       5959.76       167.19 o                         
   3  -4   3      10830.62      10554.96       241.31 o                         
   4  -4   3       4872.24       5469.26       193.90 o                         
   5  -4   3      88971.44      87290.32      1522.22 o                         
   6  -4   3     125662.57     118295.32      2058.38 o                         
   7  -4   3       1162.98       1145.93       147.30 o                         
   8  -4   3        535.28        948.47       226.44 o                         
   9  -4   3         11.42        -98.33       184.73 o                         
  10  -4   3        584.52       1002.56       214.90 o                         
  11  -4   3      15849.72      16123.38       516.40 o                         
  12  -4   3      17996.72      20730.00       716.52 o                         
 -13  -3   3      21974.95      24723.50       880.47 o                         
 -12  -3   3      38007.65      41177.46      1436.98 o                         
 -11  -3   3       1487.41       1465.09       244.92 o                         
 -10  -3   3       4064.49       4259.81       304.44 o                         
  -9  -3   3       2153.63       3069.62       195.05 o                         
  -8  -3   3      10017.76       8386.27       269.02 o                         
  -7  -3   3       7121.00       6243.60       312.54 o                         
  -6  -3   3       3405.81       2755.15       152.70 o                         
  -5  -3   3      37813.00      37556.80       598.41 o                         
  -4  -3   3        597.93        330.25        49.26 o                         
  -3  -3   3        368.63        695.84        45.27 o                         
  -2  -3   3      14330.98      12846.24       228.70 o                         
  -1  -3   3       7269.48       9408.31       157.17 o                         
   0  -3   3       8940.21       8440.91       164.72 o                         
   1  -3   3       5372.37       6602.34       147.65 o                         
   2  -3   3      63612.33      63924.78       990.37 o                         
   3  -3   3     114563.10     105677.59      1709.61 o                         
   4  -3   3        211.55        397.80        84.14 o                         
   5  -3   3        393.22        504.20       116.10 o                         
   6  -3   3        107.30         96.32       141.07 o                         
   7  -3   3       6761.30       6814.33       293.40 o                         
   8  -3   3      83477.94      82170.45      1408.55 o                         
   9  -3   3      45983.73      46366.73       887.72 o                         
  10  -3   3         77.89       -169.06       169.06 o                         
  11  -3   3       1488.65        980.81       215.99 o                         
  12  -3   3       1344.30       1789.14       227.72 o                         
 -14  -2   3        913.81       1171.43       363.76 o                         
 -13  -2   3      45517.00      50528.47      1111.44 o                         
 -12  -2   3      34881.69      35522.93       810.38 o                         
 -11  -2   3        129.67       -198.59       198.59 o                         
 -10  -2   3        278.99       -100.75       179.18 o                         
  -9  -2   3       3392.13       2921.10       222.36 o                         
  -8  -2   3       7596.35       6834.04       291.13 o                         
  -7  -2   3     114241.63     106272.23      1634.62 o                         
  -6  -2   3      27068.88      24624.73       439.15 o                         
  -5  -2   3      13736.96      12018.14       225.27 o                         
  -4  -2   3       2884.51       2695.60        88.24 o                         
  -3  -2   3      30900.55      27137.16       405.33 o                         
  -2  -2   3      19283.21      25055.47       437.63 o                         
  -1  -2   3      23965.13      31773.93       488.40 o                         
   0  -2   3       3962.39       6426.54       135.15 o                         
   1  -2   3       6187.53       5080.76       131.11 o                         
   2  -2   3      12634.56      11969.16       312.40 o                         
   3  -2   3        384.26        927.89       108.99 o                         
   4  -2   3      28259.74      27447.78       478.01 o                         
   5  -2   3       7059.42       6131.54       231.28 o                         
   6  -2   3      12823.92      11593.42       352.11 o                         
   7  -2   3      13574.29      12828.68       364.31 o                         
   8  -2   3     119446.72     119027.07      1980.71 o                         
   9  -2   3      18949.56      19354.82       478.01 o                         
  10  -2   3       6148.88       5774.72       373.33 o                         
  11  -2   3       3315.50       3966.37       368.77 o                         
  12  -2   3        719.63        628.20       180.17 o                         
 -14  -1   3         22.61       -179.31       363.17 o                         
 -13  -1   3        633.50       -130.04       371.26 o                         
 -12  -1   3        237.28        144.00       230.86 o                         
 -11  -1   3       9583.84       9132.30       484.59 o                         
 -10  -1   3      67340.17      67129.07      1339.52 o                         
  -9  -1   3      14478.50      14213.45       356.59 o                         
  -8  -1   3       5023.42       3897.14       179.70 o                         
  -7  -1   3      23948.90      23981.87       503.07 o                         
  -6  -1   3        434.87        480.12        75.08 o                         
  -5  -1   3      19759.99      17667.17       361.32 o                         
  -4  -1   3      82718.65      82109.34      1398.26 o                         
  -3  -1   3         13.85        364.21        44.45 o                         
  -2  -1   3       1261.99       2319.80       102.08 o                         
  -1  -1   3      72271.67      70973.58      1073.72 o                         
   0  -1   3       6435.91       5180.65       116.78 o                         
   1  -1   3       2948.31       3627.49       133.22 o                         
   2  -1   3      20929.50      21021.68       385.59 o                         
   3  -1   3      17611.23      18422.16       367.97 o                         
   4  -1   3       4630.53       3413.32       156.82 o                         
   5  -1   3       5270.16       4360.33       201.24 o                         
   6  -1   3       8721.45       8010.24       251.93 o                         
   7  -1   3         29.87       -122.16       122.16 o                         
   8  -1   3       7665.74       8052.25       263.46 o                         
   9  -1   3       2036.83       1661.19       153.72 o                         
  10  -1   3        378.50        201.32       236.60 o                         
  11  -1   3        353.42         33.02       259.70 o                         
  12  -1   3        501.51        340.72       277.54 o                         
 -14   0   3       1964.29       1339.21       505.17 o                         
 -13   0   3       6547.37       6331.53       407.75 o                         
 -12   0   3       3645.86       2896.93       282.39 o                         
 -11   0   3      36925.12      36499.50      1305.78 o                         
 -10   0   3      95912.94      93787.50      1799.89 o                         
  -9   0   3       5132.82       3550.94       430.24 o                         
  -8   0   3      10281.37       9429.91       289.80 o                         
  -7   0   3      21833.63      21346.43       430.08 o                         
  -6   0   3       1080.86       1749.37       132.78 o                         
  -5   0   3     266070.12     229030.68      4130.52 o                         
  -4   0   3     303933.49     306137.76      5308.38 o                         
  -3   0   3      11703.56      13747.96       441.06 o                         
  -2   0   3      35168.97      40509.11       740.56 o                         
  -1   0   3      16406.31      16587.04       283.05 o                         
   0   0   3         21.99        169.77        42.54 o                         
   1   0   3     161735.34     161932.65      2736.47 o                         
   2   0   3      97521.72     103089.11      1894.56 o                         
   3   0   3      23490.23      25290.49       550.68 o                         
   4   0   3       5580.58       5469.28       272.30 o                         
   5   0   3       4306.31       4451.70       211.07 o                         
   6   0   3       8455.56       7922.08       320.18 o                         
   7   0   3       8448.61       8690.91       405.22 o                         
   8   0   3        684.72        266.97       198.91 o                         
   9   0   3       6350.65       6536.12       437.00 o                         
  10   0   3        588.70         90.09       389.48 o                         
  11   0   3        123.58       -276.55       276.55 o                         
 -14   1   3        317.83       -426.93       448.95 o                         
 -13   1   3        647.16        403.47       278.13 o                         
 -12   1   3       5483.93       4465.87       326.06 o                         
 -11   1   3       6984.09       6574.59       347.64 o                         
 -10   1   3       3999.78       2961.17       292.93 o                         
  -9   1   3       6220.36       5910.12       396.33 o                         
  -8   1   3       2633.03       2235.85       132.32 o                         
  -7   1   3      10092.90       9671.82       284.85 o                         
  -6   1   3        726.36        908.79        84.83 o                         
  -5   1   3     197702.94     192113.66      3245.35 o                         
  -4   1   3     149297.59     159636.16      2879.78 o                         
  -3   1   3       2022.67       1851.20        72.26 o                         
  -2   1   3      15304.62      19479.79       371.93 o                         
  -1   1   3       9291.65       9257.97       182.37 o                         
   0   1   3      31250.63      30930.94       581.41 o                         
   1   1   3     548576.74     516653.72     10036.92 o                         
   2   1   3     135600.79     127524.13      2523.92 o                         
   3   1   3      30550.24      30331.93       631.68 o                         
   4   1   3      29240.86      28512.36       588.73 o                         
   5   1   3      11957.50      11175.50       355.27 o                         
   6   1   3      10716.92      11933.49       586.10 o                         
   7   1   3     110777.17     111562.51      2027.76 o                         
   8   1   3       7112.17       6558.99       342.20 o                         
   9   1   3      16983.84      18318.37       558.31 o                         
  10   1   3       3894.34       2767.45       358.56 o                         
  11   1   3       4007.85       4816.93       395.90 o                         
 -14   2   3          7.11       -270.76       270.76 o                         
 -13   2   3       1670.97       2154.37       306.94 o                         
 -12   2   3        714.80       -265.25       265.25 o                         
 -11   2   3       4036.66       3366.89       311.01 o                         
 -10   2   3       5319.81       5315.40       253.46 o                         
  -9   2   3       8328.25       9033.00       386.61 o                         
  -8   2   3       3015.72       2715.91       141.56 o                         
  -7   2   3       5836.54       5575.21       200.01 o                         
  -6   2   3      20794.54      21289.91       409.27 o                         
  -5   2   3        914.82        577.16        66.69 o                         
  -4   2   3        897.00       2091.37       112.89 o                         
  -3   2   3       3568.26       3436.67       141.58 o                         
  -2   2   3      19957.73      24445.65       499.81 o                         
  -1   2   3       1102.19       2517.79       146.62 o                         
   0   2   3      13195.07      15299.23       342.65 o                         
   1   2   3      67478.03      61645.24      1364.58 o                         
   2   2   3       4769.85       5018.52       274.67 o                         
   3   2   3       6526.29       7124.29       306.09 o                         
   4   2   3      26704.09      29673.17       916.59 o                         
   5   2   3       3761.20       3344.86       234.94 o                         
   6   2   3      24300.16      24096.70       623.82 o                         
   7   2   3      59974.43      62696.74      1300.13 o                         
   8   2   3       1005.16       1055.29       226.80 o                         
   9   2   3        519.42        974.49       325.49 o                         
  10   2   3        603.22         83.89       297.25 o                         
  11   2   3        367.06         62.76       501.28 o                         
 -14   3   3       2920.01       2665.73       348.36 o                         
 -13   3   3       1220.96        724.95       290.41 o                         
 -12   3   3      27405.34      25454.93       752.50 o                         
 -11   3   3      66468.67      65325.40      1658.13 o                         
 -10   3   3        420.45        673.69       164.80 o                         
  -9   3   3      16190.99      15538.09       384.73 o                         
  -8   3   3       3519.56       3263.41       180.91 o                         
  -7   3   3      15820.67      15026.87       340.68 o                         
  -6   3   3        895.99       1873.18       124.31 o                         
  -5   3   3       3224.58       3197.87       130.76 o                         
  -4   3   3      33290.84      33314.73       630.26 o                         
  -3   3   3        609.10       1260.62       127.63 o                         
  -2   3   3      21521.38      24975.56       560.85 o                         
  -1   3   3      23154.38      23764.03       462.04 o                         
   0   3   3      15337.24      16146.05       335.24 o                         
   1   3   3       4212.03       4337.98       212.61 o                         
   2   3   3       3993.68       3588.35       235.78 o                         
   3   3   3      87340.30      83254.84      1876.73 o                         
   4   3   3     101132.23      96486.22      2178.08 o                         
   5   3   3        324.15        193.01       147.01 o                         
   6   3   3       1073.78        746.17       224.68 o                         
   7   3   3          0.25       -184.28       201.51 o                         
   8   3   3       1335.81       1174.04       307.21 o                         
   9   3   3      44141.72      47230.79      2021.38 o                         
  10   3   3      33595.41      37158.82      1272.78 o                         
 -14   4   3       1071.91         41.23       438.24 o                         
 -13   4   3       1666.69       1809.54       264.99 o                         
 -12   4   3      47370.12      50364.80      1151.32 o                         
 -11   4   3      48200.90      50937.55      1056.98 o                         
 -10   4   3         11.71        -33.12       151.95 o                         
  -9   4   3         65.64        175.04       128.49 o                         
  -8   4   3         30.24         -6.48       110.58 o                         
  -7   4   3        129.25        379.79        99.01 o                         
  -6   4   3      79514.49      75909.00      1403.88 o                         
  -5   4   3      34677.92      33589.97       645.78 o                         
  -4   4   3      32981.13      32982.16       631.11 o                         
  -3   4   3       1963.02       1914.06       163.87 o                         
  -2   4   3       6846.98       7334.11       208.66 o                         
  -1   4   3      13788.52      15516.80       356.06 o                         
   0   4   3       5556.29       5960.74       201.65 o                         
   1   4   3       1858.97       2067.39       152.98 o                         
   2   4   3      14864.49      15663.29       466.95 o                         
   3   4   3      17278.59      16042.62       499.62 o                         
   4   4   3       2974.80       3227.97       296.49 o                         
   5   4   3       6830.23       6171.19       326.06 o                         
   6   4   3       1009.33        797.87       241.51 o                         
   7   4   3       3164.77       3427.64       309.56 o                         
   8   4   3       4735.50       4695.71       377.32 o                         
   9   4   3      51881.19      61851.25      1718.67 o                         
  10   4   3      13299.68      16641.18       880.83 o                         
 -14   5   3       9407.78       6441.62       409.37 o                         
 -13   5   3        289.26        218.20       295.75 o                         
 -12   5   3         21.12       -253.98       253.98 o                         
 -11   5   3         21.37       -178.37       280.29 o                         
 -10   5   3      14771.19      13954.63       570.46 o                         
  -9   5   3      93431.96      85967.48      1639.26 o                         
  -8   5   3      31428.83      30976.22       702.07 o                         
  -7   5   3       4264.98       4523.86       187.56 o                         
  -6   5   3      15336.49      15461.63       380.06 o                         
  -5   5   3        266.13        163.95       112.88 o                         
  -4   5   3       1877.52       2413.24       144.89 o                         
  -3   5   3      77922.85      77558.66      1694.25 o                         
  -2   5   3        333.87        986.20       123.57 o                         
  -1   5   3        646.89       1029.51        98.53 o                         
   0   5   3      14395.76      14049.24       445.53 o                         
   1   5   3       9876.11       9778.96       266.26 o                         
   2   5   3       4297.51       3443.14       314.72 o                         
   3   5   3       2766.72       2552.54       191.69 o                         
   4   5   3       6325.36       6032.00       436.76 o                         
   5   5   3        819.62        154.42       227.11 o                         
   6   5   3       2861.69       2215.37       278.99 o                         
   7   5   3       4533.13       4306.92       338.77 o                         
   8   5   3        550.05        579.67       335.90 o                         
   9   5   3       4868.19       4713.16       746.94 o                         
 -14   6   3         13.05        436.96       358.22 o                         
 -13   6   3       4171.78       3989.05       473.31 o                         
 -12   6   3       6582.48       5078.58       353.42 o                         
 -11   6   3       4605.91       3822.37       275.29 o                         
 -10   6   3      34262.17      32540.96       801.17 o                         
  -9   6   3     136433.21     139890.25      2786.82 o                         
  -8   6   3      10924.68      15082.34       955.12 o                         
  -7   6   3      12325.86      12182.87       345.08 o                         
  -6   6   3      15860.55      15718.14       392.19 o                         
  -5   6   3         61.83        565.29       109.73 o                         
  -4   6   3     197103.55     191519.56      3755.98 o                         
  -3   6   3     315653.08     334733.87      6039.67 o                         
  -2   6   3       4064.21       7305.73       321.94 o                         
  -1   6   3      31164.49      30750.89       676.80 o                         
   0   6   3       8346.23       8478.79       337.35 o                         
   1   6   3        214.88        270.00       101.06 o                         
   2   6   3      74246.62      75611.73      1719.07 o                         
   3   6   3      63579.70      65255.69      1788.24 o                         
   4   6   3       2449.74       2712.28       251.57 o                         
   5   6   3      10095.55       9946.52       523.09 o                         
   6   6   3       2921.04       2583.14       347.76 o                         
   7   6   3       4196.44       3655.44       394.85 o                         
   8   6   3       1322.88       1109.82       418.21 o                         
 -14   7   3       1898.95       2100.05       496.41 o                         
 -13   7   3          8.47       -332.44       332.44 o                         
 -12   7   3        535.19        238.01       270.07 o                         
 -11   7   3       7687.62       7421.04       533.96 o                         
 -10   7   3       1575.29       1464.38       236.14 o                         
  -9   7   3       7480.28       9689.47       418.11 o                         
  -8   7   3       2555.05       2853.20       193.19 o                         
  -7   7   3        119.92        230.54       137.82 o                         
  -6   7   3       1753.10       1903.11       131.98 o                         
  -5   7   3        285.40        394.78       112.05 o                         
  -4   7   3     111661.15     108273.28      1998.03 o                         
  -3   7   3      89203.35      97781.98      1694.70 o                         
  -2   7   3        609.05        952.41       115.48 o                         
  -1   7   3       3409.94       3461.09       188.30 o                         
   0   7   3       1224.16       1517.90       161.23 o                         
   1   7   3      14923.52      14370.71       419.89 o                         
   2   7   3     174459.15     172106.29      3756.13 o                         
   3   7   3      65298.65      63065.08      1687.93 o                         
   4   7   3       4619.60       4632.78       325.64 o                         
   5   7   3       8365.30       8854.45       568.08 o                         
   6   7   3       3365.32       3837.51       348.98 o                         
   7   7   3       1813.10       1779.36       637.34 o                         
 -13   8   3         24.80       -325.57       325.57 o                         
 -12   8   3       1976.01       2373.32       314.71 o                         
 -11   8   3       5601.90       5169.82       329.87 o                         
 -10   8   3       2008.87       1973.83       296.38 o                         
  -9   8   3       1496.33       1581.77       205.00 o                         
  -8   8   3       5625.62       5302.54       428.30 o                         
  -7   8   3       4677.71       4919.52       223.97 o                         
  -6   8   3       1658.46       3112.02       165.02 o                         
  -5   8   3      20928.17      21086.75       463.48 o                         
  -4   8   3         18.55        -11.65       125.58 o                         
  -3   8   3       2232.15       2635.15       144.96 o                         
  -2   8   3       1609.30       1857.22       162.01 o                         
  -1   8   3      40462.12      39664.72      1236.20 o                         
   0   8   3       3232.73       4009.63       498.82 o                         
   1   8   3        127.62        344.59       146.17 o                         
   2   8   3      17386.73      16560.07       904.52 o                         
   3   8   3       3663.05       3658.13       292.29 o                         
   4   8   3       2330.90       2207.27       353.21 o                         
   5   8   3      18947.99      21173.19      1176.06 o                         
   6   8   3       4717.64       4022.28       673.96 o                         
 -13   9   3       2771.38       2508.81       370.09 o                         
 -12   9   3        815.98        584.95       319.11 o                         
 -11   9   3      17915.26      19599.82       671.96 o                         
 -10   9   3      59879.02      60622.36      1342.49 o                         
  -9   9   3         98.01        685.94       217.72 o                         
  -8   9   3      12979.11      13283.60       520.92 o                         
  -7   9   3       2448.27       2687.85       194.73 o                         
  -6   9   3       5971.69       5618.49       243.77 o                         
  -5   9   3         19.35        905.98       146.02 o                         
  -4   9   3       1871.14       2095.04       153.00 o                         
  -3   9   3      12649.47      11386.25       330.90 o                         
  -2   9   3          6.13         45.88       162.43 o                         
  -1   9   3      10777.17      10509.25       443.10 o                         
   0   9   3       3892.56       4389.32       215.84 o                         
   1   9   3       4591.75       4283.13       273.03 o                         
   2   9   3       2568.17       2169.98       275.75 o                         
   3   9   3       1167.95       1123.11       320.43 o                         
   4   9   3      24140.60      24553.64      1207.32 o                         
   5   9   3      45341.92      46671.63      1174.90 o                         
 -12  10   3        704.66        267.27       339.75 o                         
 -11  10   3      24094.27      23247.23       759.10 o                         
 -10  10   3      33178.82      33611.31       910.78 o                         
  -9  10   3         30.64       -175.61       237.20 o                         
  -8  10   3          7.83        226.83       222.52 o                         
  -7  10   3        192.96       -121.30       206.35 o                         
  -6  10   3          0.46       -172.16       172.16 o                         
  -5  10   3      28730.09      28651.89       679.53 o                         
  -4  10   3      10260.09      10763.48       481.79 o                         
  -3  10   3      10369.29      10621.58       418.52 o                         
  -2  10   3       1427.40       1505.13       218.60 o                         
  -1  10   3        409.66        398.98       216.05 o                         
   0  10   3       4345.09       4129.10       257.25 o                         
   1  10   3       1847.77       1767.35       211.01 o                         
   2  10   3          3.52       -301.60       301.60 o                         
   3  10   3       4511.23       3882.27       440.01 o                         
   4  10   3       3646.31       3840.09       369.81 o                         
 -11  11   3        642.22        872.16       294.20 o                         
 -10  11   3          1.36        -99.57       283.64 o                         
  -9  11   3      10523.26      10236.55       843.96 o                         
  -8  11   3      73068.28      68758.36      1637.86 o                         
  -7  11   3      30021.20      31994.68       760.06 o                         
  -6  11   3        105.20         93.58       248.85 o                         
  -5  11   3        543.30        505.94       178.52 o                         
  -4  11   3         78.98       -131.73       180.45 o                         
  -3  11   3       1783.37       2342.31       226.67 o                         
  -2  11   3      24639.26      23942.40       679.15 o                         
  -1  11   3       3629.03       3268.44       310.15 o                         
   0  11   3        896.10        942.49       268.73 o                         
   1  11   3        733.67        257.82       365.57 o                         
   2  11   3       2043.66       2744.12       487.72 o                         
  -9  12   3      20839.85      19368.67       748.46 o                         
  -8  12   3      81931.10      83116.50      1955.11 o                         
  -7  12   3      12293.65      15571.41       563.43 o                         
  -6  12   3       4415.88       4260.00       251.18 o                         
  -5  12   3       4584.16       4492.20       249.81 o                         
  -4  12   3          8.11        261.47       236.06 o                         
  -3  12   3      58536.36      56674.11      1283.13 o                         
  -2  12   3     122356.76     122859.46      2332.56 o                         
  -1  12   3       7042.37       5756.17       312.45 o                         
   0  12   3      10697.42      10654.15       543.58 o                         
  -7  13   3          2.58        270.74       235.13 o                         
  -6  13   3        347.39        280.54       232.20 o                         
  -5  13   3        378.54        519.50       243.00 o                         
  -4  13   3        111.67       -258.63       258.63 o                         
  -3  13   3      25713.11      25047.36       770.21 o                         
   1 -16   4       2600.13       2610.66       390.91 o                         
   2 -16   4       1633.64        767.29       349.84 o                         
   3 -16   4      28606.51      28229.04       911.57 o                         
   4 -16   4       2924.30       2828.68       406.78 o                         
  -3 -15   4       5464.17       4657.28       361.17 o                         
  -2 -15   4       4624.81       4348.41       370.72 o                         
  -1 -15   4        612.54        559.00       326.62 o                         
   0 -15   4        994.42        686.05       300.97 o                         
   1 -15   4       1169.80       1155.97       285.42 o                         
   2 -15   4         14.88        -79.86       277.76 o                         
   3 -15   4          5.46       -154.43       266.35 o                         
   4 -15   4      11001.08      11781.65       607.80 o                         
   5 -15   4        184.03          5.43       275.73 o                         
   6 -15   4       3698.75       3597.92       349.28 o                         
   7 -15   4        210.18       -212.06       308.31 o                         
  -5 -14   4        378.51         13.91       265.14 o                         
  -4 -14   4      73839.36      71938.41      1604.69 o                         
  -3 -14   4      63912.33      63659.42      1466.84 o                         
  -2 -14   4          4.08       -251.34       251.34 o                         
  -1 -14   4       3478.38       3118.87       307.58 o                         
   0 -14   4       6422.97       6380.15       341.97 o                         
   1 -14   4         79.52        480.91       227.87 o                         
   2 -14   4      34030.32      36171.99       857.46 o                         
   3 -14   4       5387.77       5055.03       340.00 o                         
   4 -14   4       8984.58       9406.85       491.16 o                         
   5 -14   4       1365.27       1094.29       265.84 o                         
   6 -14   4         42.43       -156.92       306.24 o                         
   7 -14   4       1237.46       1153.28       267.98 o                         
   8 -14   4         87.66        349.69       257.72 o                         
  -6 -13   4         23.06        126.28       244.65 o                         
  -5 -13   4       8013.08       7119.82       413.11 o                         
  -4 -13   4      76549.51      76291.88      1828.62 o                         
  -3 -13   4      22763.04      22948.45       706.41 o                         
  -2 -13   4         58.87         10.21       247.52 o                         
  -1 -13   4        218.08        311.63       204.17 o                         
   0 -13   4       1780.45       1786.33       222.58 o                         
   1 -13   4      12670.35      14649.59       483.36 o                         
   2 -13   4     124213.60     134738.45      2360.64 o                         
   3 -13   4      19714.63      19839.40       624.55 o                         
   4 -13   4       2385.64       2480.52       249.84 o                         
   5 -13   4       3419.18       3292.22       237.82 o                         
   6 -13   4       9103.29       9460.81       498.03 o                         
   7 -13   4        637.05       1641.77       239.20 o                         
   8 -13   4      20167.26      21215.41       683.69 o                         
   9 -13   4          1.43       -172.57       263.87 o                         
  -8 -12   4         18.25       -249.48       355.31 o                         
  -7 -12   4      16425.98      16878.43       685.33 o                         
  -6 -12   4        953.38        992.46       234.37 o                         
  -5 -12   4        519.39        819.37       247.48 o                         
  -4 -12   4        241.59        167.11       216.00 o                         
  -3 -12   4       5051.70       5342.14       253.40 o                         
  -2 -12   4      18696.99      16841.93       565.34 o                         
  -1 -12   4      78277.24      78322.97      1641.72 o                         
   0 -12   4       9578.85       9571.48       372.91 o                         
   1 -12   4       1120.10       1283.73       176.26 o                         
   2 -12   4       8863.77       8783.71       334.92 o                         
   3 -12   4       1220.97        946.47       187.15 o                         
   4 -12   4      30664.04      32553.02       807.34 o                         
   5 -12   4      39956.37      38477.98       894.65 o                         
   6 -12   4         28.16       -130.32       188.16 o                         
   7 -12   4       2364.31       1757.78       218.47 o                         
   8 -12   4       9835.14       8436.19       482.98 o                         
   9 -12   4        274.23       -147.53       256.88 o                         
  10 -12   4       1464.60       1130.79       292.26 o                         
  -9 -11   4       1774.57       1660.98       307.60 o                         
  -8 -11   4         89.14        -59.80       258.39 o                         
  -7 -11   4        145.12        -52.93       216.34 o                         
  -6 -11   4       6510.61       6466.55       357.65 o                         
  -5 -11   4       3212.12       2936.98       291.59 o                         
  -4 -11   4       7703.81       7400.40       349.39 o                         
  -3 -11   4      10735.27      10954.59       413.92 o                         
  -2 -11   4      32521.95      32265.57      1069.66 o                         
  -1 -11   4      57346.86      60490.28      1292.58 o                         
   0 -11   4       1907.51       1929.90       169.44 o                         
   1 -11   4      16877.69      16941.73       438.87 o                         
   2 -11   4      21894.08      23621.79       536.11 o                         
   3 -11   4         76.56         43.07       136.63 o                         
   4 -11   4     147994.95     150849.21      2608.14 o                         
   5 -11   4     122676.49     117085.75      1937.87 o                         
   6 -11   4         66.89        381.66       171.13 o                         
   7 -11   4       4403.57       3901.89       238.42 o                         
   8 -11   4       4486.25       4143.16       258.64 o                         
   9 -11   4       3218.23       2962.94       267.73 o                         
  10 -11   4      68773.90      71554.13      1649.59 o                         
  11 -11   4      22517.54      23157.13       754.51 o                         
 -10 -10   4       3304.79       2781.20       273.01 o                         
  -9 -10   4        150.15         55.33       242.72 o                         
  -8 -10   4       2132.14       2336.60       204.43 o                         
  -7 -10   4       2015.75       1724.97       304.00 o                         
  -6 -10   4       5593.79       5111.41       324.39 o                         
  -5 -10   4       6602.42       5731.14       654.06 o                         
  -4 -10   4        937.82        670.84       226.40 o                         
  -3 -10   4       6710.99       6817.07       292.66 o                         
  -2 -10   4       2116.82       2186.57       278.99 o                         
  -1 -10   4        723.01        589.70       136.20 o                         
   0 -10   4      18841.16      18086.36       609.71 o                         
   1 -10   4        254.34        223.46       143.07 o                         
   2 -10   4       5805.65       5683.27       204.37 o                         
   3 -10   4       1070.53        929.73       130.79 o                         
   4 -10   4      63429.28      60479.15      1113.58 o                         
   5 -10   4      14273.50      12936.69       379.55 o                         
   6 -10   4       7213.96       6832.08       315.88 o                         
   7 -10   4       1089.38       1288.25       204.10 o                         
   8 -10   4       1582.58       1329.84       218.21 o                         
   9 -10   4      14559.32      16402.33       585.83 o                         
  10 -10   4      86608.03      89568.16      1673.63 o                         
  11 -10   4      15783.90      17526.09       677.40 o                         
 -10  -9   4       1168.83       1322.61       262.79 o                         
  -9  -9   4      14964.20      15705.80       428.33 o                         
  -8  -9   4      82578.85      84404.61      1361.21 o                         
  -7  -9   4       8609.96       9160.62       389.07 o                         
  -6  -9   4       2918.97       2984.55       228.96 o                         
  -5  -9   4         46.71        371.13       167.35 o                         
  -4  -9   4       5160.36       5354.09       295.25 o                         
  -3  -9   4       7701.43       6350.33       267.63 o                         
  -2  -9   4      31041.73      30999.43       716.96 o                         
  -1  -9   4       7412.79       7423.44       266.34 o                         
   0  -9   4      18220.34      17885.21       408.81 o                         
   1  -9   4         30.99          3.94       107.90 o                         
   2  -9   4       7192.20       6968.39       257.55 o                         
   3  -9   4         22.77        216.64       115.04 o                         
   4  -9   4       2764.43       2414.01       147.92 o                         
   5  -9   4      13857.50      15540.44       445.26 o                         
   6  -9   4        191.09       -208.96       208.96 o                         
   7  -9   4      10976.84      10184.35       401.71 o                         
   8  -9   4        176.79        110.58       202.07 o                         
   9  -9   4       1822.25       1494.84       230.72 o                         
  10  -9   4       7429.83       7158.59       378.79 o                         
  11  -9   4          2.85       -330.92       330.92 o                         
 -11  -8   4       3217.03       3094.23       421.75 o                         
 -10  -8   4        476.23         43.55       186.72 o                         
  -9  -8   4      73687.73      73023.97      1374.49 o                         
  -8  -8   4     153133.59     153398.91      2372.40 o                         
  -7  -8   4       5880.85       5722.76       352.28 o                         
  -6  -8   4       7316.62       7586.92       307.09 o                         
  -5  -8   4       7169.15       6743.09       301.15 o                         
  -4  -8   4        139.79        409.98       107.56 o                         
  -3  -8   4     214125.68     205919.83      3742.90 o                         
  -2  -8   4     208103.70     213393.26      3878.65 o                         
  -1  -8   4        134.14       -112.09       112.09 o                         
   0  -8   4      20435.40      21547.07       445.94 o                         
   1  -8   4      20361.07      20217.41       412.44 o                         
   2  -8   4       9952.00       9649.63       524.15 o                         
   3  -8   4      44892.98      55953.09      1527.96 o                         
   4  -8   4      21857.12      22369.93       617.46 o                         
   5  -8   4      22847.50      23585.11       634.32 o                         
   6  -8   4       2642.65       2484.72       173.59 o                         
   7  -8   4        663.55       1011.98       180.40 o                         
   8  -8   4       5577.16       5134.31       253.34 o                         
   9  -8   4          2.65        449.88       218.38 o                         
  10  -8   4       1224.92       1197.31       260.62 o                         
  11  -8   4       1957.27       1975.83       321.57 o                         
  12  -8   4      10784.39      11447.91       546.71 o                         
 -12  -7   4        555.55        686.00       298.05 o                         
 -11  -7   4        760.83        169.19       195.85 o                         
 -10  -7   4        254.28       -155.27       155.27 o                         
  -9  -7   4      11793.92       8788.05       628.22 o                         
  -8  -7   4       5576.01       3655.55       257.76 o                         
  -7  -7   4        259.82         52.13       121.33 o                         
  -6  -7   4       7154.42       7233.09       252.15 o                         
  -5  -7   4       3894.96       3923.13       241.66 o                         
  -4  -7   4      11175.07      10781.95       296.94 o                         
  -3  -7   4     171908.14     172090.33      3131.05 o                         
  -2  -7   4      75888.71      82783.21      1535.40 o                         
  -1  -7   4       1265.05       1253.90        97.13 o                         
   0  -7   4      14849.16      15959.04       340.13 o                         
   1  -7   4        456.16        464.48        74.95 o                         
   2  -7   4      10009.13      12176.97       364.17 o                         
   3  -7   4     171174.71     179576.66      2886.63 o                         
   4  -7   4      35297.30      34649.27       676.69 o                         
   5  -7   4       2410.26       2704.20       151.14 o                         
   6  -7   4       1792.60       1694.87       158.51 o                         
   7  -7   4      14560.57      14725.46       440.89 o                         
   8  -7   4        183.43        827.28       205.64 o                         
   9  -7   4      16167.75      17019.92       766.13 o                         
  10  -7   4          3.60       -253.15       253.15 o                         
  11  -7   4       2886.61       3061.18       322.78 o                         
  12  -7   4        299.65       -198.80       310.60 o                         
 -12  -6   4       1298.47        936.14       287.82 o                         
 -11  -6   4        824.60       1225.26       219.81 o                         
 -10  -6   4       4426.82       3727.01       195.88 o                         
  -9  -6   4        556.30         32.97       163.68 o                         
  -8  -6   4      17146.94      16584.39       375.44 o                         
  -7  -6   4        137.74        -11.19       108.85 o                         
  -6  -6   4      60048.58      59467.22       998.19 o                         
  -5  -6   4       4452.76       4908.51       220.48 o                         
  -4  -6   4       5176.20       4565.93       177.37 o                         
  -3  -6   4       1900.02       2110.47       116.24 o                         
  -2  -6   4      15446.10      17018.26       346.48 o                         
  -1  -6   4      34847.45      34586.01       625.28 o                         
   0  -6   4     311917.08     301787.13      4796.04 o                         
   1  -6   4      24427.81      22832.45       408.98 o                         
   2  -6   4         53.59         61.96        80.31 o                         
   3  -6   4      14121.05      12966.94       303.09 o                         
   4  -6   4       1536.74       1595.84       117.80 o                         
   5  -6   4      39461.31      42587.73      1038.26 o                         
   6  -6   4      69373.45      70162.25      1269.37 o                         
   7  -6   4        679.39        380.02       161.21 o                         
   8  -6   4        409.58        161.41       184.87 o                         
   9  -6   4       4890.43       4010.34       256.82 o                         
  10  -6   4        302.33        467.19       257.29 o                         
  11  -6   4       1191.60         43.59       269.94 o                         
  12  -6   4       2136.90       1491.61       323.11 o                         
 -13  -5   4        515.56       -177.76       303.32 o                         
 -12  -5   4        588.58        777.85       228.90 o                         
 -11  -5   4       4266.86       4090.95       240.73 o                         
 -10  -5   4       1850.20       2366.75       434.63 o                         
  -9  -5   4      11841.80      10315.49       460.93 o                         
  -8  -5   4       6233.92       5135.99       176.35 o                         
  -7  -5   4       1452.74       1280.52       129.15 o                         
  -6  -5   4       1503.02       1686.65        93.37 o                         
  -5  -5   4      21404.18      19613.30       366.89 o                         
  -4  -5   4      15652.57      14485.22       391.60 o                         
  -3  -5   4      21681.68      23963.89       480.10 o                         
  -2  -5   4      28227.94      29007.10       525.03 o                         
  -1  -5   4      41583.79      39308.97       652.09 o                         
   0  -5   4     173387.24     167602.84      2538.97 o                         
   1  -5   4         19.03        504.14        60.53 o                         
   2  -5   4      41662.79      41172.20       746.07 o                         
   3  -5   4      26799.39      27535.46       533.15 o                         
   4  -5   4         17.68         89.12        94.98 o                         
   5  -5   4     220986.71     218985.09      3733.80 o                         
   6  -5   4     207996.70     196460.83      3364.01 o                         
   7  -5   4         83.91        293.01       152.15 o                         
   8  -5   4      11765.21      10613.05       377.74 o                         
   9  -5   4       4288.46       4629.29       247.20 o                         
  10  -5   4       3438.51       2268.71       241.54 o                         
  11  -5   4      56405.01      61267.77      1173.48 o                         
  12  -5   4      26538.19      30527.97       886.13 o                         
 -13  -4   4      13219.39      15506.74       552.92 o                         
 -12  -4   4       8588.56       8629.17       520.32 o                         
 -11  -4   4        185.20       -174.15       207.25 o                         
 -10  -4   4      12220.44      10743.75       669.93 o                         
  -9  -4   4       7244.80       6104.75       379.16 o                         
  -8  -4   4       1074.65        959.59        97.10 o                         
  -7  -4   4      11281.09      10155.48       230.95 o                         
  -6  -4   4        968.89        896.11        92.44 o                         
  -5  -4   4      24765.29      24410.14       408.24 o                         
  -4  -4   4       5935.19       4485.14       205.14 o                         
  -3  -4   4        544.53        736.02        59.30 o                         
  -2  -4   4      23387.10      25881.35       437.01 o                         
  -1  -4   4      11773.68      15116.15       245.33 o                         
   0  -4   4         38.60        386.65        49.00 o                         
   1  -4   4      48990.15      50191.87       785.10 o                         
   2  -4   4       2522.72       2835.24       169.86 o                         
   3  -4   4       4394.94       4694.62       158.62 o                         
   4  -4   4        440.16        557.33        96.33 o                         
   5  -4   4      69018.24      66547.67      1119.02 o                         
   6  -4   4      24562.07      21938.39       477.39 o                         
   7  -4   4       5016.38       4609.12       209.09 o                         
   8  -4   4        285.03       -146.54       172.48 o                         
   9  -4   4        226.60        144.78       190.70 o                         
  10  -4   4       8423.78       7786.99       716.31 o                         
  11  -4   4      63623.52      71601.99      1451.82 o                         
  12  -4   4      16774.86      21015.43       737.27 o                         
 -14  -3   4       3415.66       4299.04       362.87 o                         
 -13  -3   4      79980.62      92174.34      2609.00 o                         
 -12  -3   4      37977.04      38080.21       839.37 o                         
 -11  -3   4       1538.14       1428.41       222.23 o                         
 -10  -3   4       4111.87       3711.90       246.69 o                         
  -9  -3   4       9433.89       9175.68       273.30 o                         
  -8  -3   4      26489.57      23785.49       499.88 o                         
  -7  -3   4     257058.22     241547.83      3484.93 o                         
  -6  -3   4      43310.08      43120.07       686.69 o                         
  -5  -3   4      26454.76      25656.14       443.99 o                         
  -4  -3   4      11915.93       9781.30       186.55 o                         
  -3  -3   4       3334.90       3824.38       111.71 o                         
  -2  -3   4        561.74        857.33        49.16 o                         
  -1  -3   4      57825.51      64018.57       930.90 o                         
   0  -3   4       2465.07       2556.84        89.43 o                         
   1  -3   4       9853.13      10625.05       220.43 o                         
   2  -3   4         59.81        270.01        67.24 o                         
   3  -3   4      23901.29      26157.47       453.11 o                         
   4  -3   4       6226.93       5073.94       211.49 o                         
   5  -3   4       1633.74       1719.22       165.67 o                         
   6  -3   4       4904.56       4777.99       293.77 o                         
   7  -3   4        250.98       -154.94       154.94 o                         
   8  -3   4      15541.21      14443.90       446.11 o                         
   9  -3   4         50.44        297.08       180.98 o                         
  10  -3   4        293.52         12.75       174.40 o                         
  11  -3   4       3598.82       4222.56       403.37 o                         
  12  -3   4         63.89       -133.36       195.90 o                         
 -14  -2   4       4773.03       5748.32       348.55 o                         
 -13  -2   4      33872.40      34409.16       885.78 o                         
 -12  -2   4       1895.34        231.20       309.78 o                         
 -11  -2   4       1999.32        919.36       240.54 o                         
 -10  -2   4       4289.28       3524.47       192.41 o                         
  -9  -2   4        964.45        812.88       143.62 o                         
  -8  -2   4     128611.06     118045.63      1915.84 o                         
  -7  -2   4     318575.87     308548.77      4903.44 o                         
  -6  -2   4      24016.28      26779.49       572.32 o                         
  -5  -2   4      10966.64      12684.97       264.56 o                         
  -4  -2   4      22401.03      21280.67       390.65 o                         
  -3  -2   4       6321.04       6828.78       144.47 o                         
  -2  -2   4     303449.37     283300.51      4483.43 o                         
  -1  -2   4     343719.78     361292.02      9347.02 o                         
   0  -2   4        224.72        393.32        46.34 o                         
   1  -2   4      48059.18      50121.09       873.24 o                         
   2  -2   4      37907.82      36498.25       663.44 o                         
   3  -2   4      19810.84      18731.73       380.78 o                         
   4  -2   4      41760.04      45207.91      1023.56 o                         
   5  -2   4      23144.10      23119.20       725.18 o                         
   6  -2   4      16160.35      15748.62       428.01 o                         
   7  -2   4       2261.74       1815.91       165.64 o                         
   8  -2   4         67.59        -98.02       173.27 o                         
   9  -2   4       5418.50       5045.66       240.29 o                         
  10  -2   4        324.98        641.73       193.58 o                         
  11  -2   4         19.07       -206.32       291.40 o                         
 -14  -1   4         32.03       -310.66       310.66 o                         
 -13  -1   4         87.18         94.45       285.47 o                         
 -12  -1   4       5562.61       5597.83       510.60 o                         
 -11  -1   4       2714.87       3468.70       257.85 o                         
 -10  -1   4       3846.59       3057.19       253.68 o                         
  -9  -1   4       1286.27        962.75       136.61 o                         
  -8  -1   4      11937.82      10760.64       310.96 o                         
  -7  -1   4      19297.78      22715.08       425.42 o                         
  -6  -1   4        954.87       1077.64        81.34 o                         
  -5  -1   4      19628.46      16763.15       341.76 o                         
  -4  -1   4      37732.59      39917.12       804.38 o                         
  -3  -1   4      19087.08      23286.85       480.57 o                         
  -2  -1   4     186853.85     178685.46      2913.30 o                         
  -1  -1   4      88922.23     103983.69      1574.66 o                         
   0  -1   4       9436.08      10687.02       226.62 o                         
   1  -1   4      10316.96      11485.47       346.86 o                         
   2  -1   4       1985.63       2231.52       112.56 o                         
   3  -1   4        834.01        796.49        92.01 o                         
   4  -1   4     104126.20     105872.56      1738.92 o                         
   5  -1   4      33381.28      32039.23       659.20 o                         
   6  -1   4       2432.08       2948.87       213.83 o                         
   7  -1   4        932.01        728.35       208.18 o                         
   8  -1   4       4663.13       4575.29       280.42 o                         
   9  -1   4        514.15        523.22       246.49 o                         
  10  -1   4       7980.85       6788.58       381.51 o                         
  11  -1   4        232.67         86.44       508.34 o                         
 -14   0   4       9109.38      10207.89       658.57 o                         
 -13   0   4         68.26        -84.90       278.99 o                         
 -12   0   4       4723.46       4162.90       327.06 o                         
 -11   0   4        851.45        294.07       174.15 o                         
 -10   0   4        527.96       1437.03       163.66 o                         
  -9   0   4       9456.76       8850.21       515.08 o                         
  -8   0   4       3312.45       2811.92       200.92 o                         
  -7   0   4      20021.45      19972.07       381.00 o                         
  -6   0   4       1568.73       1815.70        88.35 o                         
  -5   0   4     124604.18     121871.09      2069.91 o                         
  -4   0   4      28890.04      35461.69       704.78 o                         
  -3   0   4      24919.17      25263.85       480.69 o                         
  -2   0   4       4026.46       4729.97       121.81 o                         
  -1   0   4       5976.08       8063.04       167.74 o                         
   0   0   4      51086.36      53878.21       998.66 o                         
   1   0   4     363619.47     334859.02      6023.43 o                         
   2   0   4      48164.57      50051.26       895.91 o                         
   3   0   4       3653.98       3733.91       301.31 o                         
   4   0   4        114.24        286.68       134.37 o                         
   5   0   4        379.08        422.53       155.15 o                         
   6   0   4      29263.15      31127.30      1244.84 o                         
   7   0   4      72007.76      73987.93      1518.96 o                         
   8   0   4       1233.65        934.11       243.67 o                         
   9   0   4       1266.49       1305.24       269.69 o                         
  10   0   4       1342.54        769.61       407.90 o                         
  11   0   4        459.20        578.76       515.59 o                         
 -15   1   4       5149.06       7242.12       550.13 o                         
 -14   1   4      28377.10      32061.37      1251.69 o                         
 -13   1   4        663.54        -33.55       287.07 o                         
 -12   1   4       1961.38       2067.83       266.65 o                         
 -11   1   4        645.72        421.82       178.89 o                         
 -10   1   4       9731.10       9663.41       365.67 o                         
  -9   1   4         13.68         -5.62       242.71 o                         
  -8   1   4      15260.42      13484.98       331.47 o                         
  -7   1   4       7464.26       7254.80       222.10 o                         
  -6   1   4       3061.66       3084.11       137.00 o                         
  -5   1   4       4027.37       5231.01       260.92 o                         
  -4   1   4      10070.34       9663.18       208.89 o                         
  -3   1   4      22550.21      25390.00       542.72 o                         
  -2   1   4        423.91        935.43        62.05 o                         
  -1   1   4      25395.27      27356.70       456.70 o                         
   0   1   4      25355.16      22691.36       447.10 o                         
   1   1   4     242714.31     224465.33      4063.05 o                         
   2   1   4       5120.21       4722.09       248.56 o                         
   3   1   4      29920.87      29120.76       667.48 o                         
   4   1   4       9738.38       9369.36       359.87 o                         
   5   1   4       1755.61       1736.25       174.75 o                         
   6   1   4     103280.58     102772.77      2147.98 o                         
   7   1   4     148354.55     154703.56      3165.47 o                         
   8   1   4        804.96        206.82       225.00 o                         
   9   1   4       9946.13       8951.06       504.54 o                         
  10   1   4       2020.40       1928.43       409.97 o                         
 -15   2   4        652.89       -166.47       382.52 o                         
 -14   2   4       1306.67        612.68       318.68 o                         
 -13   2   4        231.00         31.49       271.75 o                         
 -12   2   4      23535.01      22572.50       728.35 o                         
 -11   2   4      25187.22      24547.79       571.95 o                         
 -10   2   4          3.21       -145.84       145.84 o                         
  -9   2   4       1635.32       1214.19       202.95 o                         
  -8   2   4       2977.55       2526.28       134.49 o                         
  -7   2   4       8716.94       8450.04       301.24 o                         
  -6   2   4       3678.90       3459.78       139.46 o                         
  -5   2   4        765.85        857.79        76.47 o                         
  -4   2   4      36617.09      35919.05       632.64 o                         
  -3   2   4         16.25        230.82        59.81 o                         
  -2   2   4       2192.73       2331.72       101.03 o                         
  -1   2   4      36893.11      40162.75       746.92 o                         
   0   2   4        221.52        465.22        73.27 o                         
   1   2   4       1532.64       1949.59       127.86 o                         
   2   2   4      12642.68      13133.58       341.24 o                         
   3   2   4         31.05        -58.23       210.15 o                         
   4   2   4         19.23        228.54       132.91 o                         
   5   2   4       1696.69       1407.60       173.70 o                         
   6   2   4      30375.56      30078.83       816.18 o                         
   7   2   4      21649.92      21633.88       686.50 o                         
   8   2   4        990.39        857.30       546.08 o                         
   9   2   4        175.80       -382.89       382.89 o                         
  10   2   4        210.98       -136.24       408.54 o                         
 -15   3   4       2984.94       3150.22       344.53 o                         
 -14   3   4       4175.18       4371.29       435.29 o                         
 -13   3   4       5623.69       6284.36       342.71 o                         
 -12   3   4     134500.07     137837.66      3394.35 o                         
 -11   3   4      85261.08      87910.41      1565.79 o                         
 -10   3   4       2187.17       3021.37       197.54 o                         
  -9   3   4      13135.40      11028.68       491.62 o                         
  -8   3   4       6460.23       6108.03       343.79 o                         
  -7   3   4      26439.22      23487.51       569.40 o                         
  -6   3   4     268465.38     257484.57      5025.35 o                         
  -5   3   4      76864.53      81647.63      1619.31 o                         
  -4   3   4      32726.39      31328.86       602.68 o                         
  -3   3   4      11282.47      12708.45       299.27 o                         
  -2   3   4      31339.02      32781.35       669.69 o                         
  -1   3   4        637.50        948.19        80.08 o                         
   0   3   4      44965.70      46210.43       874.28 o                         
   1   3   4        102.50        517.23       122.95 o                         
   2   3   4      26842.58      26092.74       687.31 o                         
   3   3   4         61.21       -135.33       135.33 o                         
   4   3   4       5921.22       6460.21       337.64 o                         
   5   3   4      11125.72      10773.41       415.77 o                         
   6   3   4        836.76        544.05       296.95 o                         
   7   3   4       1729.64       2096.58       417.46 o                         
   8   3   4         54.29        -95.93       252.61 o                         
   9   3   4      12563.07      12745.02       843.72 o                         
 -14   4   4       1248.67        638.84       327.88 o                         
 -13   4   4       2819.54       2564.84       292.88 o                         
 -12   4   4      44331.36      46352.09      1507.87 o                         
 -10   4   4       2611.47       3026.50       180.90 o                         
  -9   4   4        786.37        594.40       133.63 o                         
  -8   4   4        107.61        192.45       109.06 o                         
  -7   4   4     103061.21      94306.04      1739.90 o                         
  -6   4   4     335011.33     335732.35      6542.55 o                         
  -5   4   4      58416.97      67757.09      1254.76 o                         
  -4   4   4      25920.64      24737.62       494.40 o                         
  -3   4   4      14577.97      15683.49       362.96 o                         
  -2   4   4        600.15        559.81        79.22 o                         
  -1   4   4     132331.69     130946.26      2384.65 o                         
   0   4   4     208035.57     213322.53      4179.56 o                         
   1   4   4        677.25        912.53       129.18 o                         
   2   4   4      17683.38      19298.69       559.51 o                         
   3   4   4      13523.98      13737.04       491.15 o                         
   4   4   4      13638.13      13630.19       690.95 o                         
   5   4   4       6948.91       6956.13       475.23 o                         
   6   4   4      14613.83      13922.58       851.48 o                         
   7   4   4       3895.75       3715.49       381.11 o                         
   8   4   4       1219.96        464.44       567.89 o                         
   9   4   4        361.00        882.51       537.33 o                         
 -14   5   4       3729.93       4888.63       441.77 o                         
 -13   5   4        858.20        705.58       311.22 o                         
 -12   5   4         18.94         35.84       229.87 o                         
 -11   5   4       2868.74       2982.50       230.13 o                         
 -10   5   4       3250.40       3312.99       192.42 o                         
  -9   5   4      13438.53      13611.25       368.38 o                         
  -8   5   4       1822.20       3019.39       177.83 o                         
  -7   5   4       1783.20       1550.88       138.58 o                         
  -6   5   4      17848.86      17200.99       388.85 o                         
  -5   5   4       2217.73       2005.16       114.93 o                         
  -4   5   4      36754.77      35124.26       682.26 o                         
  -3   5   4      39744.28      45274.24       865.36 o                         
  -2   5   4       3850.60       3430.80       159.79 o                         
  -1   5   4      56810.78      55027.06      1040.20 o                         
   0   5   4      63543.70      64013.30      1309.70 o                         
   1   5   4       2791.46       2628.37       170.28 o                         
   2   5   4      11840.65      13112.00       388.30 o                         
   3   5   4       3585.53       3448.25       540.79 o                         
   4   5   4         30.21       -200.47       200.47 o                         
   5   5   4      26189.71      27985.86       901.49 o                         
   6   5   4      12601.98      12215.47       650.51 o                         
   7   5   4       2898.72       3440.35       386.51 o                         
   8   5   4        155.35       -143.62       447.38 o                         
 -14   6   4        336.68        -31.01       335.94 o                         
 -13   6   4       6555.65       7318.99       408.36 o                         
 -12   6   4        150.45       -251.69       297.66 o                         
 -11   6   4       6243.24       4549.20       376.35 o                         
 -10   6   4        756.87        618.07       190.44 o                         
  -9   6   4        176.95       1158.19       195.15 o                         
  -8   6   4      18986.96      18036.66       435.61 o                         
  -7   6   4       5958.39       7548.51       273.04 o                         
  -6   6   4       7880.96       7533.84       260.42 o                         
  -5   6   4        729.09        836.34       107.86 o                         
  -4   6   4      98005.81     100074.97      1728.84 o                         
  -3   6   4      36555.51      46534.96      1265.77 o                         
  -2   6   4       7345.88       7710.80       240.80 o                         
  -1   6   4       9142.20       9049.47       252.92 o                         
   0   6   4       1124.58       1236.09       126.32 o                         
   1   6   4      21698.65      21325.33       699.09 o                         
   2   6   4     166555.18     169067.73      3360.29 o                         
   3   6   4      45544.63      47021.87      1383.44 o                         
   4   6   4       1897.31       1839.84       473.10 o                         
   5   6   4        256.46        159.81       264.73 o                         
   6   6   4         22.84         36.33       297.01 o                         
   7   6   4       7192.94       7629.38       841.75 o                         
 -14   7   4       3061.52       2885.41       373.96 o                         
 -13   7   4      26695.71      29525.36       900.92 o                         
 -12   7   4       1449.11        794.16       306.95 o                         
 -11   7   4       5410.86       5251.14       385.68 o                         
 -10   7   4        540.57        418.80       234.31 o                         
  -9   7   4       4924.77       5020.80       254.47 o                         
  -8   7   4        148.87        714.81       159.55 o                         
  -7   7   4      11172.17      11066.59       340.40 o                         
  -6   7   4       8994.82       8755.32       286.39 o                         
  -5   7   4      10344.43      10871.33       291.70 o                         
  -4   7   4       5757.94       5676.78       205.64 o                         
  -3   7   4       2741.84       3446.59       173.22 o                         
  -2   7   4       8379.93       8940.04       273.93 o                         
  -1   7   4        343.21        310.29       119.33 o                         
   0   7   4       6549.30       5549.93       252.31 o                         
   1   7   4      10496.56      10133.77       378.74 o                         
   2   7   4      85152.70      82779.75      1721.28 o                         
   3   7   4       2614.67       2159.60       315.77 o                         
   4   7   4       8239.96       8639.77       840.82 o                         
   5   7   4       1710.85       1769.03       358.31 o                         
   6   7   4         78.76        103.73       309.68 o                         
 -13   8   4        680.11       -363.77       363.77 o                         
 -12   8   4        287.57       -109.17       317.88 o                         
 -11   8   4      20670.78      19610.09       793.19 o                         
 -10   8   4      39182.90      37168.72       912.30 o                         
  -9   8   4        132.81        190.72       174.44 o                         
  -8   8   4          6.57        183.58       146.91 o                         
  -7   8   4        798.55        569.74       161.50 o                         
  -6   8   4       6665.54       6492.05       307.07 o                         
  -5   8   4       1009.98       1739.74       159.63 o                         
  -4   8   4       2853.91       2199.95       138.59 o                         
  -3   8   4      10070.39      10340.72       293.47 o                         
  -2   8   4         90.83        -78.63       116.67 o                         
  -1   8   4        514.93        513.39       134.00 o                         
   0   8   4      17900.28      17823.85       510.19 o                         
   1   8   4        712.33        895.61       159.80 o                         
   2   8   4       1268.02       1530.37       488.97 o                         
   3   8   4       2174.35       2503.60       337.27 o                         
   4   8   4        445.80       -190.85       329.10 o                         
   5   8   4        944.09        584.25       328.79 o                         
 -12   9   4       4947.42       4986.39       405.06 o                         
 -11   9   4     109621.29     108970.84      2501.09 o                         
 -10   9   4      87620.41      88648.61      2041.75 o                         
  -9   9   4        452.36       1445.44       205.21 o                         
  -8   9   4      14064.53      14026.34       406.54 o                         
  -7   9   4       7796.19       7895.64       299.86 o                         
  -6   9   4       8828.77       8651.96       301.39 o                         
  -5   9   4     150509.00     146501.54      2386.78 o                         
  -4   9   4      49063.29      51356.54       910.89 o                         
  -3   9   4       8253.82       7538.39       283.92 o                         
  -2   9   4       9472.02       8849.77       328.57 o                         
  -1   9   4      11151.02      11055.73       430.50 o                         
   0   9   4       1137.35       1239.01       203.74 o                         
   1   9   4      14608.14      15306.28       635.20 o                         
   2   9   4        657.42        404.02       272.98 o                         
   3   9   4       3820.24       3362.02       362.39 o                         
   4   9   4        337.16        267.28       286.07 o                         
 -12  10   4        221.19        257.04       357.10 o                         
 -11  10   4      29101.07      29005.39       974.91 o                         
 -10  10   4      11638.75      13626.58       601.76 o                         
  -9  10   4        263.02        -26.39       231.99 o                         
  -8  10   4          4.97         83.93       225.14 o                         
  -7  10   4         91.30         56.00       173.12 o                         
  -6  10   4      30773.77      29964.12       618.87 o                         
  -5  10   4     134189.23     135529.78      2229.98 o                         
  -4  10   4      22863.79      23734.38       521.06 o                         
  -3  10   4       5186.20       5479.63       237.23 o                         
  -2  10   4       3389.70       3234.35       186.54 o                         
  -1  10   4        759.31        765.92       188.72 o                         
   0  10   4      25700.25      25493.66       754.88 o                         
   1  10   4      67656.33      64883.60      1665.13 o                         
   2  10   4       1215.13        868.47       303.37 o                         
   3  10   4      10371.79      10996.64       605.14 o                         
 -10  11   4        974.97        948.55       286.45 o                         
  -9  11   4       5422.16       4774.99       317.47 o                         
  -8  11   4      16460.20      18173.87       557.13 o                         
  -7  11   4         20.15       1281.72       219.53 o                         
  -6  11   4          7.46        119.77       178.17 o                         
  -5  11   4       3694.70       3640.47       214.65 o                         
  -4  11   4       2585.83       2216.20       206.72 o                         
  -3  11   4      17934.78      17312.66       624.91 o                         
  -2  11   4      27295.13      28676.90       678.87 o                         
  -1  11   4       2480.86       1802.37       256.62 o                         
   0  11   4       7409.49       6713.23       403.50 o                         
   1  11   4       9807.58       9192.08       503.77 o                         
  -8  12   4        503.51       1268.95       273.98 o                         
  -7  12   4       5655.12       6160.59       291.17 o                         
  -6  12   4       1735.85       1915.80       229.55 o                         
  -5  12   4       1658.54       1475.59       229.77 o                         
  -4  12   4         84.55        157.10       230.36 o                         
  -3  12   4      38093.80      36318.79       812.72 o                         
  -2  12   4      23819.36      24883.09       963.93 o                         
  -1 -16   5      20833.96      19862.39       897.79 o                         
   0 -16   5      18947.20      18911.96       680.83 o                         
   1 -16   5        458.61       -216.22       276.77 o                         
   2 -16   5       1036.49       1070.02       339.58 o                         
   3 -16   5       2595.58       2153.07       331.11 o                         
   4 -16   5       6015.03       6508.51       758.43 o                         
  -4 -15   5      26104.83      24970.31       833.06 o                         
  -3 -15   5      12648.25      12845.43       613.76 o                         
  -2 -15   5       1173.10       1107.05       281.29 o                         
  -1 -15   5      15507.43      15605.33       686.76 o                         
   0 -15   5       6145.20       5853.32       337.03 o                         
   1 -15   5       1627.83       1286.69       259.13 o                         
   2 -15   5       9362.38       9150.30       407.75 o                         
   3 -15   5        362.39        338.81       262.34 o                         
   4 -15   5       1979.77       2392.76       310.06 o                         
   5 -15   5       5840.47       4857.54       341.93 o                         
   6 -15   5       1886.42       1845.35       276.83 o                         
   7 -15   5        282.48         98.68       279.56 o                         
  -5 -14   5      11688.18      10412.20       705.63 o                         
  -4 -14   5     109074.24     111047.02      2323.19 o                         
  -3 -14   5      20744.06      20877.49       618.98 o                         
  -2 -14   5       1744.04       1317.49       246.10 o                         
  -1 -14   5       7675.00       7379.75       404.06 o                         
   0 -14   5       3510.10       3915.96       278.79 o                         
   1 -14   5      54111.55      55727.88      1115.53 o                         
   2 -14   5     165148.58     168977.15      3157.35 o                         
   3 -14   5      16513.72      16729.82       727.73 o                         
   4 -14   5       3257.20       3398.88       273.37 o                         
   5 -14   5       2838.36       2642.20       246.33 o                         
   6 -14   5        281.65         20.09       234.08 o                         
   7 -14   5      22747.12      23984.84       783.41 o                         
   8 -14   5      31606.94      31003.55       905.91 o                         
  -7 -13   5        142.84        538.02       257.59 o                         
  -6 -13   5       1721.26       1733.10       339.28 o                         
  -5 -13   5       8270.02       6988.65       593.90 o                         
  -4 -13   5      17755.03      18334.78       645.51 o                         
  -3 -13   5       2966.28       2879.64       238.41 o                         
  -2 -13   5       2802.12       2595.58       293.74 o                         
  -1 -13   5       3110.26       3225.97       236.37 o                         
   0 -13   5        219.20        204.58       182.58 o                         
   1 -13   5      80055.32      83687.65      1520.82 o                         
   2 -13   5     125532.40     130972.55      2298.93 o                         
   3 -13   5       3015.72       3350.00       256.47 o                         
   4 -13   5       3676.22       3521.49       231.00 o                         
   5 -13   5       4863.32       4384.23       253.95 o                         
   6 -13   5        452.83        649.95       233.45 o                         
   7 -13   5      96769.52      97121.75      2046.79 o                         
   8 -13   5      83287.36      82213.79      1550.63 o                         
   9 -13   5        165.52        332.85       291.72 o                         
  -8 -12   5          4.67        165.84       213.49 o                         
  -7 -12   5         42.10         52.56       234.25 o                         
  -6 -12   5        627.24        271.33       251.57 o                         
  -5 -12   5       1561.14       1184.90       266.80 o                         
  -4 -12   5       3683.37       2878.50       257.26 o                         
  -3 -12   5      15360.19      15120.82       491.98 o                         
  -2 -12   5       1827.83       1219.13       295.15 o                         
  -1 -12   5       2018.53       1888.75       187.57 o                         
   0 -12   5       1030.82        933.15       172.71 o                         
   1 -12   5       4955.35       4610.69       269.78 o                         
   2 -12   5         60.29        428.44       162.06 o                         
   3 -12   5       1497.77       1565.40       169.86 o                         
   4 -12   5      16176.69      15286.03       542.18 o                         
   5 -12   5       5032.51       4354.59       234.27 o                         
   6 -12   5       1902.50       1683.10       238.04 o                         
   7 -12   5      32536.61      31231.52       727.11 o                         
   8 -12   5      12670.72      11951.49       495.54 o                         
   9 -12   5       1407.34        868.09       279.40 o                         
  10 -12   5       4803.89       4548.85       343.98 o                         
  -9 -11   5        615.28        627.20       197.24 o                         
  -8 -11   5       4681.74       4941.52       287.37 o                         
  -7 -11   5       8913.51       9468.66       469.61 o                         
  -6 -11   5       8220.99       7552.06       459.21 o                         
  -5 -11   5      66481.24      65479.81      1701.33 o                         
  -4 -11   5       3970.61       2875.36       234.61 o                         
  -3 -11   5      12692.58      11486.05       516.82 o                         
  -2 -11   5       5101.97       4437.69       308.72 o                         
  -1 -11   5      10723.96       9598.35       373.20 o                         
   0 -11   5       2021.89       2484.52       323.19 o                         
   1 -11   5       4621.34       4313.81       273.52 o                         
   2 -11   5      12955.79      13889.80       349.34 o                         
   3 -11   5       3575.45       3319.89       183.72 o                         
   4 -11   5      19981.25      18240.14       597.71 o                         
   5 -11   5         35.32         15.82       170.64 o                         
   6 -11   5       5400.64       5125.24       234.52 o                         
   7 -11   5        738.26        819.50       208.75 o                         
   8 -11   5       2796.83       2167.42       243.21 o                         
   9 -11   5      11644.23      10979.12       549.66 o                         
  10 -11   5      44059.01      47023.16      1054.18 o                         
 -10 -10   5       1538.54        608.64       181.56 o                         
  -9 -10   5        188.91        -27.46       202.56 o                         
  -8 -10   5       1163.44       1319.02       204.01 o                         
  -7 -10   5         96.18          2.35       191.05 o                         
  -6 -10   5      45615.62      43743.91      1007.62 o                         
  -5 -10   5     105723.93     107988.13      2198.41 o                         
  -4 -10   5       6172.79       5604.80       268.70 o                         
  -3 -10   5       1955.63       1831.68       179.96 o                         
  -2 -10   5       5332.51       5058.24       228.29 o                         
  -1 -10   5       8983.39       8616.30       324.46 o                         
   0 -10   5      22619.06      26221.36       621.96 o                         
   1 -10   5      50316.74      55014.35      1006.80 o                         
   2 -10   5       1619.76       1588.84       121.76 o                         
   3 -10   5       6051.48       5888.54       252.86 o                         
   4 -10   5       1060.32       1050.78       165.00 o                         
   5 -10   5      19591.01      19331.34       489.83 o                         
   6 -10   5        282.09       1246.78       182.29 o                         
   7 -10   5        409.62        -33.40       193.41 o                         
   8 -10   5       5073.94       4501.17       274.39 o                         
   9 -10   5       5260.48       4851.53       312.05 o                         
  10 -10   5       9644.28      10111.20       496.79 o                         
  11 -10   5        822.75         97.10       306.07 o                         
 -11  -9   5       3478.45       4255.84       264.49 o                         
 -10  -9   5       2076.92       1977.88       189.29 o                         
  -9  -9   5      39963.08      42287.35       766.92 o                         
  -8  -9   5      51003.47      52805.20       951.80 o                         
  -7  -9   5       1004.14        656.53       183.18 o                         
  -6  -9   5       1738.81       1415.98       184.12 o                         
  -5  -9   5         58.79        274.45       152.27 o                         
  -4  -9   5       1276.89       1014.67       137.47 o                         
  -3  -9   5     118081.90     111382.73      1931.62 o                         
  -2  -9   5      71011.94      73800.73      1400.42 o                         
  -1  -9   5          9.96         51.63       109.45 o                         
   0  -9   5      12416.48      14464.15       354.90 o                         
   1  -9   5       5745.95       5304.59       187.59 o                         
   2  -9   5        532.48        591.45       104.63 o                         
   3  -9   5      29296.51      31824.60       678.39 o                         
   4  -9   5       1152.10        996.84       143.55 o                         
   5  -9   5      16199.03      16473.21       462.34 o                         
   6  -9   5       2366.86       1653.83       185.17 o                         
   7  -9   5        364.02        143.81       183.67 o                         
   8  -9   5       2369.62       2573.77       239.06 o                         
   9  -9   5       1764.51       1090.87       262.07 o                         
  10  -9   5       1393.60       1118.30       324.08 o                         
  11  -9   5       4962.57       5046.12       353.05 o                         
 -12  -8   5          0.07       -309.28       309.28 o                         
 -11  -8   5       3983.76       3985.67       244.92 o                         
 -10  -8   5        668.76        755.78       166.96 o                         
  -9  -8   5      36762.50      36040.79       725.30 o                         
  -8  -8   5       7552.08       7831.67       538.22 o                         
  -7  -8   5      12308.82      11091.38       383.99 o                         
  -6  -8   5       9740.69       9951.03       394.20 o                         
  -5  -8   5      15873.31      15498.95       399.05 o                         
  -4  -8   5      19184.58      16201.83       399.51 o                         
  -3  -8   5     344649.58     345607.16      5837.76 o                         
  -2  -8   5     125011.58     129840.66      2228.44 o                         
  -1  -8   5       7167.93       6796.40       235.41 o                         
   0  -8   5       8563.76       9091.67       261.69 o                         
   1  -8   5       8956.54       8396.97       226.56 o                         
   2  -8   5      97051.16     101092.22      1755.06 o                         
   3  -8   5     406063.54     409252.24      6915.06 o                         
   4  -8   5      40891.71      37716.19       692.61 o                         
   5  -8   5      11199.35      11694.72       380.17 o                         
   6  -8   5       6519.79       6080.45       360.41 o                         
   7  -8   5       3109.84       3243.99       217.68 o                         
   8  -8   5      15651.42      18705.69       846.54 o                         
   9  -8   5      48218.86      50194.20      1055.73 o                         
  10  -8   5          2.02       -236.28       249.83 o                         
  11  -8   5       7263.70       6480.47       430.10 o                         
 -12  -7   5       3207.65       2518.16       367.10 o                         
 -11  -7   5        774.82        830.40       189.33 o                         
 -10  -7   5         51.34       -155.23       155.23 o                         
  -9  -7   5        418.14        -18.19       134.85 o                         
  -8  -7   5      10918.55      10928.76       325.86 o                         
  -7  -7   5       7792.05       8819.00       426.56 o                         
  -6  -7   5         43.84        158.95       112.82 o                         
  -5  -7   5      10482.23      10090.99       291.73 o                         
  -4  -7   5       7262.88       6355.71       231.78 o                         
  -3  -7   5      55020.10      55208.02       977.78 o                         
  -2  -7   5       5121.40       4390.91       189.46 o                         
  -1  -7   5      10743.13      12096.93       283.59 o                         
   0  -7   5         35.62        180.14        85.29 o                         
   1  -7   5       1043.20       1049.13        88.49 o                         
   2  -7   5     127184.34     132845.85      2284.57 o                         
   3  -7   5     266492.03     260779.51      4739.97 o                         
   4  -7   5       7325.43       6978.07       259.48 o                         
   5  -7   5       1221.89       1013.50       146.82 o                         
   6  -7   5       4903.59       4933.27       230.22 o                         
   7  -7   5        103.97        275.86       186.87 o                         
   8  -7   5     106471.59     110003.69      1965.52 o                         
   9  -7   5     108478.78     110865.58      2020.56 o                         
  10  -7   5        335.56        182.32       249.11 o                         
  11  -7   5       5353.86       5619.71       392.99 o                         
 -13  -6   5        438.89       -122.30       251.69 o                         
 -12  -6   5        978.74       1398.69       243.97 o                         
 -11  -6   5        150.28        171.10       175.41 o                         
 -10  -6   5      27734.33      26865.50       781.82 o                         
  -9  -6   5      24574.88      23130.35       614.51 o                         
  -8  -6   5       5901.75       4953.52       175.80 o                         
  -7  -6   5       5562.44       4951.29       193.25 o                         
  -6  -6   5         57.49        146.62        80.09 o                         
  -5  -6   5      12182.24      11188.50       273.28 o                         
  -4  -6   5       3154.71       2528.97       139.77 o                         
  -3  -6   5         40.53         52.25        78.40 o                         
  -2  -6   5      50792.34      54644.42       957.47 o                         
  -1  -6   5        367.19        434.57        62.33 o                         
   0  -6   5       3590.95       3207.20       123.05 o                         
   1  -6   5       8230.24       8642.75       203.34 o                         
   2  -6   5       2189.70       1910.95        92.38 o                         
   3  -6   5       1615.60       2365.72       163.37 o                         
   4  -6   5       4960.20       4555.05       187.55 o                         
   5  -6   5      26467.29      27299.12       702.09 o                         
   6  -6   5      11955.24      11565.14       466.59 o                         
   7  -6   5        337.55         64.77       178.07 o                         
   8  -6   5      23349.47      23584.53       650.16 o                         
   9  -6   5      12809.13      12840.43       802.06 o                         
  10  -6   5       1657.71       1218.08       252.88 o                         
  11  -6   5       7232.01       6095.36       617.97 o                         
 -13  -5   5       1911.80       2048.09       281.69 o                         
 -12  -5   5       2155.34       1978.64       236.47 o                         
 -11  -5   5       8761.49       9490.88       344.11 o                         
 -10  -5   5     138578.08     139729.60      2062.22 o                         
  -9  -5   5      80951.54      77877.33      1179.85 o                         
  -8  -5   5       1711.34       1808.01       109.22 o                         
  -7  -5   5      17733.17      16579.58       330.39 o                         
  -6  -5   5      27714.62      25848.75       445.59 o                         
  -5  -5   5       9097.14       8576.10       260.50 o                         
  -4  -5   5     165272.79     163179.38      2606.57 o                         
  -3  -5   5      25160.55      26097.15       447.00 o                         
  -2  -5   5      37912.52      37462.83       625.46 o                         
  -1  -5   5       2655.77       2966.49       102.20 o                         
   0  -5   5      18506.00      19099.02       330.17 o                         
   1  -5   5      13374.29      12495.70       247.54 o                         
   2  -5   5       1114.58       1794.55       278.41 o                         
   3  -5   5      11582.29      10985.46       273.56 o                         
   4  -5   5       1589.68       1846.83       113.81 o                         
   5  -5   5      33237.20      29935.86       606.35 o                         
   6  -5   5        795.07       1226.93       146.53 o                         
   7  -5   5       9250.43       8434.74       310.42 o                         
   8  -5   5       1340.11       1697.61       202.23 o                         
   9  -5   5       2100.93       1895.49       233.11 o                         
  10  -5   5      10323.33       9303.91       402.03 o                         
  11  -5   5      44901.75      51419.00      1261.54 o                         
 -14  -4   5         27.69       -262.21       262.21 o                         
 -13  -4   5       9280.44       9784.34       644.21 o                         
 -12  -4   5       1210.52        785.53       220.51 o                         
 -11  -4   5       6723.99       5188.97       373.23 o                         
 -10  -4   5      49296.48      47529.78       817.23 o                         
  -9  -4   5       4299.15       2958.05       258.17 o                         
  -8  -4   5        857.28        737.81        93.97 o                         
  -7  -4   5      18208.54      17050.14       351.18 o                         
  -6  -4   5         12.21        -44.91        70.26 o                         
  -5  -4   5      72343.81      69549.71      1133.13 o                         
  -4  -4   5     221785.28     225701.55      3804.35 o                         
  -3  -4   5      13888.09      14964.42       294.63 o                         
  -2  -4   5      10883.57      10765.18       212.71 o                         
  -1  -4   5        417.66        591.71        49.57 o                         
   0  -4   5      25810.92      26143.57       427.80 o                         
   1  -4   5      20208.76      22489.78       383.39 o                         
   2  -4   5      92131.76      92618.50      1510.16 o                         
   3  -4   5       3885.44       3591.43       153.85 o                         
   4  -4   5      12020.10      12092.88       298.11 o                         
   5  -4   5        109.49         -8.04       117.10 o                         
   6  -4   5       6202.82       5822.93       320.78 o                         
   7  -4   5        987.19       1080.12       194.38 o                         
   8  -4   5        607.88        310.06       174.04 o                         
   9  -4   5       4018.44       3640.11       240.01 o                         
  10  -4   5       2713.60       2445.56       245.65 o                         
  11  -4   5      12540.35      15538.12       630.03 o                         
 -14  -3   5       2581.52       3974.18       461.97 o                         
 -13  -3   5      17191.39      17453.28      1057.65 o                         
 -12  -3   5         43.14       -187.68       240.59 o                         
 -11  -3   5       2167.89       1045.84       305.71 o                         
 -10  -3   5       6223.18       5973.74       256.12 o                         
  -9  -3   5       3919.26       3275.77       173.06 o                         
  -8  -3   5      94038.53      86900.03      1427.70 o                         
  -7  -3   5     181314.76     179737.98      2885.30 o                         
  -6  -3   5       1381.96       1448.43       156.49 o                         
  -5  -3   5        304.53        235.65        82.27 o                         
  -4  -3   5        390.75        513.21        59.59 o                         
  -3  -3   5        165.69        228.09        49.77 o                         
  -2  -3   5     244844.63     231004.33      3665.32 o                         
  -1  -3   5     149236.91     166464.53      2394.61 o                         
   0  -3   5        199.65        189.97        53.81 o                         
   1  -3   5       3202.26       3815.48       137.77 o                         
   2  -3   5        570.04        598.88        80.51 o                         
   3  -3   5          3.84        140.82        93.76 o                         
   4  -3   5      42908.76      46843.34      1243.60 o                         
   5  -3   5       7331.32       6803.15       284.82 o                         
   6  -3   5      12048.26      11982.83       361.67 o                         
   7  -3   5         17.26       -164.95       164.95 o                         
   8  -3   5        613.03        427.31       185.28 o                         
   9  -3   5       2429.19       2848.59       234.52 o                         
  10  -3   5        788.83        356.48       304.71 o                         
  11  -3   5          1.09       -148.62       211.21 o                         
 -14  -2   5        194.36       -242.09       309.93 o                         
 -13  -2   5        132.09        952.39       322.84 o                         
 -12  -2   5       6722.05       5983.80       458.89 o                         
 -11  -2   5         10.68       -266.97       266.97 o                         
 -10  -2   5       7944.10       7775.37       294.48 o                         
  -9  -2   5       4539.27       4133.50       314.03 o                         
  -8  -2   5      80320.25      80103.75      1406.88 o                         
  -7  -2   5      44600.01      47292.62       798.66 o                         
  -6  -2   5      26397.41      24845.64       442.83 o                         
  -5  -2   5      20893.91      22490.88       449.85 o                         
  -4  -2   5      31366.54      31181.23       555.47 o                         
  -3  -2   5      30858.52      27576.21       462.29 o                         
  -2  -2   5     866628.84     860385.25     40868.08 o                         
  -1  -2   5     181285.62     186391.33      2811.93 o                         
   0  -2   5      17728.24      18351.41       331.33 o                         
   1  -2   5      35528.82      35577.55       648.58 o                         
   2  -2   5      10443.07       9637.69       254.25 o                         
   3  -2   5      66783.74      68239.07      1143.18 o                         
   4  -2   5     401492.88     394946.54      6301.06 o                         
   5  -2   5      61809.84      57675.39      1009.18 o                         
   6  -2   5      19546.01      20499.81       531.52 o                         
   7  -2   5      13878.25      13298.37       431.82 o                         
   8  -2   5       5241.95       5572.92       310.41 o                         
   9  -2   5       5302.62       3853.11       304.97 o                         
  10  -2   5      35703.09      38498.98      1476.97 o                         
  11  -2   5        610.22        381.74       570.49 o                         
 -14  -1   5       4501.25       4939.90       395.39 o                         
 -13  -1   5        231.48       -151.06       283.98 o                         
 -12  -1   5       1399.72        461.13       264.25 o                         
 -11  -1   5       2478.88       2369.34       206.81 o                         
 -10  -1   5       4815.82       4967.73       237.39 o                         
  -9  -1   5       6186.44       7267.51       373.82 o                         
  -8  -1   5       2480.30       1673.47       115.49 o                         
  -7  -1   5      16098.68      14183.17       302.05 o                         
  -6  -1   5      22072.71      24282.43       460.39 o                         
  -5  -1   5        265.16        298.83        66.95 o                         
  -4  -1   5       3819.07       3696.50       148.00 o                         
  -3  -1   5        456.63        359.71        66.86 o                         
  -2  -1   5      42245.14      44120.34       768.49 o                         
  -1  -1   5        589.15       1101.13        64.40 o                         
   0  -1   5       1010.30        878.56        75.70 o                         
   1  -1   5         48.98        205.06       102.29 o                         
   2  -1   5        897.02       1027.95        89.62 o                         
   3  -1   5      83936.93      79543.55      1322.32 o                         
   4  -1   5     219023.40     207835.36      3350.53 o                         
   5  -1   5      13969.93      13357.75       444.28 o                         
   6  -1   5       2594.26       2889.20       261.03 o                         
   7  -1   5       1090.75       1311.35       289.16 o                         
   8  -1   5          2.08        -20.76       309.84 o                         
   9  -1   5      37543.38      42228.66      1375.65 o                         
  10  -1   5      60020.56      70247.17      1536.70 o                         
 -15   0   5      29529.92      40774.25      2136.75 o                         
 -14   0   5      62706.15      73559.72      2498.68 o                         
 -13   0   5       1675.23        849.67       262.67 o                         
 -12   0   5       3393.34       3222.20       234.57 o                         
 -11   0   5       3451.37       3141.12       204.89 o                         
 -10   0   5       2410.42       1685.61       164.75 o                         
  -9   0   5      31690.13      27691.17       790.22 o                         
  -8   0   5      55996.99      52750.18       943.27 o                         
  -7   0   5       5695.03       4846.93       173.89 o                         
  -6   0   5       8070.37       8745.92       223.09 o                         
  -5   0   5       5560.68       5358.28       160.97 o                         
  -4   0   5      26403.43      25833.42       500.50 o                         
  -3   0   5         11.00        573.67        54.29 o                         
  -2   0   5          2.70         83.25        55.17 o                         
  -1   0   5      35964.81      35776.89       597.19 o                         
   0   0   5        348.09        423.08        68.30 o                         
   1   0   5      21421.78      21628.39       417.13 o                         
   2   0   5       5792.96       6135.93       211.45 o                         
   3   0   5        114.91        234.62       123.09 o                         
   4   0   5        915.19        934.99       157.66 o                         
   5   0   5        373.84        397.21       208.52 o                         
   6   0   5      23804.76      24405.20       657.66 o                         
   7   0   5      24251.67      24743.08       743.13 o                         
   8   0   5          2.98        -62.40       231.47 o                         
   9   0   5       5628.94       5578.64       466.47 o                         
  10   0   5       7433.61       8085.43       561.18 o                         
 -15   1   5      37057.87      44697.05      1151.54 o                         
 -14   1   5      41500.69      46066.02      1165.47 o                         
 -13   1   5         40.19        178.71       278.91 o                         
 -12   1   5       1800.64       1747.29       212.53 o                         
 -11   1   5       2975.29       2552.34       203.09 o                         
 -10   1   5      10112.82      10634.78       464.26 o                         
  -9   1   5     217123.68     210182.19      3822.44 o                         
  -8   1   5     159444.16     160446.80      3154.15 o                         
  -7   1   5       6687.17       5923.78       221.10 o                         
  -6   1   5      37542.06      36626.09       704.46 o                         
  -5   1   5      23647.76      24825.71       464.70 o                         
  -4   1   5       1823.68       2562.67       147.63 o                         
  -3   1   5     160403.36     157232.22      2655.15 o                         
  -2   1   5      32137.32      34457.00       574.59 o                         
  -1   1   5      33304.93      33845.46       647.74 o                         
   0   1   5      18185.95      17998.00       380.94 o                         
   1   1   5       2152.23       2723.34       117.47 o                         
   2   1   5       6775.44       6160.13       240.88 o                         
   3   1   5        372.08        733.57       135.40 o                         
   4   1   5       1427.49       1318.61       180.54 o                         
   5   1   5       2452.68       2515.00       206.90 o                         
   6   1   5      23603.65      23825.11       693.06 o                         
   7   1   5       6349.28       6642.62       495.85 o                         
   8   1   5       5411.23       4842.38       314.62 o                         
   9   1   5        336.87       -432.27       432.27 o                         
  10   1   5        433.16       -158.30       318.00 o                         
 -15   2   5       1870.74        802.61       394.53 o                         
 -14   2   5          1.38         45.85       304.26 o                         
 -13   2   5        356.30        387.55       279.42 o                         
 -12   2   5      25577.76      25548.76       615.86 o                         
 -11   2   5       9994.42       8758.92       348.84 o                         
 -10   2   5       7461.99       6521.15       271.29 o                         
  -9   2   5      50589.08      50076.49       916.56 o                         
  -8   2   5       9429.61      10806.25       792.27 o                         
  -7   2   5      10643.25       9540.81       427.01 o                         
  -6   2   5      44651.59      42648.62       813.61 o                         
  -5   2   5       1719.69       1537.77       119.29 o                         
  -4   2   5      28740.96      27861.16       583.28 o                         
  -3   2   5     168889.48     178072.55      3011.85 o                         
  -2   2   5       9225.21       9737.79       219.80 o                         
  -1   2   5       7333.53       7359.01       198.60 o                         
   0   2   5        213.34        376.54        81.30 o                         
   1   2   5       5250.82       5023.02       234.97 o                         
   2   2   5        531.63        778.86       119.71 o                         
   3   2   5      28785.59      29501.59       659.78 o                         
   4   2   5       2504.92       2762.91       218.06 o                         
   5   2   5       9433.57       8416.45       367.03 o                         
   6   2   5        502.35        182.30       217.22 o                         
   7   2   5       3977.49       3992.69       486.95 o                         
   8   2   5       1218.14       1300.49       294.82 o                         
   9   2   5       1863.94       1406.01       312.59 o                         
 -15   3   5        360.06       -190.69       354.53 o                         
 -14   3   5       4847.50       4578.27       416.52 o                         
 -13   3   5       2832.80       3158.42       342.22 o                         
 -12   3   5      33477.48      32033.45       769.75 o                         
 -11   3   5         20.28       1234.61       210.72 o                         
 -10   3   5       9979.39      10346.96       342.76 o                         
  -9   3   5       6347.92       5810.16       350.16 o                         
  -8   3   5       2811.28       2388.11       144.23 o                         
  -7   3   5     140313.22     128109.08      2344.01 o                         
  -6   3   5     258651.41     272579.17      4924.19 o                         
  -5   3   5       8109.86      13682.72       512.90 o                         
  -4   3   5       5660.72       6033.04       208.63 o                         
  -3   3   5         62.52         27.56        70.59 o                         
  -2   3   5       4428.31       4336.94       173.88 o                         
  -1   3   5     171829.16     175331.93      3180.60 o                         
   0   3   5     212246.98     222287.96      4358.21 o                         
   1   3   5        243.09        345.57       137.36 o                         
   2   3   5       3360.60       3642.34       417.85 o                         
   3   3   5         54.33        266.17       179.11 o                         
   4   3   5        539.41        277.82       171.37 o                         
   5   3   5      14433.52      15696.66       759.50 o                         
   6   3   5      10538.59       9601.86       548.34 o                         
   7   3   5       3135.47       3683.55       501.56 o                         
   8   3   5        218.48       -322.04       368.69 o                         
 -15   4   5        988.11        929.66       400.45 o                         
 -14   4   5       4579.84       4686.16       360.37 o                         
 -13   4   5        288.83        483.67       288.45 o                         
 -12   4   5          9.69        438.27       207.09 o                         
 -11   4   5       5482.65       5721.57       249.58 o                         
 -10   4   5       1262.40       1210.67       155.02 o                         
  -9   4   5       8315.53       7711.71       349.12 o                         
  -8   4   5       8715.36       8175.46       277.16 o                         
  -7   4   5      46694.54      45844.40       957.71 o                         
  -6   4   5      47660.11      56567.49      1063.08 o                         
  -5   4   5      11795.29      12019.20       277.23 o                         
  -4   4   5      17097.47      18518.07       427.38 o                         
  -3   4   5      13477.26      13024.22       308.23 o                         
  -2   4   5      13673.08      14062.30       342.76 o                         
  -1   4   5     329447.44     323908.59      5841.20 o                         
   0   4   5     161489.73     167689.22      3308.64 o                         
   1   4   5       3444.38       4253.35       316.99 o                         
   2   4   5      15977.64      15551.45       587.41 o                         
   3   4   5       6031.48       5727.78       319.67 o                         
   4   4   5      17047.71      17756.55       774.12 o                         
   5   4   5     170038.26     173298.21      3641.71 o                         
   6   4   5      40439.90      39729.95      1276.23 o                         
   7   4   5       6478.30       5930.29       571.60 o                         
   8   4   5       5419.27       6150.16       628.87 o                         
 -14   5   5         70.43       -108.64       409.82 o                         
 -13   5   5       7806.32       7970.78       388.64 o                         
 -12   5   5         45.18        -79.41       196.32 o                         
 -11   5   5       2455.08       2059.22       244.33 o                         
 -10   5   5       1594.19       1376.83       178.71 o                         
  -9   5   5       3320.16       3506.42       225.76 o                         
  -8   5   5      16556.77      17524.93       465.37 o                         
  -7   5   5         83.79        270.94       111.79 o                         
  -6   5   5       2568.48       2668.87       132.84 o                         
  -5   5   5      12605.65      13257.30       336.44 o                         
  -4   5   5       2196.76       2182.82       129.02 o                         
  -3   5   5       2519.79       3199.00       146.90 o                         
  -2   5   5       1357.73       1426.56       110.51 o                         
  -1   5   5      26964.86      26037.20       593.45 o                         
   0   5   5        773.03        744.78       114.26 o                         
   1   5   5       3029.54       3048.46       205.06 o                         
   2   5   5       4302.35       4619.06       559.22 o                         
   3   5   5        919.00        785.35       228.19 o                         
   4   5   5      16154.52      15234.99       701.48 o                         
   5   5   5      76169.52      79032.53      2006.93 o                         
   6   5   5       6302.29       5420.51       416.89 o                         
   7   5   5       1042.84       1403.00       726.19 o                         
 -14   6   5      32500.14      36709.64      1137.76 o                         
 -13   6   5      84683.45      86781.87      2674.98 o                         
 -12   6   5       5443.49       5281.69       762.84 o                         
 -11   6   5       8990.30       8442.86       448.04 o                         
 -10   6   5       4374.74       3522.31       325.55 o                         
  -9   6   5       2601.66       2245.61       189.46 o                         
  -8   6   5      19639.13      18428.66       451.39 o                         
  -7   6   5      54267.71      51619.99       999.40 o                         
  -6   6   5        828.30       1185.84       126.39 o                         
  -5   6   5      15191.28      15565.47       374.90 o                         
  -4   6   5       1447.75       1779.78       114.74 o                         
  -3   6   5       7994.70       8087.38       262.12 o                         
  -2   6   5       2725.84       2592.98       132.10 o                         
  -1   6   5        211.22        321.67       123.00 o                         
   0   6   5      10078.81       9631.74       452.16 o                         
   1   6   5       1394.69       1496.15       188.63 o                         
   2   6   5      16604.54      15426.58       704.72 o                         
   3   6   5       3153.47       3572.59       267.44 o                         
   4   6   5        935.43        204.02       247.68 o                         
   5   6   5        762.59        418.28       322.15 o                         
   6   6   5          5.58       -198.78       345.42 o                         
 -13   7   5      50976.10      55527.21      1461.72 o                         
 -12   7   5        623.77        693.08       255.68 o                         
 -11   7   5       1494.74       1516.47       241.26 o                         
 -10   7   5        468.03        331.05       202.79 o                         
  -9   7   5       2682.88       2968.89       191.89 o                         
  -8   7   5     118273.22     113779.20      2110.99 o                         
  -7   7   5     105586.15     106678.32      1980.08 o                         
  -6   7   5       2212.21       3004.13       160.84 o                         
  -5   7   5      13978.94      14673.19       346.55 o                         
  -4   7   5       9458.51      10124.93       262.59 o                         
  -3   7   5        102.27        449.20       114.79 o                         
  -2   7   5      44887.94      44435.36       868.48 o                         
  -1   7   5      20358.17      21360.64       701.45 o                         
   0   7   5      16595.26      16373.06       478.87 o                         
   1   7   5       2114.46       2061.40       252.84 o                         
   2   7   5        334.28        295.54       225.06 o                         
   3   7   5       6322.38       5936.32       686.82 o                         
   4   7   5        390.51        357.48       352.40 o                         
   5   7   5         26.62        -75.56       296.54 o                         
 -13   8   5        303.36       -150.16       350.78 o                         
 -12   8   5       2298.28       2070.35       378.95 o                         
 -11   8   5      35884.44      32572.66       859.45 o                         
 -10   8   5      14591.77      14699.20       693.28 o                         
  -9   8   5        998.96       1132.77       206.38 o                         
  -8   8   5      17721.45      17864.70       476.16 o                         
  -7   8   5       9871.34       9897.76       323.72 o                         
  -6   8   5       2468.86       2433.78       164.09 o                         
  -5   8   5      34864.48      33069.13       596.79 o                         
  -4   8   5       7553.48       8689.23       292.61 o                         
  -3   8   5       3669.97       3353.26       229.49 o                         
  -2   8   5      35769.87      36196.84       772.98 o                         
  -1   8   5       1298.02        999.95       172.59 o                         
   0   8   5       4374.17       3875.86       282.00 o                         
   1   8   5        579.06        802.48       277.31 o                         
   2   8   5        189.35        561.59       270.73 o                         
   3   8   5        193.25       -146.37       457.05 o                         
   4   8   5       7883.46       7650.91       559.52 o                         
 -12   9   5       1443.16       1252.88       352.37 o                         
 -11   9   5      33680.86      34399.91      1062.95 o                         
 -10   9   5       1970.90       3143.70       374.29 o                         
  -9   9   5       5417.69       5554.98       279.17 o                         
  -8   9   5       4409.59       4154.79       211.62 o                         
  -7   9   5        260.13        223.07       160.97 o                         
  -6   9   5      70471.73      67692.72      1114.55 o                         
  -5   9   5     170564.68     178181.50      2882.73 o                         
  -4   9   5       9691.05      12054.68       550.06 o                         
  -3   9   5       7055.92       6888.58       291.60 o                         
  -2   9   5        590.46        352.47       161.88 o                         
  -1   9   5        203.96        328.91       193.62 o                         
   0   9   5      57751.52      57411.35      1238.98 o                         
   1   9   5      80236.65      78899.60      2161.20 o                         
   2   9   5       1254.19       1328.15       470.71 o                         
   3   9   5       2147.56       3085.93       687.21 o                         
 -11  10   5        112.54        197.85       346.98 o                         
 -10  10   5       2908.58       3368.68       305.55 o                         
  -9  10   5        479.44        389.39       214.90 o                         
  -8  10   5        911.79        973.94       198.30 o                         
  -7  10   5       4129.71       3918.60       225.79 o                         
  -6  10   5      17722.45      17435.76       436.96 o                         
  -5  10   5      29108.69      30818.27       603.19 o                         
  -4  10   5       1151.11       2177.04       174.48 o                         
  -3  10   5       6019.55       5573.35       247.67 o                         
  -2  10   5        369.75        664.08       276.60 o                         
  -1  10   5       5442.49       4650.10       262.07 o                         
   0  10   5      97269.95      96473.56      1883.24 o                         
   1  10   5      59534.91      57935.05      1822.99 o                         
  -9  11   5        215.42        386.29       247.28 o                         
  -8  11   5       1509.14       1749.75       252.28 o                         
  -7  11   5      12169.83      12451.60       406.50 o                         
  -6  11   5         74.18        192.60       188.83 o                         
  -5  11   5        584.93        578.47       177.16 o                         
  -4  11   5       1397.36       1452.52       197.48 o                         
  -3  11   5       3403.61       3332.09       219.54 o                         
  -2  11   5         12.99        329.57       231.54 o                         
  -1  11   5       1519.35       1560.15       273.02 o                         
  -2 -16   6      23268.10      22100.77      1082.94 o                         
  -1 -16   6     136048.57     143198.35      2959.35 o                         
   0 -16   6      37108.01      38144.90       944.20 o                         
   1 -16   6       1017.84        820.86       301.48 o                         
   2 -16   6       5085.64       4586.70       343.33 o                         
   3 -16   6       4573.99       5476.05       371.18 o                         
   4 -16   6      18922.33      21762.65       838.38 o                         
  -4 -15   6       9219.52       8144.74       445.28 o                         
  -3 -15   6        359.55        453.06       266.40 o                         
  -2 -15   6       7332.03       6056.51       399.94 o                         
  -1 -15   6      13683.50      14810.37       641.33 o                         
   0 -15   6         98.98         44.67       250.59 o                         
   1 -15   6       4107.86       3987.77       307.17 o                         
   2 -15   6       7805.35       7699.59       410.55 o                         
   3 -15   6       1339.03       1096.42       273.74 o                         
   4 -15   6      26165.74      26099.09       800.64 o                         
   5 -15   6      46215.66      47391.11      1155.39 o                         
   6 -15   6       3968.62       4002.09       360.67 o                         
  -6 -14   6       6916.94       6587.06       443.82 o                         
  -5 -14   6       2473.64       1635.29       302.20 o                         
  -4 -14   6       3705.93       3404.38       264.24 o                         
  -3 -14   6       4171.33       4213.72       274.48 o                         
  -2 -14   6       1603.11       1456.30       283.66 o                         
  -1 -14   6      12627.83      12644.11       500.86 o                         
   0 -14   6       4966.61       4814.29       402.17 o                         
   1 -14   6      47573.91      46422.70      1034.87 o                         
   2 -14   6      40854.21      42350.92      1017.26 o                         
   3 -14   6        146.32        176.09       252.83 o                         
   4 -14   6        387.07        729.98       206.34 o                         
   5 -14   6       2183.97       2213.29       235.49 o                         
   6 -14   6       1862.48       1168.78       269.67 o                         
   7 -14   6      65558.22      64965.77      1359.42 o                         
   8 -14   6      26857.83      27521.35       818.90 o                         
  -7 -13   6       6706.79       5496.29       361.02 o                         
  -6 -13   6       1161.53        732.06       274.54 o                         
  -5 -13   6         54.07       -243.09       243.09 o                         
  -4 -13   6       8984.79       8243.76       355.64 o                         
  -3 -13   6       5763.81       5523.58       460.10 o                         
  -2 -13   6       2631.73       2023.98       379.50 o                         
  -1 -13   6        676.83        301.25       183.19 o                         
   0 -13   6       1359.45       1321.01       196.48 o                         
   1 -13   6      14171.98      13834.77       450.23 o                         
   2 -13   6         64.23        457.77       176.25 o                         
   3 -13   6       9278.75       9129.41       351.65 o                         
   4 -13   6       3072.87       2892.90       222.53 o                         
   5 -13   6       9089.12       8752.86       383.43 o                         
   6 -13   6       8381.19       7393.00       477.81 o                         
   7 -13   6      79265.92      78537.32      1582.14 o                         
   8 -13   6      14335.38      14996.01       613.82 o                         
   9 -13   6       3242.41       3264.58       340.52 o                         
  -9 -12   6       1353.89        973.18       254.41 o                         
  -8 -12   6       2707.38       2279.19       265.53 o                         
  -7 -12   6        148.69       -176.96       289.48 o                         
  -6 -12   6      12190.95      10707.01       543.83 o                         
  -5 -12   6      25159.37      25592.43       761.81 o                         
  -4 -12   6        389.34        531.88       189.96 o                         
  -3 -12   6         37.11       -187.50       281.29 o                         
  -2 -12   6       5473.90       5002.88       289.37 o                         
  -1 -12   6         65.00         14.53       157.65 o                         
   0 -12   6        300.58        148.31       160.41 o                         
   1 -12   6       1131.29       1122.87       197.58 o                         
   2 -12   6      20583.03      21621.05       616.61 o                         
   3 -12   6       2793.22       2521.38       192.17 o                         
   4 -12   6       2442.72       2226.64       198.68 o                         
   5 -12   6       3883.08       3442.44       227.45 o                         
   6 -12   6        950.55        829.41       225.86 o                         
   7 -12   6       3758.25       3135.18       277.16 o                         
   8 -12   6       2467.83       2074.07       272.66 o                         
   9 -12   6         77.14       -282.07       282.07 o                         
 -10 -11   6       1514.29        722.59       219.82 o                         
  -9 -11   6       2442.91       2633.58       310.17 o                         
  -8 -11   6       7989.05       7784.55       374.72 o                         
  -7 -11   6        300.61        461.88       214.26 o                         
  -6 -11   6     137114.14     138137.16      2793.43 o                         
  -5 -11   6     190354.25     193484.89      3844.78 o                         
  -4 -11   6       7367.80       7672.12       345.69 o                         
  -3 -11   6       7587.87       7437.98       380.92 o                         
  -2 -11   6      10653.09      10064.76       360.91 o                         
  -1 -11   6       1335.84       1481.49       167.37 o                         
   0 -11   6     145108.03     151152.43      2785.68 o                         
   1 -11   6      89086.45      91995.07      1627.88 o                         
   2 -11   6       3937.08       4319.15       206.76 o                         
   3 -11   6      10087.38       9859.00       361.63 o                         
   4 -11   6       1794.80       1388.21       176.65 o                         
   5 -11   6       2743.85       3662.09       355.60 o                         
   6 -11   6       9350.50      11586.51       683.40 o                         
   7 -11   6        636.84        103.69       226.87 o                         
   8 -11   6      10370.13       9734.30       397.99 o                         
   9 -11   6        150.60       -266.89       266.89 o                         
  10 -11   6        419.15         34.11       295.92 o                         
 -10 -10   6       4730.13       4732.45       247.06 o                         
  -9 -10   6        387.74       -128.91       187.09 o                         
  -8 -10   6       1434.62       1360.94       197.37 o                         
  -7 -10   6       3372.60       2986.50       295.50 o                         
  -6 -10   6      93868.51      94364.70      1943.07 o                         
  -5 -10   6      44266.30      47350.32       962.35 o                         
  -4 -10   6        202.44        -81.27       209.99 o                         
  -3 -10   6       3530.99       3234.94       170.03 o                         
  -2 -10   6       4143.95       4257.31       214.08 o                         
  -1 -10   6      42358.43      45331.06       851.54 o                         
   0 -10   6     388421.24     408128.45      6900.20 o                         
   1 -10   6     131797.81     138207.66      2128.28 o                         
   2 -10   6       1821.47       1902.07       148.82 o                         
   3 -10   6      14097.45      13675.17       426.60 o                         
   4 -10   6       7006.49       7126.38       283.82 o                         
   5 -10   6      18339.29      21081.33       672.40 o                         
   6 -10   6     130595.61     135529.81      3050.69 o                         
   7 -10   6      15337.84      14184.42       567.56 o                         
   8 -10   6       8522.52       7831.64       339.99 o                         
   9 -10   6       2855.49       1777.80       287.29 o                         
  10 -10   6       4113.28       4247.11       330.57 o                         
 -11  -9   6       3595.84       3996.63       248.02 o                         
 -10  -9   6       3175.48       2507.56       229.70 o                         
  -9  -9   6       4835.88       4520.35       271.41 o                         
  -8  -9   6        623.96        463.51       177.96 o                         
  -7  -9   6       1204.90        848.23       196.12 o                         
  -6  -9   6         37.56       -109.52       126.17 o                         
  -5  -9   6      19328.65      19434.30       474.20 o                         
  -4  -9   6        103.41        345.58       122.19 o                         
  -3  -9   6      41870.25      40639.75       763.59 o                         
  -2  -9   6       2386.70       2217.02       133.49 o                         
  -1  -9   6       3288.31       3015.92       148.51 o                         
   0  -9   6      40813.89      41508.30       772.82 o                         
   1  -9   6         57.35         56.65        97.53 o                         
   2  -9   6       9905.85       9913.64       280.65 o                         
   3  -9   6      45653.59      45103.10       855.41 o                         
   4  -9   6       2324.96       1988.04       166.56 o                         
   5  -9   6      20547.50      21209.95       591.08 o                         
   6  -9   6      60774.29      59852.87      1129.72 o                         
   7  -9   6       6307.88       5115.49       323.64 o                         
   8  -9   6       1780.18        958.83       235.56 o                         
   9  -9   6       1645.13       1200.56       272.75 o                         
  10  -9   6       1778.98       2180.27       292.13 o                         
 -12  -8   6      26778.27      29795.01       918.31 o                         
 -11  -8   6         20.33       -179.46       179.46 o                         
 -10  -8   6       2982.95       2431.33       186.43 o                         
  -9  -8   6       2897.75       3240.41       193.51 o                         
  -8  -8   6       7225.93       6894.34       254.42 o                         
  -7  -8   6        471.11        672.20       133.89 o                         
  -6  -8   6       1009.99        882.75       144.32 o                         
  -5  -8   6      18923.24      18565.69       441.88 o                         
  -4  -8   6       2254.41       2044.81       128.76 o                         
  -3  -8   6      17698.41      18494.29       404.32 o                         
  -2  -8   6      18231.34      17080.92       354.09 o                         
  -1  -8   6      16024.39      15890.71       379.90 o                         
   0  -8   6      19213.91      19529.17       367.29 o                         
   1  -8   6       7968.11       8085.57       224.68 o                         
   2  -8   6     107963.01     106115.56      1737.32 o                         
   3  -8   6     118389.57     114062.75      1990.86 o                         
   4  -8   6        470.96        867.85       138.08 o                         
   5  -8   6       2916.87       3329.02       232.94 o                         
   6  -8   6       1810.82       1670.80       188.17 o                         
   7  -8   6       3014.91       2265.24       214.56 o                         
   8  -8   6      91691.86      94133.51      1748.23 o                         
   9  -8   6      52301.04      55772.04      1154.04 o                         
  10  -8   6        166.19       -268.20       268.20 o                         
  11  -8   6        290.53       -106.97       340.57 o                         
 -13  -7   6      19465.87      22163.15       741.27 o                         
 -12  -7   6      14586.68      15453.15       479.01 o                         
 -11  -7   6        415.41       -152.05       173.89 o                         
 -10  -7   6       1424.37       1635.17       169.75 o                         
  -9  -7   6       1131.32       1076.90       125.01 o                         
  -8  -7   6        188.41         15.32       165.03 o                         
  -7  -7   6      41607.01      39095.77       744.53 o                         
  -6  -7   6      25349.17      24140.18       490.26 o                         
  -5  -7   6       8048.25       7289.24       287.22 o                         
  -4  -7   6         19.39        -84.47        92.39 o                         
  -3  -7   6      12454.80      11259.94       281.13 o                         
  -2  -7   6      40438.37      41214.11       746.63 o                         
  -1  -7   6       6948.51       7487.16       196.12 o                         
   0  -7   6       2648.44       2517.58       103.57 o                         
   1  -7   6      11425.54      11444.95       258.90 o                         
   2  -7   6      23472.15      22114.75       409.63 o                         
   3  -7   6       1552.41       1613.33       134.38 o                         
   4  -7   6      21759.33      22298.53       551.24 o                         
   5  -7   6       2398.09       2507.96       165.13 o                         
   6  -7   6       9549.76       8460.70       330.42 o                         
   7  -7   6       4242.83       3836.17       233.84 o                         
   8  -7   6      99665.98      99829.04      1812.25 o                         
   9  -7   6      23011.42      23470.88       667.27 o                         
  10  -7   6       2952.08       2337.31       308.33 o                         
  11  -7   6       2318.72       2833.92       323.69 o                         
 -13  -6   6        196.86        149.02       295.37 o                         
 -12  -6   6        390.35        275.59       196.46 o                         
 -11  -6   6      13033.84      13480.22       562.21 o                         
 -10  -6   6      96108.46      95240.95      1436.22 o                         
  -9  -6   6      29396.86      27862.79       584.33 o                         
  -8  -6   6         44.47       -116.74       116.74 o                         
  -7  -6   6       3326.88       2771.32       176.81 o                         
  -6  -6   6         72.78         56.07        85.09 o                         
  -5  -6   6      14656.23      12981.88       282.39 o                         
  -4  -6   6     116811.18     115359.58      1858.54 o                         
  -3  -6   6      12789.21      13804.07       280.51 o                         
  -2  -6   6       8051.21       8703.48       210.69 o                         
  -1  -6   6       2779.04       3249.45       128.05 o                         
   0  -6   6       2218.98       2271.46        97.81 o                         
   1  -6   6         15.46        245.32        76.03 o                         
   2  -6   6      10342.31      10737.43       272.12 o                         
   3  -6   6      20458.94      21180.13       431.90 o                         
   4  -6   6       5569.77       5252.01       259.42 o                         
   5  -6   6       7437.38       6740.41       230.11 o                         
   6  -6   6       6233.55       6445.44       250.03 o                         
   7  -6   6        744.98        606.18       181.93 o                         
   8  -6   6       6347.31       5960.50       285.03 o                         
   9  -6   6        690.52        475.43       226.90 o                         
  10  -6   6        228.84       -255.01       255.01 o                         
  11  -6   6       1350.75       1093.45       287.89 o                         
 -13  -5   6       3202.06       2973.81       296.04 o                         
 -12  -5   6       2382.60       1731.27       199.43 o                         
 -11  -5   6      40033.93      40601.19       840.95 o                         
 -10  -5   6     126738.72     123967.87      1931.28 o                         
  -9  -5   6       7831.01       8563.02       723.53 o                         
  -8  -5   6      12117.54      11963.53       288.23 o                         
  -7  -5   6      15874.55      14930.23       323.96 o                         
  -6  -5   6        124.99        322.10        82.91 o                         
  -5  -5   6     355217.92     323346.39      4876.37 o                         
  -4  -5   6     513261.11     509171.27      8066.52 o                         
  -3  -5   6      15606.60      19675.88       357.00 o                         
  -2  -5   6      39749.06      43251.13       719.21 o                         
  -1  -5   6      25120.31      26631.81       417.38 o                         
   0  -5   6        103.65        259.34        64.65 o                         
   1  -5   6     216263.58     227707.31      3450.70 o                         
   2  -5   6     200701.73     211297.77      3386.89 o                         
   3  -5   6       5248.79       5834.57       216.46 o                         
   4  -5   6      17259.69      16970.50       370.46 o                         
   5  -5   6       4246.43       4190.65       174.74 o                         
   6  -5   6       5468.40       6261.90       367.77 o                         
   7  -5   6       9184.47       8562.09       497.75 o                         
   8  -5   6       3775.86       3297.46       269.49 o                         
   9  -5   6       8612.39       8117.37       331.78 o                         
  10  -5   6         87.95       -256.46       256.46 o                         
  11  -5   6       1427.97       2133.02       277.81 o                         
 -14  -4   6          8.80       -330.76       330.76 o                         
 -13  -4   6         52.06         13.51       290.74 o                         
 -12  -4   6       2718.97       3024.94       241.52 o                         
 -11  -4   6       6053.68       5083.65       259.60 o                         
 -10  -4   6       4257.03       2726.60       193.57 o                         
  -9  -4   6      11391.12      10325.31       272.82 o                         
  -8  -4   6         26.24         29.66       103.43 o                         
  -7  -4   6         80.91        112.34        88.14 o                         
  -6  -4   6        912.18        804.39        91.44 o                         
  -5  -4   6     209187.92     205668.90      3109.31 o                         
  -4  -4   6     158249.02     177642.20      2831.27 o                         
  -3  -4   6       1090.75       1759.20        79.55 o                         
  -2  -4   6       2234.50       3344.28       128.90 o                         
  -1  -4   6       8945.19       9619.35       184.79 o                         
   0  -4   6      39490.44      41486.59       627.75 o                         
   1  -4   6     495679.07     472767.52      7498.27 o                         
   2  -4   6     201408.41     200598.72      3217.69 o                         
   3  -4   6       1984.76       2193.87       126.13 o                         
   4  -4   6      15227.02      14744.54       345.47 o                         
   5  -4   6       8122.00       8012.79       302.53 o                         
   6  -4   6       3814.54       3121.65       235.74 o                         
   7  -4   6      91076.86      94153.36      2074.73 o                         
   8  -4   6      18064.20      17391.18       514.84 o                         
   9  -4   6       6337.72       6468.68       347.17 o                         
  10  -4   6       1459.93        735.71       284.57 o                         
 -14  -3   6         97.81       -295.77       295.77 o                         
 -13  -3   6       1002.01       2106.13       302.58 o                         
 -12  -3   6        701.84        -15.59       305.56 o                         
 -11  -3   6       4207.78       4203.16       283.31 o                         
 -10  -3   6       2694.69       3070.70       178.01 o                         
  -9  -3   6       6607.58       6764.90       266.96 o                         
  -8  -3   6      13253.71      12965.10       310.74 o                         
  -7  -3   6       1333.08       2026.55       123.05 o                         
  -6  -3   6       8860.38       7873.06       225.19 o                         
  -5  -3   6        470.37        298.95        74.17 o                         
  -4  -3   6      22508.92      22853.93       399.24 o                         
  -3  -3   6       3230.60       4001.03       121.95 o                         
  -2  -3   6     172455.39     171960.08      2598.32 o                         
  -1  -3   6       2197.91       3473.47       125.08 o                         
   0  -3   6        211.68        363.22        66.12 o                         
   1  -3   6      39280.68      41171.47       662.51 o                         
   2  -3   6       4837.05       5719.96       202.46 o                         
   3  -3   6      25568.74      26875.68       520.17 o                         
   4  -3   6      64715.93      65418.51      1239.74 o                         
   5  -3   6       3114.84       3393.25       187.45 o                         
   6  -3   6       6404.64       5473.66       350.80 o                         
   7  -3   6      36282.25      37938.21       826.07 o                         
   8  -3   6       2235.75       2371.29       317.32 o                         
   9  -3   6       1317.02        644.91       323.60 o                         
  10  -3   6       4480.34       2833.38       496.19 o                         
 -14  -2   6       2550.33       2685.06       336.28 o                         
 -13  -2   6       2184.16       2129.85       248.18 o                         
 -12  -2   6      15323.79      16005.50       808.57 o                         
 -11  -2   6      62812.77      60999.71      1373.64 o                         
 -10  -2   6        223.62        580.48       141.24 o                         
  -9  -2   6      14808.95      14488.22       346.28 o                         
  -8  -2   6       1207.94       1497.28       118.64 o                         
  -7  -2   6      24295.08      22626.67       455.09 o                         
  -6  -2   6         36.03        618.60        97.59 o                         
  -5  -2   6       2985.59       2322.59       104.38 o                         
  -4  -2   6      34902.01      32789.99       628.02 o                         
  -3  -2   6       4661.72       4324.60       134.73 o                         
  -2  -2   6      54730.34      58248.26       900.65 o                         
  -1  -2   6      14544.03      16232.41       287.18 o                         
   0  -2   6      25231.83      26098.36       460.61 o                         
   1  -2   6       3257.11       3258.68       145.48 o                         
   2  -2   6       5004.09       4635.83       202.45 o                         
   3  -2   6      95402.78      91670.35      1517.33 o                         
   4  -2   6     164271.23     152421.52      2483.73 o                         
   5  -2   6       1297.45       1256.22       143.10 o                         
   6  -2   6       5897.69       5371.47       388.15 o                         
   7  -2   6       2344.27       2511.60       304.01 o                         
   8  -2   6       1850.16       1459.12       261.90 o                         
   9  -2   6      60387.34      68113.37      1565.06 o                         
  10  -2   6      47091.56      54337.27      1353.98 o                         
 -15  -1   6       5777.09       6423.74       533.27 o                         
 -14  -1   6       6100.19       5286.26       460.31 o                         
 -13  -1   6        347.41        -92.34       221.14 o                         
 -12  -1   6      23240.71      24251.80       675.43 o                         
 -11  -1   6      32826.02      32114.18       845.92 o                         
 -10  -1   6        455.89        171.04       147.20 o                         
  -9  -1   6       1870.41       1835.54       133.32 o                         
  -8  -1   6        225.60        349.55       109.49 o                         
  -7  -1   6       3102.41       2117.45       147.50 o                         
  -6  -1   6      45176.34      41216.27       739.13 o                         
  -5  -1   6      23181.94      22843.06       589.98 o                         
  -4  -1   6      35735.75      35254.77       723.89 o                         
  -3  -1   6       4860.96       5291.20       151.25 o                         
  -2  -1   6      13407.14      13571.47       265.17 o                         
  -1  -1   6      31153.07      35556.35       603.27 o                         
   0  -1   6        383.50        774.89        82.58 o                         
   1  -1   6        768.64        986.83        98.25 o                         
   2  -1   6      15780.98      14987.36       333.38 o                         
   3  -1   6      14683.11      12976.14       449.82 o                         
   4  -1   6       4111.59       4511.34       234.69 o                         
   5  -1   6      13321.55      12711.96       498.86 o                         
   6  -1   6        896.46        903.84       211.40 o                         
   7  -1   6       1265.69       1696.13       244.83 o                         
   8  -1   6       2479.58       2794.44       286.70 o                         
   9  -1   6      53563.30      59760.41      1468.62 o                         
  10  -1   6      19023.21      23438.21       784.54 o                         
 -15   0   6      35584.11      41283.12      1141.46 o                         
 -14   0   6      19750.70      19778.46       709.40 o                         
 -13   0   6        899.75       1530.57       238.28 o                         
 -12   0   6        415.16       -208.13       208.13 o                         
 -11   0   6        865.87       1004.50       179.72 o                         
 -10   0   6      24616.11      23839.48       559.90 o                         
  -9   0   6     230931.91     227752.00      4136.06 o                         
  -8   0   6      82309.14      83377.14      1456.55 o                         
  -7   0   6       1634.37       1307.41       106.76 o                         
  -6   0   6        597.94        575.49        85.65 o                         
  -5   0   6         99.45         96.13        80.41 o                         
  -4   0   6      16063.92      15377.03       288.32 o                         
  -3   0   6     174099.54     180020.48      2871.13 o                         
  -2   0   6      10469.51      12634.52       272.75 o                         
  -1   0   6      17350.73      16355.72       337.08 o                         
   0   0   6        397.03        435.41        82.91 o                         
   1   0   6       5372.22       5459.36       183.30 o                         
   2   0   6      10128.98       9894.33       317.06 o                         
   3   0   6       4776.17       5556.71       345.05 o                         
   4   0   6       3281.78       3377.21       214.75 o                         
   5   0   6       9950.26       9192.03       387.08 o                         
   6   0   6       3426.71       3080.03       276.99 o                         
   7   0   6       1771.91       2139.04       253.66 o                         
   8   0   6       2593.02       2248.69       283.83 o                         
   9   0   6       3879.21       3349.83       329.00 o                         
 -15   1   6      11168.42       8781.83       484.62 o                         
 -14   1   6        121.66        640.05       309.77 o                         
 -13   1   6       4510.24       4798.53       305.03 o                         
 -12   1   6       4729.77       4233.89       277.09 o                         
 -11   1   6       4667.90       4406.99       292.31 o                         
 -10   1   6      54386.90      53146.73      1136.49 o                         
  -9   1   6     240934.44     240596.30      4367.88 o                         
  -7   1   6      19383.28      20079.48       411.83 o                         
  -6   1   6      24903.90      24459.01       469.78 o                         
  -5   1   6         78.13        768.27       101.51 o                         
  -4   1   6     326110.19     306725.13      5166.21 o                         
  -3   1   6     577845.42     597536.55     10028.53 o                         
  -2   1   6      63024.24      70772.43      1223.96 o                         
  -1   1   6      41806.13      41084.40       739.83 o                         
   0   1   6      44791.99      44446.12       855.73 o                         
   1   1   6       4094.92       3979.60       170.16 o                         
   2   1   6     115715.23     117880.77      2193.71 o                         
   3   1   6     147253.99     151519.61      3041.42 o                         
   4   1   6        572.63       1037.84       191.02 o                         
   5   1   6      15779.27      17033.43       633.95 o                         
   6   1   6       2226.54       2253.19       243.33 o                         
   7   1   6       5633.50       5694.38       549.90 o                         
   8   1   6       1122.94        622.03       543.50 o                         
   9   1   6       4343.09       4170.39       763.02 o                         
 -15   2   6        540.03        148.25       339.56 o                         
 -14   2   6       4480.87       4872.43       376.33 o                         
 -13   2   6         32.07        337.89       242.92 o                         
 -12   2   6        503.51       -193.55       193.55 o                         
 -11   2   6       7624.97       7530.32       305.91 o                         
 -10   2   6       1945.47       1917.76       175.51 o                         
  -9   2   6       8514.16       9235.62       563.61 o                         
  -8   2   6       5343.55       5303.44       241.61 o                         
  -7   2   6       3209.84       3055.27       144.56 o                         
  -6   2   6       1386.81       1307.93       107.57 o                         
  -5   2   6         38.76          9.18       106.38 o                         
  -4   2   6     151123.95     146619.36      2665.08 o                         
  -3   2   6     140636.13     148242.32      2519.72 o                         
  -2   2   6       3394.36       3729.07       153.47 o                         
  -1   2   6         17.11        290.13        97.57 o                         
   0   2   6        502.17       1020.01       202.01 o                         
   1   2   6       8525.37       8420.74       283.85 o                         
   2   2   6     212916.38     217124.20      3970.22 o                         
   3   2   6     114733.71     105905.33      3196.20 o                         
   4   2   6       1156.97        817.21       209.20 o                         
   5   2   6       4263.33       4898.57       361.74 o                         
   6   2   6       1674.95       1626.73       318.69 o                         
   7   2   6        406.62       -199.50       264.16 o                         
   8   2   6      31124.95      33127.75      1262.89 o                         
 -15   3   6       7184.66       6520.86       472.69 o                         
 -14   3   6       3087.17       2724.99       290.31 o                         
 -13   3   6        718.13        483.40       229.54 o                         
 -12   3   6       1780.81       2443.88       233.06 o                         
 -11   3   6       2313.73       1779.98       236.44 o                         
 -10   3   6       4719.02       5120.91       226.72 o                         
  -9   3   6       2837.58       2631.26       167.95 o                         
  -8   3   6      10261.15      10797.14       322.19 o                         
  -7   3   6      12576.12      12952.92       336.18 o                         
  -6   3   6       2414.53       5616.56       583.73 o                         
  -5   3   6      19666.81      19675.32       453.37 o                         
  -4   3   6        881.18       1395.17        94.86 o                         
  -3   3   6       3869.77       4199.45       166.63 o                         
  -2   3   6       4084.26       4199.57       180.95 o                         
  -1   3   6     112005.15     113132.32      2469.07 o                         
   0   3   6      21886.35      23493.35       561.12 o                         
   1   3   6        179.30        154.34       214.20 o                         
   2   3   6       8813.79       8453.30       557.34 o                         
   3   3   6       3371.58       3286.20       326.90 o                         
   4   3   6      13628.12      13461.61       690.55 o                         
   5   3   6      52140.84      56261.09      2016.73 o                         
   6   3   6       7473.00       6629.97       445.10 o                         
   7   3   6        927.64        697.79       270.78 o                         
   8   3   6       9185.46      10591.46       658.97 o                         
 -14   4   6       1928.52       2125.54       280.55 o                         
 -13   4   6       2807.60       2372.15       281.18 o                         
 -12   4   6       2016.25       1913.63       224.43 o                         
 -11   4   6      13971.40      13732.27       616.21 o                         
 -10   4   6      63154.27      60923.03      1198.84 o                         
  -9   4   6         19.68        339.61       146.73 o                         
  -8   4   6      14952.67      14261.98       629.11 o                         
  -7   4   6       6634.84       6384.11       269.41 o                         
  -6   4   6      14301.11      14000.60       318.35 o                         
  -5   4   6        973.82       1851.41       108.35 o                         
  -4   4   6       8450.12       9655.42       264.94 o                         
  -3   4   6      14218.39      13134.34       317.61 o                         
  -2   4   6        917.80       1128.43       102.93 o                         
  -1   4   6      31601.89      30498.42       676.95 o                         
   0   4   6       4407.86       4984.81       287.73 o                         
   1   4   6      18400.05      17995.74       686.60 o                         
   2   4   6       1623.05       1282.12       212.57 o                         
   3   4   6        320.27        217.16       275.48 o                         
   4   4   6      38563.34      37940.55       985.03 o                         
   5   4   6      82802.33      85140.12      1868.25 o                         
   6   4   6        586.85         79.56       247.70 o                         
   7   4   6       4755.03       4177.63       430.83 o                         
 -14   5   6      11682.99      11340.13       548.12 o                         
 -13   5   6      13410.09      14099.88       571.92 o                         
 -12   5   6        495.96        320.24       226.99 o                         
 -11   5   6       9887.38       9116.45       598.98 o                         
 -10   5   6      25255.71      24482.06       881.80 o                         
  -9   5   6        132.16        -31.22       169.32 o                         
  -8   5   6       2298.40       2180.67       177.59 o                         
  -7   5   6       3319.77       2973.57       147.95 o                         
  -6   5   6       1436.10       1418.33       117.19 o                         
  -5   5   6       9869.38       9698.27       258.97 o                         
  -4   5   6      12184.39      12019.01       314.26 o                         
  -3   5   6      16221.29      16254.44       367.57 o                         
  -2   5   6       7505.29       7921.73       258.96 o                         
  -1   5   6         38.10         89.87       122.12 o                         
   0   5   6      13151.96      12796.49       395.53 o                         
   1   5   6         23.09        224.86       357.21 o                         
   2   5   6        451.02        309.23       204.05 o                         
   3   5   6       7460.36       6858.48       364.56 o                         
   4   5   6       2365.17       2398.92       350.12 o                         
   5   5   6       5210.30       5012.82       412.42 o                         
   6   5   6       2364.79       2064.85       379.94 o                         
 -14   6   6      47876.81      49835.67      1524.50 o                         
 -13   6   6      37221.88      38616.15      1104.85 o                         
 -12   6   6        290.49       1343.75       251.54 o                         
 -11   6   6       4607.40       4365.62       297.55 o                         
 -10   6   6       1440.22       1239.80       242.43 o                         
  -9   6   6      19249.01      17394.47       508.99 o                         
  -8   6   6     178018.78     172895.43      3420.39 o                         
  -7   6   6      95281.82      97891.76      1700.06 o                         
  -6   6   6       1195.59       1835.59       142.88 o                         
  -5   6   6       3252.10       3131.94       140.86 o                         
  -4   6   6       3828.03       3389.37       149.85 o                         
  -3   6   6       1772.18       2494.04       151.84 o                         
  -2   6   6      76105.07      78290.71      1479.88 o                         
  -1   6   6      21121.34      21983.04       590.48 o                         
   0   6   6       7175.45       6898.90       297.10 o                         
   1   6   6         75.12        475.66       201.31 o                         
   2   6   6       4059.12       3781.20       333.20 o                         
   3   6   6       6862.78       6342.93       373.60 o                         
   4   6   6       3352.68       2935.42       332.93 o                         
   5   6   6         19.42         60.29       648.80 o                         
 -13   7   6       1581.87       1703.83       412.19 o                         
 -12   7   6       3068.34       3655.80       296.57 o                         
 -11   7   6       1161.71       1101.34       235.50 o                         
 -10   7   6       1588.05       1351.78       241.21 o                         
  -9   7   6      28905.12      26939.17       678.55 o                         
  -8   7   6     156051.88     155587.76      2859.59 o                         
  -7   7   6      34088.77      40092.38       765.71 o                         
  -6   7   6      12234.86      12689.52       322.97 o                         
  -5   7   6       8710.97       9145.54       294.15 o                         
  -4   7   6         39.65         35.49       126.06 o                         
  -3   7   6      99668.12      96581.46      1600.07 o                         
  -2   7   6     253987.68     251471.64      4280.55 o                         
  -1   7   6      18155.89      18438.34      1053.15 o                         
   0   7   6      20552.22      19878.59       576.04 o                         
   1   7   6      10258.53      11814.46      1017.68 o                         
   2   7   6       1506.08       1618.69       267.36 o                         
   3   7   6      22484.25      25418.36       889.74 o                         
   4   7   6      48007.69      49057.69      1621.32 o                         
 -13   8   6       1994.75       2021.60       374.63 o                         
 -12   8   6         46.27        -25.79       261.71 o                         
 -11   8   6       1450.52       1019.73       246.30 o                         
 -10   8   6       3656.36       4349.21       260.15 o                         
  -9   8   6        124.06        189.34       194.61 o                         
  -8   8   6       8238.89       7761.43       334.98 o                         
  -7   8   6         39.43        474.01       150.27 o                         
  -6   8   6       2091.35       2455.58       164.59 o                         
  -5   8   6       7529.07       8852.83       311.11 o                         
  -4   8   6        918.27        342.33       144.38 o                         
  -3   8   6      37212.05      37739.03       752.94 o                         
  -2   8   6      53210.25      52736.53      1087.77 o                         
  -1   8   6       1490.18       1314.03       201.41 o                         
   0   8   6       1203.83       1349.39       190.92 o                         
   1   8   6       1639.52       2497.85       376.17 o                         
   2   8   6       2349.29       2397.84       704.93 o                         
   3   8   6      46330.65      48596.71      2172.32 o                         
 -12   9   6       2582.27       1725.67       415.02 o                         
 -11   9   6        822.31       1204.88       253.56 o                         
 -10   9   6       4807.23       4339.52       243.44 o                         
  -9   9   6        465.55       1036.01       199.84 o                         
  -8   9   6         24.65         65.66       184.59 o                         
  -7   9   6       5509.76       5809.47       224.57 o                         
  -6   9   6       7419.45       7760.12       263.12 o                         
  -5   9   6       2076.52       2522.00       166.46 o                         
  -4   9   6      10050.52      10061.42       315.28 o                         
  -3   9   6        554.73        713.86       175.41 o                         
  -2   9   6         15.32        188.02       191.42 o                         
  -1   9   6       3234.78       3502.04       256.39 o                         
   0   9   6      53916.01      52480.56      1233.24 o                         
   1   9   6      17310.25      17443.44       932.73 o                         
 -10  10   6       4551.44       5485.11       523.54 o                         
  -9  10   6      29209.58      30304.90       689.10 o                         
  -8  10   6        147.53        459.93       205.72 o                         
  -7  10   6      17053.57      16397.49       432.54 o                         
  -6  10   6       2430.79       2407.48       186.70 o                         
  -5  10   6       3554.51       3911.32       204.17 o                         
  -4  10   6       2242.94       2236.32       190.76 o                         
  -3  10   6       1369.78       1279.44       193.70 o                         
  -2  10   6       2726.27       2497.23       255.32 o                         
  -1  10   6        289.06        325.28       218.70 o                         
  -8  11   6          3.21       -197.32       197.32 o                         
  -7  11   6        531.93        847.55       241.79 o                         
  -6  11   6       5643.16       4568.10       252.57 o                         
  -5  11   6          8.08       -190.34       190.34 o                         
  -4  11   6       2172.42       2094.54       220.15 o                         
  -2 -16   7      24089.53      22198.13       748.93 o                         
  -1 -16   7      40294.98      41698.36      1101.27 o                         
   0 -16   7         13.23         15.15       255.69 o                         
   1 -16   7       5639.54       5265.90       310.64 o                         
   2 -16   7       8251.27       7930.82       403.59 o                         
   3 -16   7        454.63        363.68       293.35 o                         
   4 -16   7      92880.55      98769.87      2131.19 o                         
  -5 -15   7       1399.29        978.92       375.78 o                         
  -4 -15   7        160.80       -248.21       324.88 o                         
  -3 -15   7        805.68        576.41       267.39 o                         
  -2 -15   7       2775.55       2725.23       308.42 o                         
  -1 -15   7       3061.78       2444.85       258.03 o                         
   0 -15   7      11859.31      11978.54       488.34 o                         
   1 -15   7        308.06        506.14       223.64 o                         
   2 -15   7        260.43        195.01       246.22 o                         
   3 -15   7       1897.23       1549.34       289.15 o                         
   4 -15   7      29903.49      29335.71       796.49 o                         
   5 -15   7       6106.64       6989.55       325.27 o                         
   6 -15   7        926.11       1019.96       269.84 o                         
  -6 -14   7       2327.27       2395.09       328.06 o                         
  -5 -14   7       1363.87       1303.80       297.21 o                         
  -4 -14   7       4617.62       5050.10       298.19 o                         
  -3 -14   7       4201.80       3175.54       267.30 o                         
  -2 -14   7      18649.82      18545.77       560.75 o                         
  -1 -14   7       4026.66       3702.19       279.07 o                         
   0 -14   7       7003.09       6976.30       418.96 o                         
   1 -14   7        726.16        487.79       229.95 o                         
   2 -14   7       3784.10       3339.94       313.05 o                         
   3 -14   7        268.45        567.34       217.28 o                         
   4 -14   7         68.93         14.47       198.37 o                         
   5 -14   7      10957.94      12196.74       461.08 o                         
   6 -14   7         23.89       -154.17       238.37 o                         
   7 -14   7      11233.21      10698.97       479.86 o                         
  -8 -13   7      63616.42      67376.48      1541.53 o                         
  -7 -13   7       5550.68       4329.30       328.94 o                         
  -6 -13   7       2125.63       1430.44       281.74 o                         
  -5 -13   7       5441.59       5111.36       307.65 o                         
  -4 -13   7        530.05        747.54       218.39 o                         
  -3 -13   7      77506.90      76774.83      1516.02 o                         
  -2 -13   7     103338.16     105810.21      2022.24 o                         
  -1 -13   7       1013.06        929.26       188.82 o                         
   0 -13   7       7465.84       7628.91       334.11 o                         
   1 -13   7      14295.61      14559.62       454.45 o                         
   2 -13   7       9069.30       9655.92       502.71 o                         
   3 -13   7      16194.94      20136.02       571.80 o                         
   4 -13   7       9898.05       9998.77       470.27 o                         
   5 -13   7       7134.97       6936.55       336.44 o                         
   6 -13   7        375.80        346.44       256.93 o                         
   7 -13   7         13.48       -304.08       304.08 o                         
   8 -13   7       3054.74       2872.65       322.40 o                         
  -9 -12   7       3654.40       3168.54       283.05 o                         
  -8 -12   7        239.65        143.55       261.41 o                         
  -7 -12   7        125.45       -229.01       243.05 o                         
  -6 -12   7      14851.01      14437.40       613.29 o                         
  -5 -12   7      13457.21      14089.70       472.71 o                         
  -4 -12   7       4404.55       3536.09       267.82 o                         
  -3 -12   7      50328.88      51255.22       994.21 o                         
  -2 -12   7      27029.72      27848.89       622.12 o                         
  -1 -12   7       1500.11       1567.02       194.82 o                         
   0 -12   7      10435.88      10067.48       364.72 o                         
   1 -12   7        106.78        125.42       156.42 o                         
   2 -12   7        972.18        867.30       160.04 o                         
   3 -12   7      53725.63      57212.26      1081.88 o                         
   4 -12   7      18203.02      17709.88       511.84 o                         
   5 -12   7        984.43       1074.09       229.39 o                         
   6 -12   7         82.90       -126.35       223.28 o                         
   7 -12   7       5477.97       5426.25       314.45 o                         
   8 -12   7       2387.33       2958.07       307.80 o                         
   9 -12   7       7546.61       5652.52       370.67 o                         
 -10 -11   7       1937.97       1944.40       280.85 o                         
  -9 -11   7        411.79       -113.01       261.39 o                         
  -8 -11   7      10826.98      10273.50       434.61 o                         
  -7 -11   7          9.17        194.47       254.79 o                         
  -6 -11   7      68335.61      69710.83      1471.42 o                         
  -5 -11   7      19104.66      20518.72       547.84 o                         
  -4 -11   7       2380.77       2234.96       195.01 o                         
  -3 -11   7       6315.55       6834.49       289.67 o                         
  -2 -11   7       4752.21       4592.52       228.92 o                         
  -1 -11   7      45825.34      44883.49       865.40 o                         
   0 -11   7     239916.05     249869.43      4260.48 o                         
   1 -11   7      50579.63      49638.08       875.25 o                         
   2 -11   7        374.52        318.88       140.72 o                         
   3 -11   7         15.85        -18.07       164.65 o                         
   4 -11   7        202.52          4.62       172.27 o                         
   5 -11   7      41769.14      43553.09       943.59 o                         
   6 -11   7      95111.88      96358.41      1962.12 o                         
   7 -11   7       3243.03       2417.95       258.34 o                         
   8 -11   7       2673.63       2751.26       293.16 o                         
   9 -11   7        484.20       -154.55       290.78 o                         
 -11 -10   7       3363.17       3579.47       277.23 o                         
 -10 -10   7         82.43         11.60       243.72 o                         
  -9 -10   7       4329.27       3825.68       357.16 o                         
  -8 -10   7       4218.14       3584.63       241.07 o                         
  -7 -10   7         61.98       -173.52       173.52 o                         
  -6 -10   7       4065.32       3593.85       214.92 o                         
  -5 -10   7      13038.04      12466.46       404.38 o                         
  -4 -10   7       7201.64       7559.71       304.90 o                         
  -3 -10   7       7421.76       7760.11       305.36 o                         
  -2 -10   7       8749.45       8984.60       309.04 o                         
  -1 -10   7      59119.96      58865.85      1074.89 o                         
   0 -10   7     141127.55     144417.72      2342.04 o                         
   1 -10   7        271.07        597.47       116.44 o                         
   2 -10   7      22268.73      21609.98       516.69 o                         
   3 -10   7      13130.23      12663.96       394.20 o                         
   4 -10   7       1402.03       1060.72       171.82 o                         
   5 -10   7     175660.48     179812.58      3112.45 o                         
   6 -10   7     189828.51     192787.59      3341.38 o                         
   7 -10   7       2649.92       2963.64       254.16 o                         
   8 -10   7       7833.16       6951.26       388.87 o                         
   9 -10   7       3582.87       3344.49       305.39 o                         
  10 -10   7        763.76        399.55       302.06 o                         
 -12  -9   7      13530.25      16334.33       544.98 o                         
 -11  -9   7        168.68       -186.26       213.91 o                         
 -10  -9   7       1113.52        420.94       213.32 o                         
  -9  -9   7       1517.76        931.74       220.75 o                         
  -8  -9   7        127.02       -145.62       145.62 o                         
  -7  -9   7       9736.48       9021.43       331.26 o                         
  -6  -9   7        185.86        105.52       137.80 o                         
  -5  -9   7      16272.58      16680.07       435.03 o                         
  -4  -9   7       1737.67       1306.37       132.03 o                         
  -3  -9   7       1232.03       1108.22       132.41 o                         
  -2  -9   7      10995.04      10803.05       290.58 o                         
  -1  -9   7       2740.36       2484.96       140.01 o                         
   0  -9   7       2693.62       2889.14       137.98 o                         
   1  -9   7      20253.08      22073.33       420.81 o                         
   2  -9   7        839.28       1014.30       111.17 o                         
   3  -9   7         33.79        182.79       140.99 o                         
   4  -9   7         17.32        -62.76       153.82 o                         
   5  -9   7      36631.08      36690.95       772.79 o                         
   6  -9   7      17676.16      17233.22       524.05 o                         
   7  -9   7       1023.98       1000.25       221.48 o                         
   8  -9   7        336.97        246.45       238.94 o                         
   9  -9   7          7.74       -150.67       334.59 o                         
  10  -9   7       3549.35       2131.23       301.93 o                         
 -12  -8   7      33223.32      35321.60       731.19 o                         
 -11  -8   7        269.90        483.78       194.68 o                         
 -10  -8   7       8646.32       8383.25       378.24 o                         
  -9  -8   7       6882.27       5910.83       226.31 o                         
  -8  -8   7      22578.74      21718.05       538.27 o                         
  -7  -8   7     155976.67     150944.46      2902.95 o                         
  -6  -8   7      36391.74      37321.77       762.57 o                         
  -5  -8   7       6209.93       5777.70       230.02 o                         
  -4  -8   7       8847.95       7916.94       262.39 o                         
  -3  -8   7      17864.14      17712.79       397.52 o                         
  -2  -8   7        705.89        557.09       104.22 o                         
  -1  -8   7      59705.36      62798.56       947.01 o                         
   0  -8   7       1897.74       2026.13       112.36 o                         
   1  -8   7      14503.55      15962.91       334.40 o                         
   2  -8   7        901.51       1123.01       108.07 o                         
   3  -8   7       3899.30       4347.55       207.75 o                         
   4  -8   7       2986.16       3380.95       204.59 o                         
   5  -8   7        156.04        533.76       165.23 o                         
   6  -8   7       9227.73       9383.61       398.77 o                         
   7  -8   7          3.86       -203.80       203.80 o                         
   8  -8   7      22375.04      24005.19       688.75 o                         
   9  -8   7        309.25        462.03       267.94 o                         
  10  -8   7        167.96         48.10       280.66 o                         
 -13  -7   7      17162.59      18112.67       563.45 o                         
 -12  -7   7       1678.74        441.61       204.12 o                         
 -11  -7   7        641.60        529.68       209.91 o                         
 -10  -7   7        331.20        181.28       134.50 o                         
  -9  -7   7         55.65         -8.18       130.06 o                         
  -8  -7   7      60652.02      57154.97       984.19 o                         
  -7  -7   7     189539.27     184621.30      2971.54 o                         
  -6  -7   7      17033.87      18577.79       403.62 o                         
  -5  -7   7       9983.62       9798.03       251.13 o                         
  -4  -7   7      13977.49      15227.40       294.87 o                         
  -3  -7   7       2576.34       2446.27       109.67 o                         
  -2  -7   7     126634.42     127007.37      2052.96 o                         
  -1  -7   7     231912.11     239068.88      3451.21 o                         
   0  -7   7        587.52        703.27        87.75 o                         
   1  -7   7      40574.33      41088.22       681.38 o                         
   2  -7   7      13294.18      13833.37       331.86 o                         
   3  -7   7      18111.06      17810.61       398.49 o                         
   4  -7   7      11804.41      14831.91       701.23 o                         
   5  -7   7      22273.83      23591.17       523.25 o                         
   6  -7   7       9178.14       8381.57       339.15 o                         
   7  -7   7       1855.46       1334.04       217.49 o                         
   8  -7   7        227.31        226.79       231.20 o                         
   9  -7   7       3883.57       2847.37       288.31 o                         
  10  -7   7        133.20        437.28       263.92 o                         
 -13  -6   7        272.97        677.97       222.60 o                         
 -12  -6   7       4191.79       4407.56       211.18 o                         
 -11  -6   7       5679.79       6357.85       248.42 o                         
 -10  -6   7      15742.36      15435.36       414.31 o                         
  -9  -6   7        161.24       -142.01       142.01 o                         
  -8  -6   7       2281.76       1304.00       206.66 o                         
  -7  -6   7       1993.62       1566.90       111.90 o                         
  -6  -6   7         22.76         54.79        88.90 o                         
  -5  -6   7      63270.06      56350.09       936.31 o                         
  -4  -6   7      71849.04      73145.92      1132.85 o                         
  -3  -6   7       6359.47       6639.09       193.69 o                         
  -2  -6   7      41983.75      44647.77       797.69 o                         
  -1  -6   7      37431.59      39828.06       611.74 o                         
   0  -6   7       7738.71       7879.54       206.90 o                         
   1  -6   7      29353.44      29458.60       508.53 o                         
   2  -6   7      11209.39      12261.73       305.46 o                         
   3  -6   7       1288.45       1585.06       128.17 o                         
   4  -6   7      39199.72      41166.28       754.96 o                         
   5  -6   7      18460.78      17354.74       426.11 o                         
   6  -6   7       2938.54       3495.02       198.44 o                         
   7  -6   7        233.48        198.00       344.44 o                         
   8  -6   7       1086.71       1306.13       210.30 o                         
   9  -6   7       3698.62       3948.30       293.36 o                         
  10  -6   7       3260.71       2143.10       261.41 o                         
 -14  -5   7       4276.64       4670.19       443.19 o                         
 -13  -5   7         62.32        -65.58       230.02 o                         
 -12  -5   7       4752.87       4691.80       282.67 o                         
 -11  -5   7       5966.40       5735.79       262.04 o                         
 -10  -5   7        106.95        247.90       126.29 o                         
  -9  -5   7      12930.11      11612.63       566.40 o                         
  -8  -5   7       1476.80        960.66       120.78 o                         
  -7  -5   7      14895.28      14950.56       324.26 o                         
  -6  -5   7        308.34        517.68        81.29 o                         
  -5  -5   7     192153.86     192265.73      2913.38 o                         
  -4  -5   7      77155.42      84126.43      1364.21 o                         
  -3  -5   7      17049.27      15695.67       305.44 o                         
  -2  -5   7      10276.17      10956.52       229.11 o                         
  -1  -5   7      12324.92      12476.96       236.98 o                         
   0  -5   7      71345.58      72540.31      1076.91 o                         
   1  -5   7     520696.18     497036.17      7895.99 o                         
   2  -5   7     117020.72     114641.75      1871.57 o                         
   3  -5   7       9908.94      10223.16       291.11 o                         
   4  -5   7       3176.24       2950.62       152.95 o                         
   5  -5   7        259.18        242.92       154.44 o                         
   6  -5   7      26796.09      29065.24       855.63 o                         
   7  -5   7     116782.96     121607.07      3253.64 o                         
   8  -5   7       7670.49       6693.03       346.30 o                         
   9  -5   7       4403.69       4041.94       333.24 o                         
  10  -5   7         18.23        -14.64       259.14 o                         
 -14  -4   7      12040.21      14341.59       593.43 o                         
 -13  -4   7        330.91         -9.05       233.82 o                         
 -12  -4   7        608.07        459.06       180.17 o                         
 -11  -4   7        183.09        221.57       168.36 o                         
 -10  -4   7       6103.71       5677.85       230.91 o                         
  -9  -4   7       1037.24        711.68       137.37 o                         
  -8  -4   7      11487.30      10523.23       303.02 o                         
  -7  -4   7      15046.76      14185.91       334.60 o                         
  -6  -4   7       5293.59       6442.89       209.61 o                         
  -5  -4   7      11349.09      12640.64       251.02 o                         
  -4  -4   7       4740.67       4647.63       147.72 o                         
  -3  -4   7      17364.35      18945.59       348.43 o                         
  -2  -4   7       2844.15       3145.95       121.04 o                         
  -1  -4   7       9833.78       9978.94       227.90 o                         
   0  -4   7      69660.90      71263.23      1111.41 o                         
   1  -4   7     224083.61     210257.62      3368.20 o                         
   2  -4   7       1864.71       2161.27       142.70 o                         
   3  -4   7      13185.17      12168.68       323.59 o                         
   4  -4   7       6105.94       5722.18       223.19 o                         
   5  -4   7          0.94        108.61       145.68 o                         
   6  -4   7     116598.21     121964.27      2162.74 o                         
   7  -4   7     185723.57     189147.37      3301.17 o                         
   8  -4   7       3970.27       4340.21       467.76 o                         
   9  -4   7       8084.00       7428.89       577.69 o                         
  10  -4   7       3107.07       3094.87       476.36 o                         
 -14  -3   7         26.63       -248.16       304.51 o                         
 -13  -3   7        129.59        290.42       250.22 o                         
 -12  -3   7      35275.76      38428.69       998.87 o                         
 -11  -3   7      48770.65      47777.53      1477.16 o                         
 -10  -3   7         70.66        -29.45       137.65 o                         
  -9  -3   7        359.06        214.84       132.02 o                         
  -8  -3   7       1027.96        660.16       115.18 o                         
  -7  -3   7       5770.49       5051.09       189.54 o                         
  -6  -3   7      14770.46      13068.28       330.76 o                         
  -5  -3   7       1988.64       1601.55       101.09 o                         
  -4  -3   7      41846.40      40461.13       675.50 o                         
  -3  -3   7       1282.01       1891.40       120.48 o                         
  -2  -3   7       1053.07       1918.55       102.68 o                         
  -1  -3   7      24498.79      26652.01       471.05 o                         
   0  -3   7        567.48        908.50        85.71 o                         
   1  -3   7        556.75        431.71       100.54 o                         
   2  -3   7      28330.39      29216.78       545.06 o                         
   3  -3   7       2623.49       2796.43       170.66 o                         
   4  -3   7       2285.00       2461.99       159.36 o                         
   5  -3   7        126.90        -95.96       138.74 o                         
   6  -3   7      30022.04      30791.36       709.19 o                         
   7  -3   7      14907.69      15172.75       622.98 o                         
   8  -3   7        359.45         91.80       294.80 o                         
   9  -3   7       1737.39       1077.01       447.00 o                         
 -15  -2   7       3310.30       2855.16       400.12 o                         
 -14  -2   7       3002.55       3027.29       285.33 o                         
 -13  -2   7       4013.76       5378.65       301.87 o                         
 -12  -2   7     122733.59     128623.84      2405.68 o                         
 -11  -2   7      96407.34      96545.58      1686.51 o                         
 -10  -2   7       1016.19       1523.97       150.58 o                         
  -9  -2   7      19446.27      18185.25       422.28 o                         
  -8  -2   7      11273.68      10593.01       324.86 o                         
  -7  -2   7      24006.72      21356.73       436.48 o                         
  -6  -2   7     263673.74     250795.22      4238.63 o                         
  -5  -2   7     103583.90     109533.70      2001.14 o                         
  -4  -2   7      28876.33      28106.57       486.20 o                         
  -3  -2   7      21921.61      22532.72       407.32 o                         
  -2  -2   7      23091.41      23785.58       406.00 o                         
  -1  -2   7        181.40        194.98        76.40 o                         
   0  -2   7      46167.16      47625.62       860.47 o                         
   1  -2   7          3.69        378.29        99.21 o                         
   2  -2   7      19015.57      19007.27       423.33 o                         
   3  -2   7       1172.91       1066.04       124.74 o                         
   4  -2   7       3281.06       3564.77       312.69 o                         
   5  -2   7       6124.20       5337.60       341.34 o                         
   6  -2   7        403.26        281.80       297.97 o                         
   7  -2   7       2186.00       2265.17       278.12 o                         
   8  -2   7        351.93        -55.48       263.79 o                         
   9  -2   7      18168.15      20573.56       727.65 o                         
 -15  -1   7       1097.52        774.96       396.86 o                         
 -14  -1   7        177.95        192.72       253.95 o                         
 -13  -1   7        638.60        513.66       234.20 o                         
 -12  -1   7      35711.63      35962.30       844.15 o                         
 -11  -1   7      10733.06      11355.77       838.17 o                         
 -10  -1   7        111.27         18.01       146.35 o                         
  -9  -1   7        572.00        468.40       126.50 o                         
  -8  -1   7          5.85       -110.14       110.14 o                         
  -7  -1   7      88104.16      81904.17      1520.06 o                         
  -6  -1   7     256238.52     261008.92      4412.04 o                         
  -5  -1   7      39222.63      43626.97       977.10 o                         
  -4  -1   7       7016.29       6503.17       191.55 o                         
  -3  -1   7         55.61        241.08        77.43 o                         
  -2  -1   7       5233.96       4506.20       174.05 o                         
  -1  -1   7      57935.42      55727.63       928.87 o                         
   0  -1   7     208707.00     209904.10      3569.26 o                         
   1  -1   7       1538.68       1419.84       119.95 o                         
   2  -1   7      27228.52      27183.12       532.46 o                         
   3  -1   7      10750.38      10337.17       299.37 o                         
   4  -1   7      14509.02      13730.94       458.50 o                         
   5  -1   7       3044.73       2516.26       222.98 o                         
   6  -1   7      15228.91      15978.09       996.55 o                         
   7  -1   7       4273.09       4167.22       317.78 o                         
   8  -1   7       1501.25       1181.08       391.56 o                         
   9  -1   7       1024.65       1036.39       482.94 o                         
 -15   0   7       2170.06        841.46       386.69 o                         
 -14   0   7       1963.01       3142.32       282.55 o                         
 -13   0   7       1293.67        647.34       222.86 o                         
 -12   0   7        545.74        467.78       200.91 o                         
 -11   0   7       6220.60       6336.16       390.70 o                         
 -10   0   7      13864.87      12992.03       491.11 o                         
  -9   0   7      52319.85      52568.14       958.57 o                         
  -8   0   7        338.38       1412.11       126.63 o                         
  -7   0   7         49.77       -101.36       108.95 o                         
  -6   0   7       5593.05       5037.55       224.73 o                         
  -5   0   7       1466.42       1324.69       171.10 o                         
  -4   0   7     117818.15     114663.35      1750.11 o                         
  -3   0   7     159786.84     172911.67      2933.52 o                         
  -2   0   7      11691.84      12460.15       285.83 o                         
  -1   0   7      16846.03      15604.83       345.17 o                         
   0   0   7      31839.77      31201.52       597.12 o                         
   1   0   7        957.45        985.93        99.97 o                         
   2   0   7      29321.29      32022.22       598.79 o                         
   3   0   7      31787.69      33554.96      1135.61 o                         
   4   0   7         64.77       -171.81       180.45 o                         
   5   0   7       8095.96       8483.61       381.58 o                         
   6   0   7       5765.14       5572.88       378.98 o                         
   7   0   7       2791.39       3450.26       407.88 o                         
   8   0   7         26.93        302.13       403.53 o                         
 -15   1   7        273.93        575.09       280.76 o                         
 -14   1   7       1429.31        846.65       265.36 o                         
 -13   1   7       4525.78       5942.40       338.20 o                         
 -12   1   7         83.70        350.88       201.74 o                         
 -11   1   7      12215.33      11517.83       401.95 o                         
 -10   1   7       2912.86       3301.23       201.08 o                         
  -9   1   7       1136.11       1208.18       281.08 o                         
  -8   1   7      18116.40      17176.02       398.32 o                         
  -7   1   7       5183.79       5370.16       219.24 o                         
  -6   1   7      25815.31      25536.48       526.55 o                         
  -5   1   7       1070.65       1961.34       162.56 o                         
  -4   1   7     222689.04     214203.63      3628.99 o                         
  -3   1   7      82016.96      95607.19      1546.79 o                         
  -2   1   7      13342.35      13352.72       303.39 o                         
  -1   1   7      23842.26      23141.31       464.31 o                         
   0   1   7       8268.49       8205.44       258.56 o                         
   1   1   7      39481.66      40476.44       715.96 o                         
   2   1   7     347508.84     344232.69      6250.00 o                         
   3   1   7      93269.98      92917.09      1785.84 o                         
   4   1   7       5469.61       5714.32       285.63 o                         
   5   1   7       4281.25       4303.07       315.55 o                         
   6   1   7        594.76        447.77       255.92 o                         
   7   1   7       9337.73       8423.45       474.29 o                         
   8   1   7      58122.28      64993.44      2347.71 o                         
 -15   2   7        389.31         -1.60       280.64 o                         
 -14   2   7        462.82        204.52       263.54 o                         
 -13   2   7      16120.89      16736.68       595.29 o                         
 -12   2   7        163.56       -134.96       224.66 o                         
 -11   2   7       2665.94       2281.65       198.96 o                         
 -10   2   7       1792.97       1487.44       170.00 o                         
  -9   2   7       5887.77       6030.94       244.20 o                         
  -8   2   7       3155.57       3362.45       265.31 o                         
  -7   2   7       7574.49       7865.77       262.89 o                         
  -6   2   7       4947.18       4970.35       207.14 o                         
  -5   2   7       8671.95      10032.27       293.93 o                         
  -4   2   7       8565.66       8953.65       234.99 o                         
  -3   2   7       8005.77       8146.25       296.22 o                         
  -2   2   7      15472.58      15953.25       369.70 o                         
  -1   2   7         35.41        -30.14        99.09 o                         
   0   2   7       5662.05       5304.88       218.30 o                         
   1   2   7      22553.24      20971.91       516.86 o                         
   2   2   7     121551.02     118850.01      2406.51 o                         
   3   2   7       4245.65       4301.12       276.82 o                         
   4   2   7       9673.97       9456.49       441.75 o                         
   5   2   7       1878.76       2518.70       264.65 o                         
   6   2   7        347.12         67.24       337.35 o                         
   7   2   7      36530.00      41901.79      1186.21 o                         
 -15   3   7       4106.12       2581.31       319.90 o                         
 -14   3   7       1042.91       1201.47       299.34 o                         
 -13   3   7        695.68        539.60       273.94 o                         
 -12   3   7         39.59       -211.40       211.40 o                         
 -11   3   7      42209.03      38140.11       951.90 o                         
 -10   3   7      77243.74      73363.55      1522.21 o                         
  -9   3   7         36.05        239.82       144.28 o                         
  -8   3   7       3177.31       3323.59       177.89 o                         
  -7   3   7         11.12        113.66       121.69 o                         
  -6   3   7       3913.75       3940.50       177.17 o                         
  -5   3   7       2932.74       3381.93       154.59 o                         
  -4   3   7       7259.37       7907.93       244.03 o                         
  -3   3   7       8273.21       8125.42       269.00 o                         
  -2   3   7         70.24        266.02       111.70 o                         
  -1   3   7        428.36        193.47       127.16 o                         
   0   3   7      18806.68      19375.87       514.34 o                         
   1   3   7         26.95       -211.05       211.05 o                         
   2   3   7       1099.39        474.27       205.72 o                         
   3   3   7       3762.62       3297.35       234.72 o                         
   4   3   7       2852.77       2755.86       251.21 o                         
   5   3   7       4794.74       4073.55       501.99 o                         
   6   3   7        306.87       -104.46       469.47 o                         
   7   3   7       4679.98       5023.02       608.23 o                         
 -14   4   7       1850.40       1543.06       280.54 o                         
 -13   4   7       4060.70       3216.49       428.68 o                         
 -12   4   7       2200.93       3036.42       264.88 o                         
 -11   4   7     122326.98     118867.93      2220.89 o                         
 -10   4   7     133438.45     131699.16      2630.98 o                         
  -9   4   7         40.97       1160.96       170.92 o                         
  -8   4   7      20159.60      20604.28       522.39 o                         
  -7   4   7      10643.66      11297.26       404.41 o                         
  -6   4   7       6235.36       6488.69       235.73 o                         
  -5   4   7     179619.78     177705.26      3233.29 o                         
  -4   4   7      81850.01      84191.08      1564.52 o                         
  -3   4   7      12652.17      11708.05       314.56 o                         
  -2   4   7      18012.34      18641.58       480.50 o                         
  -1   4   7       9649.20      10584.54       348.90 o                         
   0   4   7       2151.99       1686.70       175.96 o                         
   1   4   7      19856.00      20533.76       652.21 o                         
   2   4   7       3019.93       2860.46       214.96 o                         
   3   4   7       8154.13       7853.44       447.67 o                         
   4   4   7        257.60         35.42       227.19 o                         
   5   4   7         49.17        -42.99       250.40 o                         
   6   4   7       4797.81       4382.36       619.62 o                         
 -14   5   7       3382.26       3486.62       328.11 o                         
 -13   5   7        132.07        -38.40       257.52 o                         
 -12   5   7        296.28        171.90       226.74 o                         
 -11   5   7      27426.93      26199.07       716.40 o                         
 -10   5   7      12763.67      14559.66       484.11 o                         
  -9   5   7       1144.29        719.79       221.07 o                         
  -8   5   7       7164.46       6468.32       296.39 o                         
  -7   5   7       4211.42       3872.16       215.43 o                         
  -6   5   7      24288.68      24365.66       504.34 o                         
  -5   5   7     128440.99     129298.33      2375.54 o                         
  -4   5   7      26738.57      27250.91       630.08 o                         
  -3   5   7       4888.03       4410.29       189.77 o                         
  -2   5   7          5.10        109.98       137.19 o                         
  -1   5   7        155.92        362.04       158.30 o                         
   0   5   7      18572.31      18393.94       521.74 o                         
   1   5   7      64368.72      67449.77      1614.58 o                         
   2   5   7        886.63        731.98       190.81 o                         
   3   5   7      14415.29      14828.57       527.06 o                         
   4   5   7       1914.12       1657.59       265.44 o                         
   5   5   7       2230.51       2235.17       374.48 o                         
 -13   6   7       1150.27       3052.89       320.04 o                         
 -12   6   7       3238.24       2997.54       276.90 o                         
 -11   6   7        433.74        306.94       223.55 o                         
 -10   6   7       2386.94       2309.28       238.83 o                         
  -9   6   7      18142.97      18104.45       533.99 o                         
  -8   6   7      52914.75      56587.89      1198.51 o                         
  -7   6   7        543.10       2226.58       197.10 o                         
  -6   6   7        874.83       1003.39       127.98 o                         
  -5   6   7       1969.05       1548.55       141.69 o                         
  -4   6   7       1653.90       1677.06       145.92 o                         
  -3   6   7      60250.45      60825.25      1106.80 o                         
  -2   6   7     116178.79     122386.47      2461.97 o                         
  -1   6   7       4754.08       4551.35       471.21 o                         
   0   6   7        390.89        328.83       159.07 o                         
   1   6   7       5943.34       5623.10       433.91 o                         
   2   6   7        307.22        123.66       250.61 o                         
   3   6   7      10159.88      10559.83       527.97 o                         
   4   6   7      16774.47      17577.05       780.81 o                         
 -13   7   7       1789.35       1991.73       308.02 o                         
 -12   7   7       1142.07       2214.89       286.98 o                         
 -11   7   7         27.26         20.58       235.20 o                         
 -10   7   7       9287.59       8542.68       482.94 o                         
  -9   7   7        639.59        741.09       209.11 o                         
  -8   7   7       2762.87       2898.39       185.75 o                         
  -7   7   7      12981.95      13811.12       366.20 o                         
  -6   7   7       4088.45       4217.83       203.19 o                         
  -5   7   7       3546.49       3714.15       172.41 o                         
  -4   7   7         26.73        104.99       139.99 o                         
  -3   7   7      85161.84      81823.62      1461.84 o                         
  -2   7   7      60748.51      60156.27      1316.58 o                         
  -1   7   7       2674.30       3814.04       233.51 o                         
   0   7   7       9391.05       9376.30       547.71 o                         
   1   7   7       1122.70        693.85       347.76 o                         
   2   7   7      10811.80      10690.88       570.82 o                         
   3   7   7     105319.67     112425.26      2735.00 o                         
 -12   8   7       5795.67       5794.06       468.85 o                         
 -11   8   7        113.16        -55.93       265.52 o                         
 -10   8   7       3659.25       3492.74       269.23 o                         
  -9   8   7         85.05        230.64       186.22 o                         
  -8   8   7        614.92        838.77       178.57 o                         
  -7   8   7       2862.24       2599.25       176.59 o                         
  -6   8   7       3142.07       3303.15       174.90 o                         
  -5   8   7       4190.49       4252.34       214.38 o                         
  -4   8   7       8126.04       7921.28       341.03 o                         
  -3   8   7       4015.70       4177.32       256.96 o                         
  -2   8   7         31.80         67.97       197.51 o                         
  -1   8   7       2733.52       2252.23       221.29 o                         
   0   8   7        318.45        507.84       530.28 o                         
   1   8   7        273.61        268.52       414.82 o                         
 -11   9   7          2.71       -220.11       257.58 o                         
 -10   9   7      18361.99      18719.76       733.08 o                         
  -9   9   7      52757.89      50181.27       899.94 o                         
  -8   9   7       1855.46       1642.56       193.27 o                         
  -7   9   7       4926.63       4653.27       226.96 o                         
  -6   9   7        635.65        528.76       166.48 o                         
  -5   9   7       3767.89       3854.62       238.85 o                         
  -4   9   7          3.05        102.06       165.56 o                         
  -3   9   7       5392.45       4872.29       273.69 o                         
  -2   9   7       2430.23       2545.05       246.82 o                         
  -1   9   7        416.17         63.74       214.67 o                         
   0   9   7       1083.60        557.32       372.60 o                         
  -9  10   7      77922.52      80170.87      1281.68 o                         
  -8  10   7        326.67       1022.28       197.47 o                         
  -7  10   7       7944.04       7152.36       317.39 o                         
  -6  10   7       2609.58       2276.14       233.25 o                         
  -5  10   7       2688.77       2731.34       216.75 o                         
  -4  10   7      53518.94      54263.84      1027.73 o                         
  -3  10   7      34910.32      34695.78       871.31 o                         
  -3 -16   8       3561.08       3010.73       386.81 o                         
  -2 -16   8         68.11       -282.63       282.63 o                         
  -1 -16   8       3228.54       2795.21       430.44 o                         
   0 -16   8       2760.92       2890.48       319.09 o                         
   1 -16   8         17.47       -248.32       248.32 o                         
   2 -16   8       6587.20       6439.01       387.23 o                         
   3 -16   8         13.85       -301.99       301.99 o                         
   4 -16   8      20399.61      20359.78       776.06 o                         
  -5 -15   8      27258.21      27133.90       963.13 o                         
  -4 -15   8       1313.73       1001.59       295.17 o                         
  -3 -15   8        657.60        694.70       269.02 o                         
  -2 -15   8         45.35         26.29       242.00 o                         
  -1 -15   8       7044.90       6846.32       404.30 o                         
   0 -15   8       2563.85       2174.15       246.89 o                         
   1 -15   8      11118.80      11778.00       472.25 o                         
   2 -15   8       1154.57       1004.99       263.52 o                         
   3 -15   8        210.75         53.98       270.72 o                         
   4 -15   8        187.36        251.45       212.87 o                         
   5 -15   8       9635.14       9527.67       403.56 o                         
   6 -15   8        267.10        546.19       276.28 o                         
  -7 -14   8       1578.42       1382.74       430.99 o                         
  -6 -14   8        235.29        227.94       291.64 o                         
  -5 -14   8        546.53        432.55       240.64 o                         
  -4 -14   8       1584.07       1354.10       246.78 o                         
  -3 -14   8      83256.00      84056.25      1551.45 o                         
  -2 -14   8      62875.00      63444.89      1230.68 o                         
  -1 -14   8        119.19        282.24       300.80 o                         
   0 -14   8        464.94        344.49       218.07 o                         
   1 -14   8         20.83         48.38       207.76 o                         
   2 -14   8        390.83        727.11       233.07 o                         
   3 -14   8      25321.36      26671.01       643.93 o                         
   4 -14   8       3093.40       2737.10       240.92 o                         
   5 -14   8       6593.86       6854.49       344.86 o                         
   6 -14   8         32.38       -258.91       258.91 o                         
   7 -14   8         55.95       -279.23       279.23 o                         
  -8 -13   8       5661.98       4637.05       353.50 o                         
  -7 -13   8       3477.79       3084.76       543.87 o                         
  -6 -13   8       7412.24       7405.41       708.70 o                         
  -5 -13   8       8138.35       7495.29       499.75 o                         
  -4 -13   8      13921.95      12789.11       599.80 o                         
  -3 -13   8     171721.77     177576.46      3075.01 o                         
  -2 -13   8      60671.89      64519.73      1222.14 o                         
  -1 -13   8       2733.92       2589.07       212.64 o                         
   0 -13   8       9717.31       9993.70       381.31 o                         
   1 -13   8       7049.77       7762.97       336.73 o                         
   2 -13   8      43462.56      46536.53      1160.96 o                         
   3 -13   8     205173.20     213689.25      3683.21 o                         
   4 -13   8      39743.81      39844.69       917.39 o                         
   5 -13   8       4015.95       3709.58       270.81 o                         
   6 -13   8       8851.48       7586.88       336.07 o                         
   7 -13   8       4162.03       4131.55       311.13 o                         
   8 -13   8       8754.51       6232.20       376.92 o                         
  -9 -12   8        981.79        597.42       265.83 o                         
  -8 -12   8       5588.90       5951.16       347.74 o                         
  -7 -12   8       4154.13       4283.12       240.07 o                         
  -6 -12   8       1211.06       1227.75       204.63 o                         
  -5 -12   8       2219.38       2124.14       217.04 o                         
  -4 -12   8       2222.25       1886.40       196.15 o                         
  -3 -12   8      15165.65      16237.49       497.88 o                         
  -2 -12   8       1364.94       1554.42       184.90 o                         
  -1 -12   8       1296.95       1361.12       170.62 o                         
   0 -12   8        909.53        839.29       166.12 o                         
   1 -12   8         24.16       -130.26       130.26 o                         
   2 -12   8      38483.93      38551.26       739.03 o                         
   3 -12   8     104483.55     105838.18      1883.87 o                         
   4 -12   8       6911.45       6473.51       276.65 o                         
   5 -12   8        226.83        339.97       211.25 o                         
   6 -12   8        222.01        -81.24       224.09 o                         
   7 -12   8          8.47        126.12       252.96 o                         
   8 -12   8      34246.55      33489.89      1032.96 o                         
 -10 -11   8      11701.46      12676.76       540.64 o                         
  -9 -11   8      13034.11      12427.89       515.38 o                         
  -8 -11   8       3569.03       3070.93       251.39 o                         
  -7 -11   8       1135.51        779.22       180.59 o                         
  -6 -11   8         88.45         32.89       169.91 o                         
  -5 -11   8       7675.84       7308.09       432.29 o                         
  -4 -11   8        152.88        -13.05       156.91 o                         
  -3 -11   8       3155.21       2865.44       185.55 o                         
  -2 -11   8      16837.85      18597.97       466.92 o                         
  -1 -11   8       7173.46       6983.29       273.69 o                         
   0 -11   8      13621.31      13173.21       348.25 o                         
   1 -11   8       1145.69       1269.43       137.49 o                         
   2 -11   8       1094.85       1128.03       155.97 o                         
   3 -11   8       1222.67       1155.62       180.49 o                         
   4 -11   8        263.15        454.86       179.81 o                         
   5 -11   8      43310.55      43403.11       930.47 o                         
   6 -11   8      29887.90      30260.76       799.22 o                         
   7 -11   8         91.43       -195.51       246.80 o                         
   8 -11   8       2926.19       2172.26       300.41 o                         
   9 -11   8       3557.30       3374.73       342.59 o                         
 -11 -10   8       1073.54       1175.69       224.34 o                         
 -10 -10   8      64618.88      66719.95      1370.87 o                         
  -9 -10   8      32591.96      32270.06       707.92 o                         
  -8 -10   8        838.65        626.82       212.62 o                         
  -7 -10   8       1568.43       1257.85       191.79 o                         
  -6 -10   8      13082.16      12020.21       469.19 o                         
  -5 -10   8         52.11          6.89       214.89 o                         
  -4 -10   8      45980.15      45549.44       861.86 o                         
  -3 -10   8       3183.04       2965.84       169.19 o                         
  -2 -10   8      14911.50      14907.87       363.63 o                         
  -1 -10   8         29.88         10.60       116.86 o                         
   0 -10   8       8697.99       8658.46       271.89 o                         
   1 -10   8      10953.30      10903.82       301.56 o                         
   2 -10   8        234.29        581.77       125.45 o                         
   3 -10   8       9929.32       9168.39       346.79 o                         
   4 -10   8        210.94       -166.20       166.20 o                         
   5 -10   8      37613.99      36246.19       844.10 o                         
   6 -10   8       4939.57       6255.52       377.74 o                         
   7 -10   8       7937.81       7521.24       368.35 o                         
   8 -10   8       2769.17       2896.47       302.42 o                         
   9 -10   8       1825.18       1559.79       308.26 o                         
 -12  -9   8       2973.99       2664.23       248.28 o                         
 -11  -9   8       1404.96       1078.95       323.70 o                         
 -10  -9   8      12656.20      11183.77       460.94 o                         
  -9  -9   8       2445.98       1846.55       183.07 o                         
  -8  -9   8       7972.26       6672.86       291.52 o                         
  -7  -9   8      33618.01      34407.94       747.80 o                         
  -6  -9   8       1186.53        756.78       179.45 o                         
  -5  -9   8       9134.59       8760.52       306.20 o                         
  -4  -9   8      49208.71      50274.13       928.90 o                         
  -3  -9   8       7000.94       8146.59       287.49 o                         
  -2  -9   8        223.89        245.98       119.69 o                         
  -1  -9   8       1870.60       2031.26       112.33 o                         
   0  -9   8       7180.70       7529.24       237.16 o                         
   1  -9   8       2705.85       3360.46       164.00 o                         
   2  -9   8      17241.17      17262.26       397.53 o                         
   3  -9   8       3596.48       3063.72       192.15 o                         
   4  -9   8       1177.93       1053.83       177.96 o                         
   5  -9   8        251.71        108.73       173.10 o                         
   6  -9   8      10186.59      11288.31       655.23 o                         
   7  -9   8       2620.27       2806.96       261.36 o                         
   8  -9   8        740.25        782.03       255.67 o                         
   9  -9   8       1089.85        537.61       355.34 o                         
 -12  -8   8         95.93       -220.09       220.09 o                         
 -11  -8   8       2873.33       2214.98       216.66 o                         
 -10  -8   8       7517.04       6425.54       314.13 o                         
  -9  -8   8       1195.31        958.91       168.48 o                         
  -8  -8   8      82563.78      81619.16      1456.19 o                         
  -7  -8   8     151309.41     149937.24      3135.08 o                         
  -6  -8   8       3925.81       5850.32       254.24 o                         
  -5  -8   8       5819.10       5861.18       194.59 o                         
  -4  -8   8       6785.37       6524.36       200.78 o                         
  -3  -8   8       3050.44       2443.83       128.12 o                         
  -2  -8   8     209304.51     211714.12      3394.39 o                         
  -1  -8   8     181521.84     191699.89      2782.74 o                         
   0  -8   8        817.44        967.98       103.54 o                         
   1  -8   8       4022.14       4361.03       176.93 o                         
   2  -8   8        331.68        472.90       117.81 o                         
   3  -8   8        100.88        483.26       156.13 o                         
   4  -8   8      38934.97      43133.61       835.86 o                         
   5  -8   8      14515.75      13817.05       465.85 o                         
   6  -8   8       7271.76       7574.45       332.25 o                         
   7  -8   8         54.60       -211.98       223.55 o                         
   8  -8   8          4.23       -228.85       240.59 o                         
   9  -8   8       1929.14       2786.99       311.71 o                         
 -13  -7   8        114.85         73.71       250.11 o                         
 -12  -7   8       4802.84       4628.85       253.98 o                         
 -11  -7   8        344.39       -174.33       174.33 o                         
 -10  -7   8       3214.01       3091.70       186.88 o                         
  -9  -7   8       1214.48        516.82       142.06 o                         
  -8  -7   8      41791.53      39338.93       874.91 o                         
  -7  -7   8      33299.38      35288.84       648.58 o                         
  -6  -7   8       5664.40       5742.51       199.99 o                         
  -5  -7   8      21882.16      22308.61       400.76 o                         
  -4  -7   8      11635.19      12498.73       287.02 o                         
  -3  -7   8      20044.05      18023.32       363.79 o                         
  -2  -7   8     357797.84     350710.98      5296.50 o                         
  -1  -7   8     181182.43     187756.89      2723.09 o                         
   0  -7   8       2132.95       2258.04       105.78 o                         
   1  -7   8      32711.83      34051.56       585.84 o                         
   2  -7   8      12681.55      12529.27       327.46 o                         
   3  -7   8      24683.76      26081.85       611.53 o                         
   4  -7   8     265534.93     275246.27      4860.45 o                         
   5  -7   8      70059.78      67993.75      1133.52 o                         
   6  -7   8       8155.43       7824.34       293.99 o                         
   7  -7   8      12480.76      10944.71       449.63 o                         
   8  -7   8       7172.13       7501.49       331.44 o                         
   9  -7   8       2331.78       1553.88       359.80 o                         
 -13  -6   8          5.28        -89.39       208.32 o                         
 -12  -6   8       2232.49       1746.15       230.91 o                         
 -11  -6   8        936.00        570.15       204.29 o                         
 -10  -6   8       2320.89       2767.90       178.90 o                         
  -9  -6   8       1409.36        824.13       143.25 o                         
  -8  -6   8        473.21        -33.80       120.36 o                         
  -7  -6   8       9586.21       9203.35       264.18 o                         
  -6  -6   8       2567.27       2076.16       105.84 o                         
  -5  -6   8       3078.14       2798.31       114.57 o                         
  -4  -6   8       3233.77       3040.53       126.98 o                         
  -3  -6   8         47.87        -83.42        83.42 o                         
  -2  -6   8      39480.01      40764.84       661.00 o                         
  -1  -6   8        219.66        590.76        78.31 o                         
   0  -6   8        381.93        544.26        85.93 o                         
   1  -6   8      16183.38      15616.62       325.39 o                         
   2  -6   8       1545.29       1730.87       125.56 o                         
   3  -6   8      26066.62      25170.05       516.65 o                         
   4  -6   8     107083.15     105487.37      1685.19 o                         
   5  -6   8       9406.16       9421.76       329.53 o                         
   6  -6   8         39.30         -0.41       177.22 o                         
   7  -6   8       1078.33       1114.53       219.55 o                         
   8  -6   8         97.14        -20.39       218.43 o                         
   9  -6   8      16378.87      16344.70       584.96 o                         
 -14  -5   8      50741.88      59001.06      1704.86 o                         
 -13  -5   8       1829.83        983.07       211.87 o                         
 -12  -5   8       4171.49       4122.03       242.98 o                         
 -11  -5   8       4990.93       5176.98       272.50 o                         
 -10  -5   8       4560.72       4044.98       223.02 o                         
  -9  -5   8      17022.67      15150.36       853.12 o                         
  -8  -5   8      39095.44      36896.75       705.86 o                         
  -7  -5   8       9864.81       8732.95       290.06 o                         
  -6  -5   8      12713.89      12418.42       265.23 o                         
  -5  -5   8        994.07       1405.27        93.93 o                         
  -4  -5   8      17402.29      16284.71       304.15 o                         
  -3  -5   8        834.45       1218.99        90.15 o                         
  -2  -5   8        715.70        884.00        82.22 o                         
  -1  -5   8      26552.25      26746.05       458.76 o                         
   0  -5   8       7747.46       6992.02       210.83 o                         
   1  -5   8      50170.50      47993.96       780.58 o                         
   2  -5   8       4429.28       4094.07       181.25 o                         
   3  -5   8       4373.49       4504.09       189.16 o                         
   4  -5   8          2.55        244.55       134.45 o                         
   5  -5   8         45.16       -152.09       152.09 o                         
   6  -5   8      49156.82      48663.19       894.26 o                         
   7  -5   8      46399.08      48027.51       981.78 o                         
   8  -5   8         44.28       -212.04       212.04 o                         
   9  -5   8        543.29        421.92       283.73 o                         
 -14  -4   8      26719.82      27271.11       738.89 o                         
 -13  -4   8        878.65        490.00       250.72 o                         
 -12  -4   8          7.75       -182.46       182.46 o                         
 -11  -4   8        835.36        979.59       180.55 o                         
 -10  -4   8       2082.35       1880.01       185.55 o                         
  -9  -4   8      93430.36      90714.84      1699.75 o                         
  -8  -4   8      77086.16      75296.13      1418.51 o                         
  -7  -4   8       1518.54       1629.81       121.87 o                         
  -6  -4   8       5550.19       5767.64       204.69 o                         
  -5  -4   8      21844.81      21480.75       377.39 o                         
  -4  -4   8       7795.73       9102.07       209.64 o                         
  -3  -4   8      63148.07      60315.42       998.65 o                         
  -2  -4   8       8799.72      10054.06       223.45 o                         
  -1  -4   8      25773.05      24898.25       431.81 o                         
   0  -4   8       2317.08       2546.55       119.90 o                         
   1  -4   8      10206.54      10245.65       272.49 o                         
   2  -4   8      23715.90      23738.39       476.45 o                         
   3  -4   8        217.92        438.04       123.70 o                         
   4  -4   8       4081.96       3943.62       181.40 o                         
   5  -4   8        391.93         98.33       159.31 o                         
   6  -4   8      39492.01      38404.39       787.27 o                         
   7  -4   8       7306.60       7653.44       406.53 o                         
   8  -4   8       6565.09       5885.13       319.92 o                         
   9  -4   8       1685.29       2193.49       723.98 o                         
 -14  -3   8        246.49        264.84       254.88 o                         
 -13  -3   8       2082.95       2087.20       248.34 o                         
 -12  -3   8      42091.35      42779.31       864.43 o                         
 -11  -3   8      13707.20      12427.35       405.48 o                         
 -10  -3   8         36.03       -182.32       182.32 o                         
  -9  -3   8      14419.94      13113.45       471.67 o                         
  -8  -3   8       8691.30       9188.07       309.88 o                         
  -7  -3   8      20674.07      18992.85       409.32 o                         
  -6  -3   8      96598.52      94945.64      1751.14 o                         
  -5  -3   8      19809.23      19882.29       372.57 o                         
  -4  -3   8        444.10        903.41        78.13 o                         
  -3  -3   8      43440.43      42472.68       717.65 o                         
  -2  -3   8       1279.33       1521.70        90.24 o                         
  -1  -3   8        509.12        645.86        87.86 o                         
   0  -3   8      17593.70      19223.63       427.67 o                         
   1  -3   8       6050.93       6293.95       249.66 o                         
   2  -3   8        905.13        701.37       129.58 o                         
   3  -3   8      12475.66      11393.87       336.33 o                         
   4  -3   8       5005.48       4952.60       240.72 o                         
   5  -3   8       4515.29       4059.82       212.23 o                         
   6  -3   8        915.24        382.14       212.62 o                         
   7  -3   8       3742.06       3210.09       300.90 o                         
   8  -3   8       2183.65       1725.51       365.54 o                         
   9  -3   8        864.47        429.14       333.79 o                         
 -15  -2   8        530.84       -187.64       280.51 o                         
 -14  -2   8       4507.72       4546.25       303.09 o                         
 -13  -2   8       2154.46       2632.88       271.47 o                         
 -12  -2   8      32806.46      31708.43       696.12 o                         
 -11  -2   8       1359.60        982.24       285.81 o                         
 -10  -2   8      10921.15      10350.52       423.62 o                         
  -9  -2   8      12977.98      11635.05       338.79 o                         
  -8  -2   8       2480.71       2367.25       138.87 o                         
  -7  -2   8     124241.56     117940.64      2164.19 o                         
  -6  -2   8     310770.07     320844.99      5413.76 o                         
  -5  -2   8      30841.46      38918.94       628.08 o                         
  -4  -2   8      24961.76      24928.19       483.34 o                         
  -3  -2   8      11675.20      12015.18       268.75 o                         
  -2  -2   8       1303.11       1433.33        97.33 o                         
  -1  -2   8     207872.34     203946.28      3268.47 o                         
   0  -2   8     255272.16     261404.20      4439.75 o                         
   1  -2   8       2212.20       2109.45       137.91 o                         
   2  -2   8       3995.86       3872.94       195.92 o                         
   3  -2   8       4449.38       4574.24       269.64 o                         
   4  -2   8       4517.34       4576.52       208.78 o                         
   5  -2   8      23168.46      24627.78       693.84 o                         
   6  -2   8      21080.65      19724.04      1076.13 o                         
   7  -2   8       2854.10       3102.58       420.27 o                         
   8  -2   8       1360.64        277.44       324.81 o                         
 -15  -1   8       1117.35        415.25       286.99 o                         
 -14  -1   8       3513.27       4075.99       383.98 o                         
 -13  -1   8         31.75        194.54       236.99 o                         
 -12  -1   8        566.87        269.38       236.21 o                         
 -11  -1   8       6480.15       6284.47       262.21 o                         
 -10  -1   8       1390.88       1028.30       158.60 o                         
  -9  -1   8       2428.24       2380.98       156.50 o                         
  -8  -1   8       5305.60       6393.10       261.51 o                         
  -7  -1   8      47724.96      46826.46       846.83 o                         
  -6  -1   8      68399.05      76130.78      1533.12 o                         
  -5  -1   8       7229.50       6856.07       208.62 o                         
  -4  -1   8       9787.88      11810.38       283.39 o                         
  -3  -1   8       7230.01       7156.38       224.35 o                         
  -2  -1   8       7861.40       8328.23       227.07 o                         
  -1  -1   8     322008.58     311394.52      5271.51 o                         
   0  -1   8     198197.21     194397.03      3318.21 o                         
   1  -1   8       1503.06       1769.35       131.35 o                         
   2  -1   8      14938.20      14942.36       479.00 o                         
   3  -1   8       4398.85       4645.86       269.33 o                         
   4  -1   8      10779.16      11467.27       438.81 o                         
   5  -1   8     153183.80     161553.94      3040.87 o                         
   6  -1   8      48753.10      49084.11      1208.80 o                         
   7  -1   8       5418.53       5133.08       330.65 o                         
   8  -1   8       6571.94       7184.48       492.33 o                         
 -15   0   8          9.91        260.04       310.63 o                         
 -14   0   8        179.25        -41.21       266.66 o                         
 -13   0   8      12363.11      14036.07       525.02 o                         
 -12   0   8        508.24        181.49       205.06 o                         
 -11   0   8       6310.79       5379.56       265.80 o                         
 -10   0   8        249.06        -90.45       144.37 o                         
  -9   0   8       3093.33       3904.06       181.67 o                         
  -8   0   8       7932.96       9176.23       284.63 o                         
  -7   0   8       2979.48       2784.79       174.51 o                         
  -6   0   8       1806.51       2162.06       125.57 o                         
  -5   0   8      13211.92      14901.55       291.22 o                         
  -4   0   8       7625.72       6849.01       224.94 o                         
  -3   0   8        575.87       1207.19       100.25 o                         
  -2   0   8        316.99        316.42        92.53 o                         
  -1   0   8      24934.50      22984.83       474.59 o                         
   0   0   8       1695.58       1935.51       129.66 o                         
   1   0   8       1037.59       1003.67       125.44 o                         
   2   0   8      23274.96      23999.20       517.20 o                         
   3   0   8       3409.85       3259.99       221.27 o                         
   4   0   8       9852.50       9336.98       433.95 o                         
   5   0   8      53703.33      54731.13      1615.61 o                         
   6   0   8       7079.94       7454.44       386.31 o                         
   7   0   8        115.33       -207.93       271.12 o                         
 -15   1   8        675.92        508.20       304.13 o                         
 -14   1   8      21046.31      24883.94       721.22 o                         
 -13   1   8      88332.80      91995.68      2092.67 o                         
 -12   1   8       7370.73       7105.96       854.87 o                         
 -11   1   8      10075.53       9584.21       436.06 o                         
 -10   1   8       7119.12       6604.87       419.69 o                         
  -9   1   8       8820.27       8943.02       316.05 o                         
  -8   1   8      18753.43      18070.39       597.41 o                         
  -7   1   8      49578.32      48991.60       886.60 o                         
  -6   1   8       8143.38       7646.73       258.09 o                         
  -5   1   8       9834.74      11458.87       284.10 o                         
  -4   1   8        106.57        484.59       104.45 o                         
  -3   1   8      32656.17      32148.01       604.57 o                         
  -2   1   8       5545.93       5968.13       212.11 o                         
  -1   1   8       1588.72       1810.05       126.96 o                         
   0   1   8      10824.50      10607.63       324.13 o                         
   1   1   8       6900.89       6976.54       340.61 o                         
   2   1   8      30565.72      29389.88       686.20 o                         
   3   1   8       2003.06       2254.83       211.40 o                         
   4   1   8       4589.03       4919.64       280.22 o                         
   5   1   8         65.55       -220.81       220.81 o                         
   6   1   8        164.14        125.32       259.88 o                         
   7   1   8      25743.55      29072.06      1112.60 o                         
 -15   2   8         15.70       -303.56       303.56 o                         
 -14   2   8      17898.99      19515.94       931.13 o                         
 -13   2   8      37359.75      38197.83       874.99 o                         
 -12   2   8       2441.30       1454.63       215.16 o                         
 -11   2   8        322.98        206.64       179.74 o                         
 -10   2   8        183.39         83.48       158.03 o                         
  -9   2   8         54.04        -56.04       140.74 o                         
  -8   2   8      69870.72      67320.32      1279.49 o                         
  -7   2   8      81930.01      81429.23      1520.40 o                         
  -6   2   8       3236.94       3225.17       219.99 o                         
  -5   2   8       4804.14       5266.79       262.39 o                         
  -4   2   8       7839.90       7458.18       225.24 o                         
  -3   2   8       4218.73       4965.50       260.27 o                         
  -2   2   8      28162.35      28155.69       588.81 o                         
  -1   2   8       8655.06       9500.22       308.78 o                         
   0   2   8      17456.44      17379.93       524.76 o                         
   1   2   8       1144.65       1170.55       161.42 o                         
   2   2   8        834.71        890.53       186.31 o                         
   3   2   8       8568.14       7772.05       386.87 o                         
   4   2   8        173.15        442.30       291.82 o                         
   5   2   8        582.11        571.18       262.24 o                         
   6   2   8        140.23         -1.63       324.92 o                         
 -14   3   8        134.33       -312.44       312.44 o                         
 -13   3   8        189.56        -74.69       268.82 o                         
 -12   3   8       2938.18       2753.15       297.54 o                         
 -11   3   8      57294.82      54376.84      1096.42 o                         
 -10   3   8      31991.46      32526.93       717.34 o                         
  -9   3   8         80.20        246.50       148.32 o                         
  -8   3   8       2849.20       1931.71       269.50 o                         
  -7   3   8       2132.79       1984.32       173.90 o                         
  -6   3   8       7038.46       6954.19       298.51 o                         
  -5   3   8      93046.75      91011.40      1684.09 o                         
  -4   3   8      16721.67      18977.53       431.70 o                         
  -3   3   8         75.68        154.58       108.23 o                         
  -2   3   8      12330.25      12326.66       369.26 o                         
  -1   3   8         82.74        316.50       154.21 o                         
   0   3   8       1618.52       1471.42       163.55 o                         
   1   3   8       6834.07       6783.27       481.02 o                         
   2   3   8         37.50        143.80       247.07 o                         
   3   3   8       1327.56       1335.04       231.73 o                         
   4   3   8       4169.02       4003.21       306.30 o                         
   5   3   8       1183.81       1227.72       287.56 o                         
 -14   4   8        358.74         20.92       275.66 o                         
 -13   4   8       4609.85       4475.60       405.90 o                         
 -12   4   8       1538.09       1774.40       238.50 o                         
 -11   4   8      52199.92      51148.93      1056.21 o                         
  -9   4   8      10864.09      12284.01       421.74 o                         
  -8   4   8       9442.84       9979.04       367.86 o                         
  -7   4   8        237.78        382.66       121.95 o                         
  -6   4   8      89576.63      87775.64      1649.14 o                         
  -5   4   8     242902.23     248696.42      4508.64 o                         
  -4   4   8      25313.22      29132.74       613.77 o                         
  -3   4   8      16841.38      17165.11       417.10 o                         
  -2   4   8       8423.91       8186.59       338.00 o                         
  -1   4   8          5.65        -83.70       173.58 o                         
   0   4   8      78993.44      80239.39      1676.05 o                         
   1   4   8     134219.20     139486.24      2826.43 o                         
   2   4   8       3080.63       1975.50       226.25 o                         
   3   4   8      11029.58      11548.69       502.55 o                         
   4   4   8       2744.20       2860.33       293.26 o                         
   5   4   8       1704.62       1340.75       468.48 o                         
 -14   5   8        938.04        284.04       299.99 o                         
 -13   5   8       3682.87       3585.03       301.02 o                         
 -12   5   8        298.37        145.31       240.18 o                         
 -11   5   8       1401.09        927.13       223.25 o                         
 -10   5   8       4471.54       4611.30       278.62 o                         
  -9   5   8        494.37        537.21       174.20 o                         
  -8   5   8        465.32        384.19       168.76 o                         
  -7   5   8       3110.75       2976.26       230.16 o                         
  -6   5   8      27616.83      26856.60       522.65 o                         
  -5   5   8      49409.89      50730.52       992.30 o                         
  -4   5   8        382.27        495.46       136.27 o                         
  -3   5   8       2409.62       2839.80       166.25 o                         
  -2   5   8        339.45        920.00       159.54 o                         
  -1   5   8       4279.85       4457.18       284.88 o                         
   0   5   8     119918.96     119871.28      2688.13 o                         
   1   5   8      89876.90      90796.25      2127.63 o                         
   2   5   8         52.43       -140.47       234.02 o                         
   3   5   8       5090.93       5777.04       359.92 o                         
   4   5   8        598.75       1189.62       500.50 o                         
 -13   6   8        112.00        533.57       284.84 o                         
 -12   6   8      10698.69      11329.03       633.33 o                         
 -11   6   8       1507.86        737.70       233.06 o                         
 -10   6   8       6274.57       6287.61       554.13 o                         
  -9   6   8         84.47       -135.69       204.94 o                         
  -8   6   8       1912.15       2585.53       194.70 o                         
  -7   6   8      12758.40      12730.30       352.34 o                         
  -6   6   8        622.37        683.06       136.09 o                         
  -5   6   8        406.13        652.62       142.28 o                         
  -4   6   8       1574.87       1320.99       154.87 o                         
  -3   6   8       9648.85       9517.64       340.44 o                         
  -2   6   8        713.61        585.21       194.48 o                         
  -1   6   8       1876.40       1789.27       204.43 o                         
   0   6   8       5930.73       6682.27       833.37 o                         
   1   6   8       3377.04       3380.29       523.27 o                         
   2   6   8       1039.56        999.34       276.43 o                         
   3   6   8      17654.02      19646.54       792.03 o                         
 -12   7   8      70258.09      74302.49      1757.78 o                         
 -11   7   8       7588.79      10740.53       699.31 o                         
 -10   7   8       7888.79       7596.08       617.48 o                         
  -9   7   8       7036.73       6216.56       313.22 o                         
  -8   7   8       4468.34       4775.33       289.79 o                         
  -7   7   8       3212.84       4563.77       201.74 o                         
  -6   7   8      27318.65      27551.58       552.77 o                         
  -5   7   8       1583.11       1837.79       169.79 o                         
  -4   7   8      11624.23      11443.35       360.82 o                         
  -3   7   8        498.52        561.32       178.04 o                         
  -2   7   8       6669.36       6836.38       426.62 o                         
  -1   7   8       3688.04       3236.54       240.70 o                         
   0   7   8         16.96       -224.39       317.40 o                         
   1   7   8       1547.38       1689.37       492.25 o                         
 -11   8   8       2367.04       1439.58       289.32 o                         
 -10   8   8        994.00        783.33       255.88 o                         
  -9   8   8       2055.69       1652.57       234.61 o
[truncated: 194,077 more chars]
