# Supplementary material for: Structure of the {U13} polyoxo cluster U13O8Cl x (MeO)38–x (x = 2.3, MeO = methoxide)
Source: Acta Crystallogr E Crystallogr Commun. 2021 Jul 30;77(Pt 8):847–52. doi: 10.1107/S2056989021007623 (PMC8340969; doi:10.1107/S2056989021007623)
Supplement: Supplementary file 3 [file e-77-00847-Isup3.mol]

U13
  --CCDC--062921    3D                              

202228  0  0  0  0  0  0  0  0999 V2000
    6.0059    0.8488    5.4701 U      0
    7.7901   -1.1926    5.4907 Cl     0
    7.2090    0.3023    2.4128 C      0
    6.4881   -0.1006    1.8858 H      0
    7.6683   -0.3951    2.9248 H      0
    7.8468    0.7393    1.8111 H      0
    6.6787    1.2399    3.2815 O      0
    5.4217    3.0798    2.5622 U      0
    8.7096    3.9479    9.1876 Cl     0
    7.1784    2.6666   -0.4280 C      0
    7.8976    3.3331   -0.4591 H      0
    6.5890    2.7870   -1.2024 H      0
    7.5661    1.7671   -0.4487 H      0
    6.4441    2.8293    0.7456 O      0
    3.9641    4.5453    1.3428 O      0
    4.2523    8.7352    9.4856 Cl     0
    2.6668    5.7908    2.7882 U      0
    4.0794    4.7618   -0.0529 C      0
    3.4960    4.1359   -0.5304 H      0
    5.0091    4.6177   -0.3302 H      0
    3.8150    5.6811   -0.2635 H      0
    3.8464    6.5431    7.9711 U      0
    1.7167    7.6253    0.4142 C      0
    2.4104    7.9433   -0.1991 H      0
    1.2390    8.3937    0.7951 H      0
    1.0794    7.0630   -0.0805 H      0
    2.1414    7.0810    1.1610 O      0
    1.4308    8.6476    3.9351 C      0
    2.3004    8.9608    3.6164 H      0
    1.2088    9.0933    4.7796 H      0
    0.7422    8.8577    3.2666 H      0
    1.4760    7.2254    4.1422 O      0
    6.5879    3.8115    7.6260 U      0
    3.2598    3.5128    5.7530 U      0
    4.7410    8.3760    2.5693 C      0
    5.4367    8.2015    1.9031 H      0
    5.0611    9.0464    3.2090 H      0
    3.9350    8.7099    2.1217 H      0
    4.4307    7.1601    3.2677 O      0
    2.0262    7.6650    7.1165 O      0
    5.9902    6.0551    4.7343 U      0
    5.0855    8.9800    6.0787 C      0
    5.5009    9.1742    5.2146 H      0
    5.6159    9.3848    6.7966 H      0
    4.1777    9.3487    6.0959 H      0
    5.0274    7.5711    6.2708 O      0
    1.7189    9.0380    7.3604 C      0
    1.3123    9.4289    6.5596 H      0
    2.5420    9.5226    7.5791 H      0
    1.0924    9.1022    8.1118 H      0
    2.8869    5.8465   11.0873 C      0
    3.4993    5.1844   11.4693 H      0
    2.0322    5.8142   11.5659 H      0
    3.2764    6.7413   11.1736 H      0
    2.6715    5.5539    9.7100 O      0
    5.7355    5.6141    8.9356 O      0
    6.3715    6.2215   10.0655 C      0
    7.2910    5.8908   10.1403 H      0
    5.8766    5.9970   10.8801 H      0
    6.3838    7.1948    9.9482 H      0
    5.5611    2.6251    9.3832 O      0
    5.8089    2.8869   10.7674 C      0
    6.6443    3.3900   10.8606 H      0
    5.8839    2.0369   11.2518 H      0
    5.0684    3.4104   11.1390 H      0
    7.4757    1.7130    7.0486 O      0
    8.3149    0.9164    7.8633 C      0
    7.8482    0.6955    8.6951 H      0
    9.1345    1.4136    8.0704 H      0
    8.5455    0.0925    7.3869 H      0
    7.5229    5.5843    6.4261 O      0
    8.4620    6.4921    6.9140 C      0
    8.8539    6.9895    6.1661 H      0
    9.1685    6.0073    7.3892 H      0
    8.0244    7.1163    7.5284 H      0
    7.3396    7.6376    4.1986 O      0
    8.0730    8.5594    3.9052 C      0
    8.7073    8.2659    3.2183 H      0
    8.5649    8.8518    4.7002 H      0
    7.5387    9.3048    3.5588 H      0
    6.6964    5.0520    2.7615 O      0
    7.3090    5.7004    1.7409 C      0
    7.9654    5.1048    1.3220 H      0
    7.7652    6.4967    2.0872 H      0
    6.6413    5.9694    1.0770 H      0
    6.6566    3.3904    4.9936 O      0
    8.0353    3.3417    4.8406 C      0
    8.2819    2.5277    4.3551 H      0
    8.4614    3.3378    5.7231 H      0
    8.3372    4.1266    4.3366 H      0
    4.8106    2.3610    6.8933 O      0
    4.2235    4.6034    3.9880 O      0
    2.2852    5.0189    7.1407 O      0
    4.8101    4.9529    6.5286 O      0
    0.5137    6.1767    6.0360 U      0
   -1.2706    8.2181    6.0154 Cl     0
   -0.6895    6.7232    9.0933 C      0
    0.0314    7.1261    9.6202 H      0
   -1.1487    7.4206    8.5812 H      0
   -1.3272    6.2862    9.6950 H      0
   -0.1592    5.7857    8.2245 O      0
    1.0979    3.9457    8.9439 U      0
   -2.1900    3.0776    2.3185 Cl     0
   -0.6589    4.3589   11.9341 C      0
   -1.3780    3.6924   11.9652 H      0
   -0.0695    4.2385   12.7085 H      0
   -1.0465    5.2585   11.9548 H      0
    0.0755    4.1963   10.7605 O      0
    2.5554    2.4803   10.1633 O      0
    2.2673   -1.7097    2.0205 Cl     0
    3.8528    1.2347    8.7179 U      0
    2.4402    2.2637   11.5590 C      0
    3.0235    2.8896   12.0365 H      0
    1.5104    2.4078   11.8363 H      0
    2.7045    1.3444   11.7696 H      0
    2.6731    0.4824    3.5350 U      0
    4.8029   -0.5998   11.0919 C      0
    4.1091   -0.9178   11.7051 H      0
    5.2805   -1.3682   10.7110 H      0
    5.4402   -0.0375   11.5866 H      0
    4.3782   -0.0555   10.3451 O      0
    5.0888   -1.6221    7.5710 C      0
    4.2192   -1.9353    7.8897 H      0
    5.3108   -2.0678    6.7265 H      0
    5.7774   -1.8322    8.2395 H      0
    5.0436   -0.1999    7.3639 O      0
   -0.0683    3.2140    3.8801 U      0
    1.7785   -1.3505    8.9368 C      0
    1.0828   -1.1760    9.6030 H      0
    1.4585   -2.0209    8.2970 H      0
    2.5845   -1.6844    9.3844 H      0
    2.0889   -0.1346    8.2384 O      0
    4.4933   -0.6395    4.3896 O      0
    0.5293    0.9704    6.7718 U      0
    1.4341   -1.9545    5.4274 C      0
    1.0187   -2.1487    6.2915 H      0
    0.9037   -2.3593    4.7094 H      0
    2.3419   -2.3231    5.4102 H      0
    1.4921   -0.5456    5.2353 O      0
    4.8006   -2.0125    4.1456 C      0
    5.2073   -2.4034    4.9465 H      0
    3.9776   -2.4971    3.9270 H      0
    5.4272   -2.0767    3.3943 H      0
    3.6326    1.1790    0.4188 C      0
    3.0203    1.8411    0.0368 H      0
    4.4873    1.2113   -0.0598 H      0
    3.2431    0.2842    0.3325 H      0
    3.8480    1.4716    1.7961 O      0
    0.7840    1.4114    2.5705 O      0
    0.1481    0.8041    1.4406 C      0
   -0.7715    1.1347    1.3658 H      0
    0.6429    1.0285    0.6259 H      0
    0.1357   -0.1693    1.5579 H      0
    0.9585    4.4005    2.1229 O      0
    0.7107    4.1386    0.7387 C      0
   -0.1248    3.6355    0.6455 H      0
    0.6356    4.9886    0.2543 H      0
    1.4512    3.6151    0.3670 H      0
   -0.9561    5.3125    4.4575 O      0
   -1.7954    6.1091    3.6428 C      0
   -1.3286    6.3300    2.8109 H      0
   -2.6149    5.6120    3.4357 H      0
   -2.0259    6.9330    4.1192 H      0
   -1.0033    1.4412    5.0799 O      0
   -1.9425    0.5334    4.5921 C      0
   -2.3344    0.0360    5.3400 H      0
   -2.6489    1.0183    4.1169 H      0
   -1.5049   -0.0908    3.9777 H      0
   -0.8201   -0.6121    7.3075 O      0
   -1.5534   -1.5339    7.6009 C      0
   -2.1878   -1.2403    8.2878 H      0
   -2.0453   -1.8263    6.8058 H      0
   -1.0192   -2.2793    7.9472 H      0
   -0.1769    1.9735    8.7446 O      0
   -0.7894    1.3251    9.7652 C      0
   -1.4458    1.9207   10.1840 H      0
   -1.2457    0.5288    9.4189 H      0
   -0.1217    1.0562   10.4291 H      0
   -0.1370    3.6351    6.5124 O      0
   -1.5157    3.6838    6.6655 C      0
   -1.7623    4.4979    7.1510 H      0
   -1.9418    3.6877    5.7830 H      0
   -1.8176    2.8989    7.1694 H      0
    1.7089    4.6645    4.6128 O      0
    2.2960    2.4221    7.5181 O      0
    4.2343    2.0066    4.3654 O      0
    1.7095    2.0726    4.9775 O      0
    7.3519   -0.7727    5.3078 O      0
    8.0313   -1.7417    5.2123 C      0
    7.4854   -2.5414    5.3964 H      0
    8.7627   -1.6973    5.8600 H      0
    8.3948   -1.8029    4.3056 H      0
    9.3541    4.0760    9.7226 C      0
    9.2767    3.3748   10.4119 H      0
    9.2835    4.9535   10.1472 H      0
   10.2237    3.9936    9.2785 H      0
    8.3092    3.9139    8.7630 O      0
    4.1768    8.2258    9.1531 O      0
    4.4551    9.3014    9.8722 C      0
    5.3601    9.6024    9.6778 H      0
    4.3762    9.0815   10.8272 H      0
    3.8121   10.0094    9.6525 H      0
  1  2  1
  1  7  1
  1 66  1
  1 86  1
  1 91  1
  1126  1
  1133  1
  1186  1
  3  4  1
  3  5  1
  3  6  1
  3  7  1
  7  8  1
  8 14  1
  8 15  1
  8 81  1
  8 86  1
  8 92  1
  8148  1
  8186  1
  9 33  1
 10 11  1
 10 12  1
 10 13  1
 10 14  1
 15 17  1
 15 18  1
 16 22  1
 17 27  1
 17 32  1
 17 39  1
 17 92  1
 17154  1
 17184  1
 18 19  1
 18 20  1
 18 21  1
 22 40  1
 22 46  1
 22 55  1
 22 56  1
 22 93  1
 22 94  1
 23 24  1
 23 25  1
 23 26  1
 23 27  1
 28 29  1
 28 30  1
 28 31  1
 28 32  1
 32 95  1
 33 56  1
 33 61  1
 33 66  1
 33 71  1
 33 86  1
 33 91  1
 33 94  1
 34 91  1
 34 92  1
 34 93  1
 34 94  1
 34184  1
 34185  1
 34186  1
 34187  1
 35 36  1
 35 37  1
 35 38  1
 35 39  1
 39 41  1
 40 47  1
 40 95  1
 41 46  1
 41 71  1
 41 76  1
 41 81  1
 41 86  1
 41 92  1
 41 94  1
 42 43  1
 42 44  1
 42 45  1
 42 46  1
 47 48  1
 47 49  1
 47 50  1
 51 52  1
 51 53  1
 51 54  1
 51 55  1
 55102  1
 56 57  1
 57 58  1
 57 59  1
 57 60  1
 61 62  1
 61111  1
 62 63  1
 62 64  1
 62 65  1
 66 67  1
 67 68  1
 67 69  1
 67 70  1
 71 72  1
 72 73  1
 72 74  1
 72 75  1
 76 77  1
 77 78  1
 77 79  1
 77 80  1
 81 82  1
 82 83  1
 82 84  1
 82 85  1
 86 87  1
 87 88  1
 87 89  1
 87 90  1
 91111  1
 93 95  1
 93102  1
 95 96  1
 95101  1
 95159  1
 95179  1
 95184  1
 97 98  1
 97 99  1
 97100  1
 97101  1
101102  1
102108  1
102109  1
102174  1
102179  1
102185  1
103127  1
104105  1
104106  1
104107  1
104108  1
109111  1
109112  1
110116  1
111121  1
111126  1
111132  1
111185  1
112113  1
112114  1
112115  1
116133  1
116139  1
116148  1
116149  1
116186  1
116187  1
117118  1
117119  1
117120  1
117121  1
122123  1
122124  1
122125  1
122126  1
127149  1
127154  1
127159  1
127164  1
127179  1
127184  1
127187  1
128129  1
128130  1
128131  1
128132  1
132134  1
133140  1
134139  1
134164  1
134169  1
134174  1
134179  1
134185  1
134187  1
135136  1
135137  1
135138  1
135139  1
140141  1
140142  1
140143  1
144145  1
144146  1
144147  1
144148  1
149150  1
150151  1
150152  1
150153  1
154155  1
155156  1
155157  1
155158  1
159160  1
160161  1
160162  1
160163  1
164165  1
165166  1
165167  1
165168  1
169170  1
170171  1
170172  1
170173  1
174175  1
175176  1
175177  1
175178  1
179180  1
180181  1
180182  1
180183  1
M  END
$$$$
